# Supplementary material for: Deep scanning lysine metabolism in Escherichia coli
Source: Mol Syst Biol. 2018 Nov 26;14(11):e8371. doi: 10.15252/msb.20188371 (PMC6254735; doi:10.15252/msb.20188371)
Supplement: Supplementary file 3 — Dataset EV1 [file MSB-14-e8371-s003.xls]

## Sheet: Description
Description of Dataset EV1
This table contains two tabs.
In the first tab ("Library_Design"), we outline the design for each protein targeted in the library. The PDB structure or modeling software is listed, as well as every targeted residue in each protein.
In the second tab ("Library_Sequences"), the actual oligo sequence for each member of the library is listed. The gRNA target and Homology Arms (HA) are also listed separately for reference, the full ordered cassette is listed under "Full Cassette Sequence".

## Sheet: Library_Design
Target Protein	Total Protein Size (Amino Acids)	Protein Structure	Targeted Sites in the Library	Library Size	Known Functional Sites	Known Functional Sites Covered in Library (%)
dapA	292	PDB (4EOU; 3I7S)	7, 8, 9, 40, 42, 43, 44, 45, 46, 47, 48, 76, 80, 81, 101, 106, 107, 108, 133, 135, 138, 161, 163, 185, 186, 187, 188, 203, 204, 205, 244, 248, 297, 298	680	44, 45, 49, 80, 84, 106, 107, 133, 161, 203	0.8
dapB	273	PDB (1DRU; 1DRW; 1ARZ)	12, 13, 14, 15, 16, 17, 18, 38, 39, 79, 80, 81, 83, 84, 88, 102, 103, 104, 126, 127, 128, 129, 130, 133, 163, 170, 217, 237, 239, 240, 242, 243	640	12-17, 38, 39, 102-104, 126-129, 159, 160, 163, 169, 170	0.85
dapE	375	SWISS-MODEL	62, 63, 64, 65, 66, 67, 68, 97, 98, 99, 100, 101, 132, 133, 134, 135, 136, 161, 162, 163, 348	420	140, 141	0
dapD	274	PDB (3BXY; 3TDT)	90, 92, 108, 110, 111, 126, 128, 129, 144, 145, 146, 147, 148, 170, 171, 172, 173, 174, 188, 189, 190, 191, 192, 204, 205, 206, 207, 213, 214, 216	600	66, 68, 99, 133, 134, 162, 348	1
dapF	274	PDB (4IJZ; 4IK0)	7, 8, 9, 10, 11, 12, 13, 43, 44, 62, 70, 71, 72, 73, 74, 75, 76, 77, 78, 79, 118, 155, 156, 157, 158, 159, 190, 208, 209, 210, 211, 214, 215, 216, 217, 218, 219, 220, 221, 222, 242, 247, 260, 263	880	11, 44, 64, 73, 74, 75, 157, 159, 190, 208, 209, 217, 218, 219, 268	0.8666
argP	297	SWISS-MODEL	12, 14, 15, 16, 17, 18, 19, 20, 23, 32, 43, 49, 50, 51, 52, 53, 54, 55, 56, 57, 58, 59, 60, 61, 63, 97, 98, 99, 100, 101, 102, 103, 104, 105, 106, 107, 108, 109, 110, 111, 113, 121, 124, 125, 126, 127, 128, 129, 130, 134, 144, 146, 147, 159, 160, 161, 162, 163, 164, 193, 194, 195, 196, 197, 198, 200, 221, 222, 223, 224, 225, 226, 227, 232, 239, 241, 243, 244, 246, 247, 248, 250, 265, 266, 267, 28…	1880	-	-
lysA	420	PDB (1KNW; 1KO0)	52, 54, 55, 75, 142, 157, 164, 191, 192, 226, 227, 232, 268, 270, 271, 305, 306, 307, 308, 311, 313, 315, 377, 378, 379, 381, 382	540	191, 227, 268-271, 307, 311, 342, 343, 378	0.7272
lysC	449	PDB (2J0W; 2J0X)	8, 10, 11, 12, 39, 40, 45, 119, 184, 197, 198, 199, 200, 201, 202, 220, 221, 222, 223, 225, 226, 227, 228, 229, 230, 231, 232, 251, 255, 256, 257, 258, 318, 320, 321, 322, 323, 324, 325, 326, 337, 338, 339, 340, 344, 345, 346, 347, 348, 354	1000	8-11, 45, 119, 198-201, 221, 222, 227, 232, 257, 258, 318-321, 324, 325, 338-340, 345, 346	0.9259
argT	260	SWISS-MODEL	32, 33, 34, 35, 36, 37, 39, 40, 52, 72, 73, 74, 75, 77, 78, 90, 91, 92, 93, 94, 95, 96, 99, 105, 110, 112, 113, 114, 139, 140, 141, 142, 143, 144, 145, 146, 163, 164, 165, 181, 182, 183, 184, 186, 212, 213, 214, 216, 217, 218	1000	-	-
ldcC	713	PDB (5FKZ); SWISS-MODEL	218, 219, 220, 221, 222, 224, 244, 245, 246, 247, 248, 304, 305, 306, 330, 331, 332, 333, 362, 363, 364, 366, 367, 375, 376	500	-	-
cadA	715	PDB (3N75)	75, 97, 206, 218, 219, 220, 221, 222, 224, 245, 247, 304, 330, 332, 333, 364, 365, 366, 367, 368, 369, 417, 418, 558, 559, 562, 563, 564, 565, 568, 585, 716	640	-	-
cadB	444	SWISS-MODEL	16, 18, 19, 20, 21, 22, 23, 25, 32, 43, 46, 47, 51, 96, 194, 195, 196, 197, 198, 199, 200, 201, 202, 203, 231, 235, 289, 349	560	43, 57, 73, 89, 90, 107, 204, 235, 303, 366, 368, 423	0.1666
serC	362	PDB (1BJO)	9, 10, 12, 41, 42, 74, 75, 76, 77, 78, 80, 102, 149, 151, 153, 154, 174, 176, 177, 195, 196, 197, 198, 199, 200, 201, 238, 239, 240, 328, 329, 335, 339, 363, 364	700	9, 42, 76, 77, 102, 153, 174, 197, 239, 240	1
asd	367	PDB (1T4D)	8, 71, 72, 73, 74, 75, 76, 77, 78, 79, 80, 98, 99, 100, 101, 102, 103, 104, 105, 106, 107, 108, 167, 168, 169, 170, 171, 193, 194, 240, 241, 243, 244	660	10-13, 37, 38, 73, 102, 135, 162, 165-169, 173, 193, 241, 244, 267, 274, 350	0.3636
lysP	489	SWISS-MODEL; I-TASSER	29, 30, 31, 32, 33, 35, 36, 43, 53, 54, 55, 56, 57, 58, 61, 62, 65, 211, 212, 213, 214, 215, 216, 217, 218, 219, 220, 221, 245, 246, 249, 250, 253, 375, 379, 383, 386, 427, 431	780	-	-
lysR	311	SWISS-MODEL; I-TASSER	4, 5, 6, 7, 8, 11, 15, 19, 20, 21, 22, 30, 31, 32, 33, 34, 35, 36, 37, 38, 39, 40, 41, 42, 43, 44, 45, 48, 49, 50, 51, 52, 53, 54, 55, 56, 57, 58, 59, 60, 61, 89, 101, 102, 103, 104, 105, 106, 130, 131, 132, 133, 136, 148, 149, 150, 151, 152, 153, 154, 155, 160, 162, 166, 168, 196, 197, 198, 199, 200, 201, 202, 203, 204, 205, 206, 207, 223, 224, 225, 226, 227, 228, 230, 242, 243, 244, 245, 246, 2…	1940	-	-
lysS	505	PDB (1BBU, 1BBW, 1KRS, 1KRT)	215, 216, 217, 218, 237, 238, 239, 240, 241, 243, 244, 260, 262, 274, 276, 277, 278, 279, 280, 289, 399, 400, 412, 413, 414, 421, 423, 424, 425, 426, 427, 428, 429, 471, 472, 473, 474, 475, 476, 477, 505	820	415, 422	0
argD	406	SWISS-MODEL	21, 51, 78, 79, 80, 106, 107, 108, 109, 110, 112, 141, 142, 143, 144, 193, 195, 197, 198, 226, 227, 228, 229, 252, 254, 255, 281, 282, 283, 284, 285, 377	640	108, 109, 141, 144, 226-229, 283, 284	1
lysU	505	PDB (1E1O, 1E1T, 1E22, 1E24, 1LYL)	215, 216, 217, 218, 219, 237, 238, 239, 240, 241, 243, 244, 260, 261, 262, 263, 264, 265, 266, 267, 268, 270, 271, 272, 273, 274, 275, 276, 277, 278, 279, 280, 289, 376, 380, 392, 399, 400, 412, 413, 414, 415, 416, 419, 420, 421, 422, 423, 424, 425, 426, 427, 428, 429, 452, 454, 460, 471, 472, 473, 474, 475, 476, 477, 478, 479, 480, 481, 483, 491, 495	1420	415, 422	1
				Total Size: 16300

## Sheet: Library_Sequences
Mutant Name	Full Cassette Sequence	gRNA Target (N20+PAM)	HA
lysC_A256M	CCGCCCAAACGTCCGGTTactaagacagacGCAGCAAAACGCATTGATGAAATCGCGTTTGCCGAAGCGGCAGAGATGGCAaccttcggcatgAAAGTACTGCATCCGGCAACGTTGCTACCCGCAGTACGCAGCGATATCCCGGTCTTTGACAGCTAGCTCAGTCCTAGGTATAATACTAGTatcgcggcagagatggcaactttGTTTTAGAGCTAGAAATAGCAAGT	GCGGCAGAGATGGCAACTTTTGG	GCAGCAAAACGCATTGATGAAATCGCGTTTGCCGAAGCGGCAGAGATGGCAaccttcggcatgAAAGTACTGCATCCGGCAACGTTGCTACCCGCAGTACGCAGCGATATCCCGGTCT
lysC_A326M	CCGCCCAAACGTCCGGTTagcgctagaggtGCAATCAGACTCTGCTCACTTTGCACAGCCTGAATATGCTGCATTCTCGCGGTtttttaatgGAAGTTTTCGGCATCCTCGCGCGGCATAATATTTCGGTAGACTTAATCACCACGTCTTGACAGCTAGCTCAGTCCTAGGTATAATACTAGTatcgcattctcgcggtttcctcgGTTTTAGAGCTAGAAATAGCAAGT	GCATTCTCGCGGTTTCCTCGCGG	GCAATCAGACTCTGCTCACTTTGCACAGCCTGAATATGCTGCATTCTCGCGGTtttttaatgGAAGTTTTCGGCATCCTCGCGCGGCATAATATTTCGGTAGACTTAATCACCACGTC
lysC_A40M	CCGCCCAAACGTCCGGTTcgatagctacgtTGAACCGCAGCGCTGATATTGTGCTTTCTGATGCCAACGTGCGTTTAGTTgtgttaagcatgTCTGCTGGTATCACTAATCTGCTGGTCGCTTTAGCTGAAGGACTGGAACCTGGCGATTGACAGCTAGCTCAGTCCTAGGTATAATACTAGTatccgtgcgtttagttgtcctctGTTTTAGAGCTAGAAATAGCAAGT	CGTGCGTTTAGTTGTCCTCTCGG	TGAACCGCAGCGCTGATATTGTGCTTTCTGATGCCAACGTGCGTTTAGTTgtgttaagcatgTCTGCTGGTATCACTAATCTGCTGGTCGCTTTAGCTGAAGGACTGGAACCTGGCGA
lysC_D202M	CCGCCCAAACGTCCGGTTatgaccatcacaCCCAGGGATTTATCGGTAGCGAAAATAAAGGTCGTACAACGACGCTTGGCagaggcggtAGCatgTATACGGCAGCCTTGCTGGCGGAGGCTTTACACGCATCTCGTGTTGATATCTGTTGACAGCTAGCTCAGTCCTAGGTATAATACTAGTatcacaacgacgcttggccgtggGTTTTAGAGCTAGAAATAGCAAGT	ACAACGACGCTTGGCCGTGGAGG	CCCAGGGATTTATCGGTAGCGAAAATAAAGGTCGTACAACGACGCTTGGCagaggcggtAGCatgTATACGGCAGCCTTGCTGGCGGAGGCTTTACACGCATCTCGTGTTGATATCTG
lysC_D222M	CCGCCCAAACGTCCGGTTagagtctccgatATTATACGGCAGCCTTGCTGGCGGAGGCTTTACACGCATCTCGTGTTGATATCTGGacgatgGTGCCGGGCATCTACACCACCGATCCACGCGTAGTTTCCGCAGCAAAACGCATTGATTGACAGCTAGCTCAGTCCTAGGTATAATACTAGTatcggtgtagatgcccgggacgtGTTTTAGAGCTAGAAATAGCAAGT	GGTGTAGATGCCCGGGACGTCGG	ATTATACGGCAGCCTTGCTGGCGGAGGCTTTACACGCATCTCGTGTTGATATCTGGacgatgGTGCCGGGCATCTACACCACCGATCCACGCGTAGTTTCCGCAGCAAAACGCATTGA
lysC_D230M	CCGCCCAAACGTCCGGTTtacgagaggatcAGGCTTTACACGCATCTCGTGTTGATATCTGGACCGACGTCCCGGGCATCTACACCacgatgCCGCGCGTAGTTTCCGCAGCAAAACGCATTGATGAAATCGCGTTTGCCGAAGCGGCTTGACAGCTAGCTCAGTCCTAGGTATAATACTAGTatctgcggaaactacgcgtggatGTTTTAGAGCTAGAAATAGCAAGT	TGCGGAAACTACGCGTGGATCGG	AGGCTTTACACGCATCTCGTGTTGATATCTGGACCGACGTCCCGGGCATCTACACCacgatgCCGCGCGTAGTTTCCGCAGCAAAACGCATTGATGAAATCGCGTTTGCCGAAGCGGC
lysC_D340M	CCGCCCAAACGTCCGGTTctgcagcacttcGCATTCTCGCGGTTTCCTCGCGGAAGTTTTCGGCATCCTCGCGCGGCATaacatcagcGTAatgTTAATCACCACGTCAGAAGTGAGCGTGGCATTAACCCTTGATACCACCGGTTCATTGACAGCTAGCTCAGTCCTAGGTATAATACTAGTatccctcgcgcggcataatatttGTTTTAGAGCTAGAAATAGCAAGT	CCTCGCGCGGCATAATATTTCGG	GCATTCTCGCGGTTTCCTCGCGGAAGTTTTCGGCATCCTCGCGCGGCATaacatcagcGTAatgTTAATCACCACGTCAGAAGTGAGCGTGGCATTAACCCTTGATACCACCGGTTCA
lysC_D354M	CCGCCCAAACGTCCGGTTtctacacatgtcGCATAATATTTCGGTAGACTTAATCACCACGTCAGAAGTGAGCGTGGCATTAACCCTTatgacgACGGGCTCAACCTCCACTGGCGATACGTTGCTGACGCAATCTCTGCTGATGGAGTTGACAGCTAGCTCAGTCCTAGGTATAATACTAGTatcgccagtggaggttgaaccggGTTTTAGAGCTAGAAATAGCAAGT	GCCAGTGGAGGTTGAACCGGTGG	GCATAATATTTCGGTAGACTTAATCACCACGTCAGAAGTGAGCGTGGCATTAACCCTTatgacgACGGGCTCAACCTCCACTGGCGATACGTTGCTGACGCAATCTCTGCTGATGGAG
lysC_E119M	CCGCCCAAACGTCCGGTTactgaagcacgaGCAGAAGCGGCGGCGCTGGCAACGTCTCCGGCGCTGACAGATGAGCTGGTCtctcatggtatgCTGATGTCGACCCTGCTGTTTGTTGAGATCCTGCGCGAACGCGATGTTCAGGCACTTGACAGCTAGCTCAGTCCTAGGTATAATACTAGTatcacagatgagctggtcagccaGTTTTAGAGCTAGAAATAGCAAGT	ACAGATGAGCTGGTCAGCCACGG	GCAGAAGCGGCGGCGCTGGCAACGTCTCCGGCGCTGACAGATGAGCTGGTCtctcatggtatgCTGATGTCGACCCTGCTGTTTGTTGAGATCCTGCGCGAACGCGATGTTCAGGCAC
lysC_E346M	CCGCCCAAACGTCCGGTTatgctgcacaacTCGCGGAAGTTTTCGGCATCCTCGCGCGGCATAATATTTCGGTAGACTTAATCacgACCAGCatgGTGAGCGTGGCATTAACCCTTGATACCACCGGTTCAACCTCCACTGGCGATACTTGACAGCTAGCTCAGTCCTAGGTATAATACTAGTatctgccacgctcacttctgacgGTTTTAGAGCTAGAAATAGCAAGT	TGCCACGCTCACTTCTGACGTGG	TCGCGGAAGTTTTCGGCATCCTCGCGCGGCATAATATTTCGGTAGACTTAATCacgACCAGCatgGTGAGCGTGGCATTAACCCTTGATACCACCGGTTCAACCTCCACTGGCGATAC
lysC_F184M	CCGCCCAAACGTCCGGTTcatgagtcatgcGGAACTGGCCGCGCTGCAGCTGCTCCCACGTCTCAATGAAGGCTTAGTGattacgcaaGGAatgATCGGTAGCGAAAATAAAGGTCGTACAACGACGCTTGGCCGTGGAGGCAGCGATTTGACAGCTAGCTCAGTCCTAGGTATAATACTAGTatctgaaggcttagtgatcacccGTTTTAGAGCTAGAAATAGCAAGT	TGAAGGCTTAGTGATCACCCAGG	GGAACTGGCCGCGCTGCAGCTGCTCCCACGTCTCAATGAAGGCTTAGTGattacgcaaGGAatgATCGGTAGCGAAAATAAAGGTCGTACAACGACGCTTGGCCGTGGAGGCAGCGAT
lysC_F324M	CCGCCCAAACGTCCGGTTattcgcatctacTTCGTCGCAATCAGACTCTGCTCACTTTGCACAGCCTGAATATGCTGCATTCTCGCGGTatgctgGCCGAGGTTTTCGGCATCCTCGCGCGGCATAATATTTCGGTAGACTTAATCACTTGACAGCTAGCTCAGTCCTAGGTATAATACTAGTatcggatgccgaaaacttccgcgGTTTTAGAGCTAGAAATAGCAAGT	GGATGCCGAAAACTTCCGCGAGG	TTCGTCGCAATCAGACTCTGCTCACTTTGCACAGCCTGAATATGCTGCATTCTCGCGGTatgctgGCCGAGGTTTTCGGCATCCTCGCGCGGCATAATATTTCGGTAGACTTAATCAC
lysC_G10M	CCGCCCAAACGTCCGGTTtactcgattctgGCTGAAAATGGATCCCCTGACACGAGGTAGTTATGTCTGAAATTGTTGTCTCCaagttcatgGGTACCAGCGTAGCTGATTTTGACGCCATGAACCGCAGCGCTGATATTGTGCTTTCTTGACAGCTAGCTCAGTCCTAGGTATAATACTAGTatcgaaattgttgtctccaaattGTTTTAGAGCTAGAAATAGCAAGT	GAAATTGTTGTCTCCAAATTTGG	GCTGAAAATGGATCCCCTGACACGAGGTAGTTATGTCTGAAATTGTTGTCTCCaagttcatgGGTACCAGCGTAGCTGATTTTGACGCCATGAACCGCAGCGCTGATATTGTGCTTTC
lysC_G11M	CCGCCCAAACGTCCGGTTctcgacgtagacGAAAATGGATCCCCTGACACGAGGTAGTTATGTCTGAAATTGTTGTCTCCAAAttcggtatgACCAGCGTAGCTGATTTTGACGCCATGAACCGCAGCGCTGATATTGTGCTTTCTGATTGACAGCTAGCTCAGTCCTAGGTATAATACTAGTatcattgttgtctccaaatttggGTTTTAGAGCTAGAAATAGCAAGT	ATTGTTGTCTCCAAATTTGGCGG	GAAAATGGATCCCCTGACACGAGGTAGTTATGTCTGAAATTGTTGTCTCCAAAttcggtatgACCAGCGTAGCTGATTTTGACGCCATGAACCGCAGCGCTGATATTGTGCTTTCTGA
lysC_G197M	CCGCCCAAACGTCCGGTTagcgctgacaagGCTTAGTGATCACCCAGGGATTTATCGGTAGCGAAAATAAAGGTCGTACAACGaccttaatgCGTGGAGGCAGCGATTATACGGCAGCCTTGCTGGCGGAGGCTTTACACGCATCTCGTTGACAGCTAGCTCAGTCCTAGGTATAATACTAGTatcaaaggtcgtacaacgacgctGTTTTAGAGCTAGAAATAGCAAGT	AAAGGTCGTACAACGACGCTTGG	GCTTAGTGATCACCCAGGGATTTATCGGTAGCGAAAATAAAGGTCGTACAACGaccttaatgCGTGGAGGCAGCGATTATACGGCAGCCTTGCTGGCGGAGGCTTTACACGCATCTCG
lysC_G199M	CCGCCCAAACGTCCGGTTatagatgcctacTGATCACCCAGGGATTTATCGGTAGCGAAAATAAAGGTCGTACAACGACGCTTggtagaatgGGCAGCGATTATACGGCAGCCTTGCTGGCGGAGGCTTTACACGCATCTCGTGTTGATTGACAGCTAGCTCAGTCCTAGGTATAATACTAGTatccgtacaacgacgcttggccgGTTTTAGAGCTAGAAATAGCAAGT	CGTACAACGACGCTTGGCCGTGG	TGATCACCCAGGGATTTATCGGTAGCGAAAATAAAGGTCGTACAACGACGCTTggtagaatgGGCAGCGATTATACGGCAGCCTTGCTGGCGGAGGCTTTACACGCATCTCGTGTTGA
lysC_G200M	CCGCCCAAACGTCCGGTTccatgtgtactcTCACCCAGGGATTTATCGGTAGCGAAAATAAAGGTCGTACAACGACGCTTGGCagaggcatgAGCGATTATACGGCAGCCTTGCTGGCGGAGGCTTTACACGCATCTCGTGTTGATATTTGACAGCTAGCTCAGTCCTAGGTATAATACTAGTatcacaacgacgcttggccgtggGTTTTAGAGCTAGAAATAGCAAGT	ACAACGACGCTTGGCCGTGGAGG	TCACCCAGGGATTTATCGGTAGCGAAAATAAAGGTCGTACAACGACGCTTGGCagaggcatgAGCGATTATACGGCAGCCTTGCTGGCGGAGGCTTTACACGCATCTCGTGTTGATAT
lysC_G225M	CCGCCCAAACGTCCGGTTtacatgagtaccCAGCCTTGCTGGCGGAGGCTTTACACGCATCTCGTGTTGATATCTGGACCgatgtgccaatgATCTACACCACCGATCCACGCGTAGTTTCCGCAGCAAAACGCATTGATGAAATCGCTTGACAGCTAGCTCAGTCCTAGGTATAATACTAGTatctgatatctggaccgacgtccGTTTTAGAGCTAGAAATAGCAAGT	TGATATCTGGACCGACGTCCCGG	CAGCCTTGCTGGCGGAGGCTTTACACGCATCTCGTGTTGATATCTGGACCgatgtgccaatgATCTACACCACCGATCCACGCGTAGTTTCCGCAGCAAAACGCATTGATGAAATCGC
lysC_G255M	CCGCCCAAACGTCCGGTTaatgcgtacatcCCGCAGCAAAACGCATTGATGAAATCGCGTTTGCCGAAGCGGCAGAGATGGCAaccttcatgGCAAAAGTACTGCATCCGGCAACGTTGCTACCCGCAGTACGCAGCGATATCCCGGTTTGACAGCTAGCTCAGTCCTAGGTATAATACTAGTatcgcggcagagatggcaactttGTTTTAGAGCTAGAAATAGCAAGT	GCGGCAGAGATGGCAACTTTTGG	CCGCAGCAAAACGCATTGATGAAATCGCGTTTGCCGAAGCGGCAGAGATGGCAaccttcatgGCAAAAGTACTGCATCCGGCAACGTTGCTACCCGCAGTACGCAGCGATATCCCGGT
lysC_G323M	CCGCCCAAACGTCCGGTTtcatcagtgatgCGCTTCGTCGCAATCAGACTCTGCTCACTTTGCACAGCCTGAATATGCTGCATagcagaatgTTCCTCGCGGAAGTTTTCGGCATCCTCGCGCGGCATAATATTTCGGTAGACTTAATTTGACAGCTAGCTCAGTCCTAGGTATAATACTAGTatcctgaatatgctgcattctcgGTTTTAGAGCTAGAAATAGCAAGT	CTGAATATGCTGCATTCTCGCGG	CGCTTCGTCGCAATCAGACTCTGCTCACTTTGCACAGCCTGAATATGCTGCATagcagaatgTTCCTCGCGGAAGTTTTCGGCATCCTCGCGCGGCATAATATTTCGGTAGACTTAAT
lysC_H320M	CCGCCCAAACGTCCGGTTtaagatcgtgagCTCTGGCGCTTCGTCGCAATCAGACTCTGCTCACTTTGCACAGCCTGAATATGCTGatgagcagaggcTTCCTCGCGGAAGTTTTCGGCATCCTCGCGCGGCATAATATTTCGGTAGATTGACAGCTAGCTCAGTCCTAGGTATAATACTAGTatcctgaatatgctgcattctcgGTTTTAGAGCTAGAAATAGCAAGT	CTGAATATGCTGCATTCTCGCGG	CTCTGGCGCTTCGTCGCAATCAGACTCTGCTCACTTTGCACAGCCTGAATATGCTGatgagcagaggcTTCCTCGCGGAAGTTTTCGGCATCCTCGCGCGGCATAATATTTCGGTAGA
lysC_I226M	CCGCCCAAACGTCCGGTTgagtacacttgcAGCCTTGCTGGCGGAGGCTTTACACGCATCTCGTGTTGATATCTGGACCgatgtgccaGGCatgTACACCACCGATCCACGCGTAGTTTCCGCAGCAAAACGCATTGATGAAATCGCGTTGACAGCTAGCTCAGTCCTAGGTATAATACTAGTatctgatatctggaccgacgtccGTTTTAGAGCTAGAAATAGCAAGT	TGATATCTGGACCGACGTCCCGG	AGCCTTGCTGGCGGAGGCTTTACACGCATCTCGTGTTGATATCTGGACCgatgtgccaGGCatgTACACCACCGATCCACGCGTAGTTTCCGCAGCAAAACGCATTGATGAAATCGCG
lysC_I337M	CCGCCCAAACGTCCGGTTctcgagcaagctTATGCTGCATTCTCGCGGTTTCCTCGCGGAAGTTTTCGGCATCCTCGCGCGGCATaacatgagcGTAGACTTAATCACCACGTCAGAAGTGAGCGTGGCATTAACCCTTGATACCACCTTGACAGCTAGCTCAGTCCTAGGTATAATACTAGTatccctcgcgcggcataatatttGTTTTAGAGCTAGAAATAGCAAGT	CCTCGCGCGGCATAATATTTCGG	TATGCTGCATTCTCGCGGTTTCCTCGCGGAAGTTTTCGGCATCCTCGCGCGGCATaacatgagcGTAGACTTAATCACCACGTCAGAAGTGAGCGTGGCATTAACCCTTGATACCACC
lysC_K257M	CCGCCCAAACGTCCGGTTcatcctcacgatCAGCAAAACGCATTGATGAAATCGCGTTTGCCGAAGCGGCAGAGATGGCAaccttcggcGCAatgGTACTGCATCCGGCAACGTTGCTACCCGCAGTACGCAGCGATATCCCGGTCTTTTGACAGCTAGCTCAGTCCTAGGTATAATACTAGTatcgcggcagagatggcaactttGTTTTAGAGCTAGAAATAGCAAGT	GCGGCAGAGATGGCAACTTTTGG	CAGCAAAACGCATTGATGAAATCGCGTTTGCCGAAGCGGCAGAGATGGCAaccttcggcGCAatgGTACTGCATCCGGCAACGTTGCTACCCGCAGTACGCAGCGATATCCCGGTCTT
lysC_K8M	CCGCCCAAACGTCCGGTTgtatgtcagactGCCAAGGCTGAAAATGGATCCCCTGACACGAGGTAGTTATGTCTGAAATTGTTGTCagcatgTTCGGCGGTACCAGCGTAGCTGATTTTGACGCCATGAACCGCAGCGCTGATATTGTTTGACAGCTAGCTCAGTCCTAGGTATAATACTAGTatctacgctggtaccgccaaattGTTTTAGAGCTAGAAATAGCAAGT	TACGCTGGTACCGCCAAATTTGG	GCCAAGGCTGAAAATGGATCCCCTGACACGAGGTAGTTATGTCTGAAATTGTTGTCagcatgTTCGGCGGTACCAGCGTAGCTGATTTTGACGCCATGAACCGCAGCGCTGATATTGT
lysC_L325M	CCGCCCAAACGTCCGGTTgagtgactggtaGTCGCAATCAGACTCTGCTCACTTTGCACAGCCTGAATATGCTGCATTCTCGCGGTTTCatgGCCGAGGTTTTCGGCATCCTCGCGCGGCATAATATTTCGGTAGACTTAATCACCACTTGACAGCTAGCTCAGTCCTAGGTATAATACTAGTatcggatgccgaaaacttccgcgGTTTTAGAGCTAGAAATAGCAAGT	GGATGCCGAAAACTTCCGCGAGG	GTCGCAATCAGACTCTGCTCACTTTGCACAGCCTGAATATGCTGCATTCTCGCGGTTTCatgGCCGAGGTTTTCGGCATCCTCGCGCGGCATAATATTTCGGTAGACTTAATCACCAC
lysC_M251M	CCGCCCAAACGTCCGGTTctgccacactacATCCACGCGTAGTTTCCGCAGCAAAACGCATTGATGAAATCGCGTTTgcggaggccGCAGAGatgGCAACTTTTGGTGCAAAAGTACTGCATCCGGCAACGTTGCTACCCGCAGTACGTTGACAGCTAGCTCAGTCCTAGGTATAATACTAGTatctgaaatcgcgtttgccgaagGTTTTAGAGCTAGAAATAGCAAGT	TGAAATCGCGTTTGCCGAAGCGG	ATCCACGCGTAGTTTCCGCAGCAAAACGCATTGATGAAATCGCGTTTgcggaggccGCAGAGatgGCAACTTTTGGTGCAAAAGTACTGCATCCGGCAACGTTGCTACCCGCAGTACG
lysC_M318M	CCGCCCAAACGTCCGGTTtagcagtcgtcaCGCTGTTCCGCGCTCTGGCGCTTCGTCGCAATCAGACTCTGCTCACTTTGCACAGCttaAACatgCTGCATTCTCGCGGTTTCCTCGCGGAAGTTTTCGGCATCCTCGCGCGGCATAATTGACAGCTAGCTCAGTCCTAGGTATAATACTAGTatccgcgagaatgcagcatattcGTTTTAGAGCTAGAAATAGCAAGT	CGCGAGAATGCAGCATATTCAGG	CGCTGTTCCGCGCTCTGGCGCTTCGTCGCAATCAGACTCTGCTCACTTTGCACAGCttaAACatgCTGCATTCTCGCGGTTTCCTCGCGGAAGTTTTCGGCATCCTCGCGCGGCATAA
lysC_P231M	CCGCCCAAACGTCCGGTTctacagctcctaGGCTTTACACGCATCTCGTGTTGATATCTGGACCGACGTCCCGGGCATCTACACCacgGACatgCGCGTAGTTTCCGCAGCAAAACGCATTGATGAAATCGCGTTTGCCGAAGCGGCATTGACAGCTAGCTCAGTCCTAGGTATAATACTAGTatctgcggaaactacgcgtggatGTTTTAGAGCTAGAAATAGCAAGT	TGCGGAAACTACGCGTGGATCGG	GGCTTTACACGCATCTCGTGTTGATATCTGGACCGACGTCCCGGGCATCTACACCacgGACatgCGCGTAGTTTCCGCAGCAAAACGCATTGATGAAATCGCGTTTGCCGAAGCGGCA
lysC_R198M	CCGCCCAAACGTCCGGTTgtattgactctcTAGTGATCACCCAGGGATTTATCGGTAGCGAAAATAAAGGTCGTACAACGACGCTTGGCatgGGCGGTAGCGATTATACGGCAGCCTTGCTGGCGGAGGCTTTACACGCATCTCGTGTTTGACAGCTAGCTCAGTCCTAGGTATAATACTAGTatcccgtataatcgctgcctccaGTTTTAGAGCTAGAAATAGCAAGT	CCGTATAATCGCTGCCTCCACGG	TAGTGATCACCCAGGGATTTATCGGTAGCGAAAATAAAGGTCGTACAACGACGCTTGGCatgGGCGGTAGCGATTATACGGCAGCCTTGCTGGCGGAGGCTTTACACGCATCTCGTGT
lysC_R232M	CCGCCCAAACGTCCGGTTtatcggtatctcTTACACGCATCTCGTGTTGATATCTGGACCGACGTCCCGGGCATCTACACCACCGATccgatgGTGGTTTCCGCAGCAAAACGCATTGATGAAATCGCGTTTGCCGAAGCGGCAGAGATTGACAGCTAGCTCAGTCCTAGGTATAATACTAGTatctttgctgcggaaactacgcgGTTTTAGAGCTAGAAATAGCAAGT	TTTGCTGCGGAAACTACGCGTGG	TTACACGCATCTCGTGTTGATATCTGGACCGACGTCCCGGGCATCTACACCACCGATccgatgGTGGTTTCCGCAGCAAAACGCATTGATGAAATCGCGTTTGCCGAAGCGGCAGAGA
lysC_R322M	CCGCCCAAACGTCCGGTTctataccacagaTGGCGCTTCGTCGCAATCAGACTCTGCTCACTTTGCACAGCCTGAATATGCTGCATagcatgggcTTCCTCGCGGAAGTTTTCGGCATCCTCGCGCGGCATAATATTTCGGTAGACTTTTGACAGCTAGCTCAGTCCTAGGTATAATACTAGTatcctgaatatgctgcattctcgGTTTTAGAGCTAGAAATAGCAAGT	CTGAATATGCTGCATTCTCGCGG	TGGCGCTTCGTCGCAATCAGACTCTGCTCACTTTGCACAGCCTGAATATGCTGCATagcatgggcTTCCTCGCGGAAGTTTTCGGCATCCTCGCGCGGCATAATATTTCGGTAGACTT
lysC_S201M	CCGCCCAAACGTCCGGTTagtcttgcacagACCCAGGGATTTATCGGTAGCGAAAATAAAGGTCGTACAACGACGCTTGGCagaggcggtatgGATTATACGGCAGCCTTGCTGGCGGAGGCTTTACACGCATCTCGTGTTGATATCTTTGACAGCTAGCTCAGTCCTAGGTATAATACTAGTatcacaacgacgcttggccgtggGTTTTAGAGCTAGAAATAGCAAGT	ACAACGACGCTTGGCCGTGGAGG	ACCCAGGGATTTATCGGTAGCGAAAATAAAGGTCGTACAACGACGCTTGGCagaggcggtatgGATTATACGGCAGCCTTGCTGGCGGAGGCTTTACACGCATCTCGTGTTGATATCT
lysC_S321M	CCGCCCAAACGTCCGGTTgtcgacgttcagCTGGCGCTTCGTCGCAATCAGACTCTGCTCACTTTGCACAGCCTGAATATGCTGCATatgagaggcTTCCTCGCGGAAGTTTTCGGCATCCTCGCGCGGCATAATATTTCGGTAGACTTTGACAGCTAGCTCAGTCCTAGGTATAATACTAGTatcctgaatatgctgcattctcgGTTTTAGAGCTAGAAATAGCAAGT	CTGAATATGCTGCATTCTCGCGG	CTGGCGCTTCGTCGCAATCAGACTCTGCTCACTTTGCACAGCCTGAATATGCTGCATatgagaggcTTCCTCGCGGAAGTTTTCGGCATCCTCGCGCGGCATAATATTTCGGTAGACT
lysC_S338M	CCGCCCAAACGTCCGGTTagttacagactcTGCTGCATTCTCGCGGTTTCCTCGCGGAAGTTTTCGGCATCCTCGCGCGGCATaacatcatgGTAGACTTAATCACCACGTCAGAAGTGAGCGTGGCATTAACCCTTGATACCACCGGTTGACAGCTAGCTCAGTCCTAGGTATAATACTAGTatccctcgcgcggcataatatttGTTTTAGAGCTAGAAATAGCAAGT	CCTCGCGCGGCATAATATTTCGG	TGCTGCATTCTCGCGGTTTCCTCGCGGAAGTTTTCGGCATCCTCGCGCGGCATaacatcatgGTAGACTTAATCACCACGTCAGAAGTGAGCGTGGCATTAACCCTTGATACCACCGG
lysC_S345M	CCGCCCAAACGTCCGGTTatgtatccagtgCCTCGCGGAAGTTTTCGGCATCCTCGCGCGGCATAATATTTCGGTAGACTTAATCacgACCatgGAAGTGAGCGTGGCATTAACCCTTGATACCACCGGTTCAACCTCCACTGGCGATTTGACAGCTAGCTCAGTCCTAGGTATAATACTAGTatctgccacgctcacttctgacgGTTTTAGAGCTAGAAATAGCAAGT	TGCCACGCTCACTTCTGACGTGG	CCTCGCGGAAGTTTTCGGCATCCTCGCGCGGCATAATATTTCGGTAGACTTAATCacgACCatgGAAGTGAGCGTGGCATTAACCCTTGATACCACCGGTTCAACCTCCACTGGCGAT
lysC_S348M	CCGCCCAAACGTCCGGTTctcgatcgataaTTTCGGCATCCTCGCGCGGCATAATATTTCGGTAGACTTAATCACCACGTCAGAAgttatggttGCATTAACCCTTGATACCACCGGTTCAACCTCCACTGGCGATACGTTGCTGACGTTGACAGCTAGCTCAGTCCTAGGTATAATACTAGTatccaccacgtcagaagtgagcgGTTTTAGAGCTAGAAATAGCAAGT	CACCACGTCAGAAGTGAGCGTGG	TTTCGGCATCCTCGCGCGGCATAATATTTCGGTAGACTTAATCACCACGTCAGAAgttatggttGCATTAACCCTTGATACCACCGGTTCAACCTCCACTGGCGATACGTTGCTGACG
lysC_S39M	CCGCCCAAACGTCCGGTTacaagtagcatgCCATGAACCGCAGCGCTGATATTGTGCTTTCTGATGCCAACGTGCGTTTAGTTgtgttaatgGCTTCTGCTGGTATCACTAATCTGCTGGTCGCTTTAGCTGAAGGACTGGAACCTGGTTGACAGCTAGCTCAGTCCTAGGTATAATACTAGTatccgtgcgtttagttgtcctctGTTTTAGAGCTAGAAATAGCAAGT	CGTGCGTTTAGTTGTCCTCTCGG	CCATGAACCGCAGCGCTGATATTGTGCTTTCTGATGCCAACGTGCGTTTAGTTgtgttaatgGCTTCTGCTGGTATCACTAATCTGCTGGTCGCTTTAGCTGAAGGACTGGAACCTGG
lysC_T12M	CCGCCCAAACGTCCGGTTatgtgcgcaccaAATGGATCCCCTGACACGAGGTAGTTATGTCTGAAATTGTTGTCTCCAAATTTGGCGGTatgTCTGTGGCTGATTTTGACGCCATGAACCGCAGCGCTGATATTGTGCTTTCTGATGCTTGACAGCTAGCTCAGTCCTAGGTATAATACTAGTatcggcgtcaaaatcagctacgcGTTTTAGAGCTAGAAATAGCAAGT	GGCGTCAAAATCAGCTACGCTGG	AATGGATCCCCTGACACGAGGTAGTTATGTCTGAAATTGTTGTCTCCAAATTTGGCGGTatgTCTGTGGCTGATTTTGACGCCATGAACCGCAGCGCTGATATTGTGCTTTCTGATGC
lysC_T221M	CCGCCCAAACGTCCGGTTatgctgcactctGCGATTATACGGCAGCCTTGCTGGCGGAGGCTTTACACGCATCTCGTGTTGATATCTGGatgGATGTGCCGGGCATCTACACCACCGATCCACGCGTAGTTTCCGCAGCAAAACGCATTTGACAGCTAGCTCAGTCCTAGGTATAATACTAGTatcggtgtagatgcccgggacgtGTTTTAGAGCTAGAAATAGCAAGT	GGTGTAGATGCCCGGGACGTCGG	GCGATTATACGGCAGCCTTGCTGGCGGAGGCTTTACACGCATCTCGTGTTGATATCTGGatgGATGTGCCGGGCATCTACACCACCGATCCACGCGTAGTTTCCGCAGCAAAACGCAT
lysC_T228M	CCGCCCAAACGTCCGGTTtgatcacatgacTGGCGGAGGCTTTACACGCATCTCGTGTTGATATCTGGACCGACGTCCCGGGCATCTACatgACGGACCCACGCGTAGTTTCCGCAGCAAAACGCATTGATGAAATCGCGTTTGCCGATTGACAGCTAGCTCAGTCCTAGGTATAATACTAGTatcggaaactacgcgtggatcggGTTTTAGAGCTAGAAATAGCAAGT	GGAAACTACGCGTGGATCGGTGG	TGGCGGAGGCTTTACACGCATCTCGTGTTGATATCTGGACCGACGTCCCGGGCATCTACatgACGGACCCACGCGTAGTTTCCGCAGCAAAACGCATTGATGAAATCGCGTTTGCCGA
lysC_T229M	CCGCCCAAACGTCCGGTTtgtcgagataggCGGAGGCTTTACACGCATCTCGTGTTGATATCTGGACCGACGTCCCGGGCATCTACACCatgGACCCGCGCGTAGTTTCCGCAGCAAAACGCATTGATGAAATCGCGTTTGCCGAAGCTTGACAGCTAGCTCAGTCCTAGGTATAATACTAGTatctgcggaaactacgcgtggatGTTTTAGAGCTAGAAATAGCAAGT	TGCGGAAACTACGCGTGGATCGG	CGGAGGCTTTACACGCATCTCGTGTTGATATCTGGACCGACGTCCCGGGCATCTACACCatgGACCCGCGCGTAGTTTCCGCAGCAAAACGCATTGATGAAATCGCGTTTGCCGAAGC
lysC_T344M	CCGCCCAAACGTCCGGTTgcagagagttatTCCTCGCGGAAGTTTTCGGCATCCTCGCGCGGCATAATATTTCGGTAGACTTAATCacgatgAGCGAAGTGAGCGTGGCATTAACCCTTGATACCACCGGTTCAACCTCCACTGGCGATTGACAGCTAGCTCAGTCCTAGGTATAATACTAGTatctgccacgctcacttctgacgGTTTTAGAGCTAGAAATAGCAAGT	TGCCACGCTCACTTCTGACGTGG	TCCTCGCGGAAGTTTTCGGCATCCTCGCGCGGCATAATATTTCGGTAGACTTAATCacgatgAGCGAAGTGAGCGTGGCATTAACCCTTGATACCACCGGTTCAACCTCCACTGGCGA
lysC_T45M	CCGCCCAAACGTCCGGTTaggcgtacacagCTGATATTGTGCTTTCTGATGCCAACGTGCGTTTAGTTGTCCTCTCGGCTagcgcgggcATCatgAATCTGCTGGTCGCTTTAGCTGAAGGACTGGAACCTGGCGAGCGATTCGAAAATTGACAGCTAGCTCAGTCCTAGGTATAATACTAGTatcgttgtcctctcggcttctgcGTTTTAGAGCTAGAAATAGCAAGT	GTTGTCCTCTCGGCTTCTGCTGG	CTGATATTGTGCTTTCTGATGCCAACGTGCGTTTAGTTGTCCTCTCGGCTagcgcgggcATCatgAATCTGCTGGTCGCTTTAGCTGAAGGACTGGAACCTGGCGAGCGATTCGAAAA
lysC_V223M	CCGCCCAAACGTCCGGTTgatctaggtctgATACGGCAGCCTTGCTGGCGGAGGCTTTACACGCATCTCGTGTTGATATCTGGACCGACatgccaGGTATTTACACCACCGATCCACGCGTAGTTTCCGCAGCAAAACGCATTGATGATTGACAGCTAGCTCAGTCCTAGGTATAATACTAGTatcgatcggtggtgtagatgcccGTTTTAGAGCTAGAAATAGCAAGT	GATCGGTGGTGTAGATGCCCGGG	ATACGGCAGCCTTGCTGGCGGAGGCTTTACACGCATCTCGTGTTGATATCTGGACCGACatgccaGGTATTTACACCACCGATCCACGCGTAGTTTCCGCAGCAAAACGCATTGATGA
lysC_V258M	CCGCCCAAACGTCCGGTTagatctgtagtcGCAAAACGCATTGATGAAATCGCGTTTGCCGAAGCGGCAGAGATGGCAaccttcggcGCAAAAatgCTGCATCCGGCAACGTTGCTACCCGCAGTACGCAGCGATATCCCGGTCTTTGTTGACAGCTAGCTCAGTCCTAGGTATAATACTAGTatcgcggcagagatggcaactttGTTTTAGAGCTAGAAATAGCAAGT	GCGGCAGAGATGGCAACTTTTGG	GCAAAACGCATTGATGAAATCGCGTTTGCCGAAGCGGCAGAGATGGCAaccttcggcGCAAAAatgCTGCATCCGGCAACGTTGCTACCCGCAGTACGCAGCGATATCCCGGTCTTTG
lysC_V339M	CCGCCCAAACGTCCGGTTaatctgcacgtaTGCATTCTCGCGGTTTCCTCGCGGAAGTTTTCGGCATCCTCGCGCGGCATaacatcagcatgGACTTAATCACCACGTCAGAAGTGAGCGTGGCATTAACCCTTGATACCACCGGTTCTTGACAGCTAGCTCAGTCCTAGGTATAATACTAGTatccctcgcgcggcataatatttGTTTTAGAGCTAGAAATAGCAAGT	CCTCGCGCGGCATAATATTTCGG	TGCATTCTCGCGGTTTCCTCGCGGAAGTTTTCGGCATCCTCGCGCGGCATaacatcagcatgGACTTAATCACCACGTCAGAAGTGAGCGTGGCATTAACCCTTGATACCACCGGTTC
lysC_V347M	CCGCCCAAACGTCCGGTTcgatctgacagtTTTTCGGCATCCTCGCGCGGCATAATATTTCGGTAGACTTAATCACCACGTCAGAAatgtctgttGCATTAACCCTTGATACCACCGGTTCAACCTCCACTGGCGATACGTTGCTGACTTGACAGCTAGCTCAGTCCTAGGTATAATACTAGTatccaccacgtcagaagtgagcgGTTTTAGAGCTAGAAATAGCAAGT	CACCACGTCAGAAGTGAGCGTGG	TTTTCGGCATCCTCGCGCGGCATAATATTTCGGTAGACTTAATCACCACGTCAGAAatgtctgttGCATTAACCCTTGATACCACCGGTTCAACCTCCACTGGCGATACGTTGCTGAC
lysC_W220M	CCGCCCAAACGTCCGGTTccatgtagactgCAGCGATTATACGGCAGCCTTGCTGGCGGAGGCTTTACACGCATCTCGTGTTGATATCatgacgGATGTGCCGGGCATCTACACCACCGATCCACGCGTAGTTTCCGCAGCAAAACGCTTGACAGCTAGCTCAGTCCTAGGTATAATACTAGTatcggtgtagatgcccgggacgtGTTTTAGAGCTAGAAATAGCAAGT	GGTGTAGATGCCCGGGACGTCGG	CAGCGATTATACGGCAGCCTTGCTGGCGGAGGCTTTACACGCATCTCGTGTTGATATCatgacgGATGTGCCGGGCATCTACACCACCGATCCACGCGTAGTTTCCGCAGCAAAACGC
lysC_Y227M	CCGCCCAAACGTCCGGTTcagcagctacgtGCTGGCGGAGGCTTTACACGCATCTCGTGTTGATATCTGGACCGACGTCCCGGGCATCatgacgACGGACCCACGCGTAGTTTCCGCAGCAAAACGCATTGATGAAATCGCGTTTGCCTTGACAGCTAGCTCAGTCCTAGGTATAATACTAGTatcggaaactacgcgtggatcggGTTTTAGAGCTAGAAATAGCAAGT	GGAAACTACGCGTGGATCGGTGG	GCTGGCGGAGGCTTTACACGCATCTCGTGTTGATATCTGGACCGACGTCCCGGGCATCatgacgACGGACCCACGCGTAGTTTCCGCAGCAAAACGCATTGATGAAATCGCGTTTGCC
lysC_A256W	CCGCCCAAACGTCCGGTTgctaagtctgacGCAGCAAAACGCATTGATGAAATCGCGTTTGCCGAAGCGGCAGAGATGGCAaccttcggctggAAAGTACTGCATCCGGCAACGTTGCTACCCGCAGTACGCAGCGATATCCCGGTCTTTGACAGCTAGCTCAGTCCTAGGTATAATACTAGTatcgcggcagagatggcaactttGTTTTAGAGCTAGAAATAGCAAGT	GCGGCAGAGATGGCAACTTTTGG	GCAGCAAAACGCATTGATGAAATCGCGTTTGCCGAAGCGGCAGAGATGGCAaccttcggctggAAAGTACTGCATCCGGCAACGTTGCTACCCGCAGTACGCAGCGATATCCCGGTCT
lysC_A326W	CCGCCCAAACGTCCGGTTacttctgtcacaGCAATCAGACTCTGCTCACTTTGCACAGCCTGAATATGCTGCATTCTCGCGGTtttttatggGAAGTTTTCGGCATCCTCGCGCGGCATAATATTTCGGTAGACTTAATCACCACGTCTTGACAGCTAGCTCAGTCCTAGGTATAATACTAGTatcgcattctcgcggtttcctcgGTTTTAGAGCTAGAAATAGCAAGT	GCATTCTCGCGGTTTCCTCGCGG	GCAATCAGACTCTGCTCACTTTGCACAGCCTGAATATGCTGCATTCTCGCGGTtttttatggGAAGTTTTCGGCATCCTCGCGCGGCATAATATTTCGGTAGACTTAATCACCACGTC
lysC_A40W	CCGCCCAAACGTCCGGTTgaccacgagacaTGAACCGCAGCGCTGATATTGTGCTTTCTGATGCCAACGTGCGTTTAGTTgtgttaagctggTCTGCTGGTATCACTAATCTGCTGGTCGCTTTAGCTGAAGGACTGGAACCTGGCGATTGACAGCTAGCTCAGTCCTAGGTATAATACTAGTatccgtgcgtttagttgtcctctGTTTTAGAGCTAGAAATAGCAAGT	CGTGCGTTTAGTTGTCCTCTCGG	TGAACCGCAGCGCTGATATTGTGCTTTCTGATGCCAACGTGCGTTTAGTTgtgttaagctggTCTGCTGGTATCACTAATCTGCTGGTCGCTTTAGCTGAAGGACTGGAACCTGGCGA
lysC_D202W	CCGCCCAAACGTCCGGTTattgtagcagagCCCAGGGATTTATCGGTAGCGAAAATAAAGGTCGTACAACGACGCTTGGCagaggcggtAGCtggTATACGGCAGCCTTGCTGGCGGAGGCTTTACACGCATCTCGTGTTGATATCTGTTGACAGCTAGCTCAGTCCTAGGTATAATACTAGTatcacaacgacgcttggccgtggGTTTTAGAGCTAGAAATAGCAAGT	ACAACGACGCTTGGCCGTGGAGG	CCCAGGGATTTATCGGTAGCGAAAATAAAGGTCGTACAACGACGCTTGGCagaggcggtAGCtggTATACGGCAGCCTTGCTGGCGGAGGCTTTACACGCATCTCGTGTTGATATCTG
lysC_D222W	CCGCCCAAACGTCCGGTTctggagtgctacATTATACGGCAGCCTTGCTGGCGGAGGCTTTACACGCATCTCGTGTTGATATCTGGacgtggGTGCCGGGCATCTACACCACCGATCCACGCGTAGTTTCCGCAGCAAAACGCATTGATTGACAGCTAGCTCAGTCCTAGGTATAATACTAGTatcggtgtagatgcccgggacgtGTTTTAGAGCTAGAAATAGCAAGT	GGTGTAGATGCCCGGGACGTCGG	ATTATACGGCAGCCTTGCTGGCGGAGGCTTTACACGCATCTCGTGTTGATATCTGGacgtggGTGCCGGGCATCTACACCACCGATCCACGCGTAGTTTCCGCAGCAAAACGCATTGA
lysC_D230W	CCGCCCAAACGTCCGGTTcagtcgtaactgAGGCTTTACACGCATCTCGTGTTGATATCTGGACCGACGTCCCGGGCATCTACACCacgtggCCGCGCGTAGTTTCCGCAGCAAAACGCATTGATGAAATCGCGTTTGCCGAAGCGGCTTGACAGCTAGCTCAGTCCTAGGTATAATACTAGTatctgcggaaactacgcgtggatGTTTTAGAGCTAGAAATAGCAAGT	TGCGGAAACTACGCGTGGATCGG	AGGCTTTACACGCATCTCGTGTTGATATCTGGACCGACGTCCCGGGCATCTACACCacgtggCCGCGCGTAGTTTCCGCAGCAAAACGCATTGATGAAATCGCGTTTGCCGAAGCGGC
lysC_D340W	CCGCCCAAACGTCCGGTTgcgaagtgtacgGCATTCTCGCGGTTTCCTCGCGGAAGTTTTCGGCATCCTCGCGCGGCATaacatcagcGTAtggTTAATCACCACGTCAGAAGTGAGCGTGGCATTAACCCTTGATACCACCGGTTCATTGACAGCTAGCTCAGTCCTAGGTATAATACTAGTatccctcgcgcggcataatatttGTTTTAGAGCTAGAAATAGCAAGT	CCTCGCGCGGCATAATATTTCGG	GCATTCTCGCGGTTTCCTCGCGGAAGTTTTCGGCATCCTCGCGCGGCATaacatcagcGTAtggTTAATCACCACGTCAGAAGTGAGCGTGGCATTAACCCTTGATACCACCGGTTCA
lysC_D354W	CCGCCCAAACGTCCGGTTctgccagtactcGCATAATATTTCGGTAGACTTAATCACCACGTCAGAAGTGAGCGTGGCATTAACCCTTtggacgACGGGCTCAACCTCCACTGGCGATACGTTGCTGACGCAATCTCTGCTGATGGAGTTGACAGCTAGCTCAGTCCTAGGTATAATACTAGTatcgccagtggaggttgaaccggGTTTTAGAGCTAGAAATAGCAAGT	GCCAGTGGAGGTTGAACCGGTGG	GCATAATATTTCGGTAGACTTAATCACCACGTCAGAAGTGAGCGTGGCATTAACCCTTtggacgACGGGCTCAACCTCCACTGGCGATACGTTGCTGACGCAATCTCTGCTGATGGAG
lysC_E119W	CCGCCCAAACGTCCGGTTtatcacacggatGCAGAAGCGGCGGCGCTGGCAACGTCTCCGGCGCTGACAGATGAGCTGGTCtctcatggttggCTGATGTCGACCCTGCTGTTTGTTGAGATCCTGCGCGAACGCGATGTTCAGGCACTTGACAGCTAGCTCAGTCCTAGGTATAATACTAGTatcacagatgagctggtcagccaGTTTTAGAGCTAGAAATAGCAAGT	ACAGATGAGCTGGTCAGCCACGG	GCAGAAGCGGCGGCGCTGGCAACGTCTCCGGCGCTGACAGATGAGCTGGTCtctcatggttggCTGATGTCGACCCTGCTGTTTGTTGAGATCCTGCGCGAACGCGATGTTCAGGCAC
lysC_E346W	CCGCCCAAACGTCCGGTTctacatccacacTCGCGGAAGTTTTCGGCATCCTCGCGCGGCATAATATTTCGGTAGACTTAATCacgACCAGCtggGTGAGCGTGGCATTAACCCTTGATACCACCGGTTCAACCTCCACTGGCGATACTTGACAGCTAGCTCAGTCCTAGGTATAATACTAGTatctgccacgctcacttctgacgGTTTTAGAGCTAGAAATAGCAAGT	TGCCACGCTCACTTCTGACGTGG	TCGCGGAAGTTTTCGGCATCCTCGCGCGGCATAATATTTCGGTAGACTTAATCacgACCAGCtggGTGAGCGTGGCATTAACCCTTGATACCACCGGTTCAACCTCCACTGGCGATAC
lysC_F184W	CCGCCCAAACGTCCGGTTggatgacatctcGGAACTGGCCGCGCTGCAGCTGCTCCCACGTCTCAATGAAGGCTTAGTGattacgcaaGGAtggATCGGTAGCGAAAATAAAGGTCGTACAACGACGCTTGGCCGTGGAGGCAGCGATTTGACAGCTAGCTCAGTCCTAGGTATAATACTAGTatctgaaggcttagtgatcacccGTTTTAGAGCTAGAAATAGCAAGT	TGAAGGCTTAGTGATCACCCAGG	GGAACTGGCCGCGCTGCAGCTGCTCCCACGTCTCAATGAAGGCTTAGTGattacgcaaGGAtggATCGGTAGCGAAAATAAAGGTCGTACAACGACGCTTGGCCGTGGAGGCAGCGAT
lysC_F324W	CCGCCCAAACGTCCGGTTcacgcaagacagTTCGTCGCAATCAGACTCTGCTCACTTTGCACAGCCTGAATATGCTGCATTCTCGCGGTtggctgGCCGAGGTTTTCGGCATCCTCGCGCGGCATAATATTTCGGTAGACTTAATCACTTGACAGCTAGCTCAGTCCTAGGTATAATACTAGTatcggatgccgaaaacttccgcgGTTTTAGAGCTAGAAATAGCAAGT	GGATGCCGAAAACTTCCGCGAGG	TTCGTCGCAATCAGACTCTGCTCACTTTGCACAGCCTGAATATGCTGCATTCTCGCGGTtggctgGCCGAGGTTTTCGGCATCCTCGCGCGGCATAATATTTCGGTAGACTTAATCAC
lysC_G10W	CCGCCCAAACGTCCGGTTgtacgtctggatGCTGAAAATGGATCCCCTGACACGAGGTAGTTATGTCTGAAATTGTTGTCTCCaagttctggGGTACCAGCGTAGCTGATTTTGACGCCATGAACCGCAGCGCTGATATTGTGCTTTCTTGACAGCTAGCTCAGTCCTAGGTATAATACTAGTatcgaaattgttgtctccaaattGTTTTAGAGCTAGAAATAGCAAGT	GAAATTGTTGTCTCCAAATTTGG	GCTGAAAATGGATCCCCTGACACGAGGTAGTTATGTCTGAAATTGTTGTCTCCaagttctggGGTACCAGCGTAGCTGATTTTGACGCCATGAACCGCAGCGCTGATATTGTGCTTTC
lysC_G11W	CCGCCCAAACGTCCGGTTaccgtctgagcaGAAAATGGATCCCCTGACACGAGGTAGTTATGTCTGAAATTGTTGTCTCCAAAttcggttggACCAGCGTAGCTGATTTTGACGCCATGAACCGCAGCGCTGATATTGTGCTTTCTGATTGACAGCTAGCTCAGTCCTAGGTATAATACTAGTatcattgttgtctccaaatttggGTTTTAGAGCTAGAAATAGCAAGT	ATTGTTGTCTCCAAATTTGGCGG	GAAAATGGATCCCCTGACACGAGGTAGTTATGTCTGAAATTGTTGTCTCCAAAttcggttggACCAGCGTAGCTGATTTTGACGCCATGAACCGCAGCGCTGATATTGTGCTTTCTGA
lysC_G197W	CCGCCCAAACGTCCGGTTaacgctgtagagGCTTAGTGATCACCCAGGGATTTATCGGTAGCGAAAATAAAGGTCGTACAACGaccttatggCGTGGAGGCAGCGATTATACGGCAGCCTTGCTGGCGGAGGCTTTACACGCATCTCGTTGACAGCTAGCTCAGTCCTAGGTATAATACTAGTatcaaaggtcgtacaacgacgctGTTTTAGAGCTAGAAATAGCAAGT	AAAGGTCGTACAACGACGCTTGG	GCTTAGTGATCACCCAGGGATTTATCGGTAGCGAAAATAAAGGTCGTACAACGaccttatggCGTGGAGGCAGCGATTATACGGCAGCCTTGCTGGCGGAGGCTTTACACGCATCTCG
lysC_G199W	CCGCCCAAACGTCCGGTTacgataccacgtTGATCACCCAGGGATTTATCGGTAGCGAAAATAAAGGTCGTACAACGACGCTTggtagatggGGCAGCGATTATACGGCAGCCTTGCTGGCGGAGGCTTTACACGCATCTCGTGTTGATTGACAGCTAGCTCAGTCCTAGGTATAATACTAGTatccgtacaacgacgcttggccgGTTTTAGAGCTAGAAATAGCAAGT	CGTACAACGACGCTTGGCCGTGG	TGATCACCCAGGGATTTATCGGTAGCGAAAATAAAGGTCGTACAACGACGCTTggtagatggGGCAGCGATTATACGGCAGCCTTGCTGGCGGAGGCTTTACACGCATCTCGTGTTGA
lysC_G200W	CCGCCCAAACGTCCGGTTatgatctcatccTCACCCAGGGATTTATCGGTAGCGAAAATAAAGGTCGTACAACGACGCTTGGCagaggctggAGCGATTATACGGCAGCCTTGCTGGCGGAGGCTTTACACGCATCTCGTGTTGATATTTGACAGCTAGCTCAGTCCTAGGTATAATACTAGTatcacaacgacgcttggccgtggGTTTTAGAGCTAGAAATAGCAAGT	ACAACGACGCTTGGCCGTGGAGG	TCACCCAGGGATTTATCGGTAGCGAAAATAAAGGTCGTACAACGACGCTTGGCagaggctggAGCGATTATACGGCAGCCTTGCTGGCGGAGGCTTTACACGCATCTCGTGTTGATAT
lysC_G225W	CCGCCCAAACGTCCGGTTcgaacagtacgaCAGCCTTGCTGGCGGAGGCTTTACACGCATCTCGTGTTGATATCTGGACCgatgtgccatggATCTACACCACCGATCCACGCGTAGTTTCCGCAGCAAAACGCATTGATGAAATCGCTTGACAGCTAGCTCAGTCCTAGGTATAATACTAGTatctgatatctggaccgacgtccGTTTTAGAGCTAGAAATAGCAAGT	TGATATCTGGACCGACGTCCCGG	CAGCCTTGCTGGCGGAGGCTTTACACGCATCTCGTGTTGATATCTGGACCgatgtgccatggATCTACACCACCGATCCACGCGTAGTTTCCGCAGCAAAACGCATTGATGAAATCGC
lysC_G255W	CCGCCCAAACGTCCGGTTtgtccatcgcatCCGCAGCAAAACGCATTGATGAAATCGCGTTTGCCGAAGCGGCAGAGATGGCAaccttctggGCAAAAGTACTGCATCCGGCAACGTTGCTACCCGCAGTACGCAGCGATATCCCGGTTTGACAGCTAGCTCAGTCCTAGGTATAATACTAGTatcgcggcagagatggcaactttGTTTTAGAGCTAGAAATAGCAAGT	GCGGCAGAGATGGCAACTTTTGG	CCGCAGCAAAACGCATTGATGAAATCGCGTTTGCCGAAGCGGCAGAGATGGCAaccttctggGCAAAAGTACTGCATCCGGCAACGTTGCTACCCGCAGTACGCAGCGATATCCCGGT
lysC_G323W	CCGCCCAAACGTCCGGTTtactcgttgtcaCGCTTCGTCGCAATCAGACTCTGCTCACTTTGCACAGCCTGAATATGCTGCATagcagatggTTCCTCGCGGAAGTTTTCGGCATCCTCGCGCGGCATAATATTTCGGTAGACTTAATTTGACAGCTAGCTCAGTCCTAGGTATAATACTAGTatcctgaatatgctgcattctcgGTTTTAGAGCTAGAAATAGCAAGT	CTGAATATGCTGCATTCTCGCGG	CGCTTCGTCGCAATCAGACTCTGCTCACTTTGCACAGCCTGAATATGCTGCATagcagatggTTCCTCGCGGAAGTTTTCGGCATCCTCGCGCGGCATAATATTTCGGTAGACTTAAT
lysC_H320W	CCGCCCAAACGTCCGGTTgtactcacggatCTCTGGCGCTTCGTCGCAATCAGACTCTGCTCACTTTGCACAGCCTGAATATGCTGtggagcagaggcTTCCTCGCGGAAGTTTTCGGCATCCTCGCGCGGCATAATATTTCGGTAGATTGACAGCTAGCTCAGTCCTAGGTATAATACTAGTatcctgaatatgctgcattctcgGTTTTAGAGCTAGAAATAGCAAGT	CTGAATATGCTGCATTCTCGCGG	CTCTGGCGCTTCGTCGCAATCAGACTCTGCTCACTTTGCACAGCCTGAATATGCTGtggagcagaggcTTCCTCGCGGAAGTTTTCGGCATCCTCGCGCGGCATAATATTTCGGTAGA
lysC_I226W	CCGCCCAAACGTCCGGTTaggtatgcagtgAGCCTTGCTGGCGGAGGCTTTACACGCATCTCGTGTTGATATCTGGACCgatgtgccaGGCtggTACACCACCGATCCACGCGTAGTTTCCGCAGCAAAACGCATTGATGAAATCGCGTTGACAGCTAGCTCAGTCCTAGGTATAATACTAGTatctgatatctggaccgacgtccGTTTTAGAGCTAGAAATAGCAAGT	TGATATCTGGACCGACGTCCCGG	AGCCTTGCTGGCGGAGGCTTTACACGCATCTCGTGTTGATATCTGGACCgatgtgccaGGCtggTACACCACCGATCCACGCGTAGTTTCCGCAGCAAAACGCATTGATGAAATCGCG
lysC_I337W	CCGCCCAAACGTCCGGTTcgctagctaataTATGCTGCATTCTCGCGGTTTCCTCGCGGAAGTTTTCGGCATCCTCGCGCGGCATaactggagcGTAGACTTAATCACCACGTCAGAAGTGAGCGTGGCATTAACCCTTGATACCACCTTGACAGCTAGCTCAGTCCTAGGTATAATACTAGTatccctcgcgcggcataatatttGTTTTAGAGCTAGAAATAGCAAGT	CCTCGCGCGGCATAATATTTCGG	TATGCTGCATTCTCGCGGTTTCCTCGCGGAAGTTTTCGGCATCCTCGCGCGGCATaactggagcGTAGACTTAATCACCACGTCAGAAGTGAGCGTGGCATTAACCCTTGATACCACC
lysC_K257W	CCGCCCAAACGTCCGGTTacagatggcacaCAGCAAAACGCATTGATGAAATCGCGTTTGCCGAAGCGGCAGAGATGGCAaccttcggcGCAtggGTACTGCATCCGGCAACGTTGCTACCCGCAGTACGCAGCGATATCCCGGTCTTTTGACAGCTAGCTCAGTCCTAGGTATAATACTAGTatcgcggcagagatggcaactttGTTTTAGAGCTAGAAATAGCAAGT	GCGGCAGAGATGGCAACTTTTGG	CAGCAAAACGCATTGATGAAATCGCGTTTGCCGAAGCGGCAGAGATGGCAaccttcggcGCAtggGTACTGCATCCGGCAACGTTGCTACCCGCAGTACGCAGCGATATCCCGGTCTT
lysC_K8W	CCGCCCAAACGTCCGGTTactcacgacgatGCCAAGGCTGAAAATGGATCCCCTGACACGAGGTAGTTATGTCTGAAATTGTTGTCagctggTTCGGCGGTACCAGCGTAGCTGATTTTGACGCCATGAACCGCAGCGCTGATATTGTTTGACAGCTAGCTCAGTCCTAGGTATAATACTAGTatctacgctggtaccgccaaattGTTTTAGAGCTAGAAATAGCAAGT	TACGCTGGTACCGCCAAATTTGG	GCCAAGGCTGAAAATGGATCCCCTGACACGAGGTAGTTATGTCTGAAATTGTTGTCagctggTTCGGCGGTACCAGCGTAGCTGATTTTGACGCCATGAACCGCAGCGCTGATATTGT
lysC_L325W	CCGCCCAAACGTCCGGTTacgccacactgaGTCGCAATCAGACTCTGCTCACTTTGCACAGCCTGAATATGCTGCATTCTCGCGGTTTCtggGCCGAGGTTTTCGGCATCCTCGCGCGGCATAATATTTCGGTAGACTTAATCACCACTTGACAGCTAGCTCAGTCCTAGGTATAATACTAGTatcggatgccgaaaacttccgcgGTTTTAGAGCTAGAAATAGCAAGT	GGATGCCGAAAACTTCCGCGAGG	GTCGCAATCAGACTCTGCTCACTTTGCACAGCCTGAATATGCTGCATTCTCGCGGTTTCtggGCCGAGGTTTTCGGCATCCTCGCGCGGCATAATATTTCGGTAGACTTAATCACCAC
lysC_M251W	CCGCCCAAACGTCCGGTTgtcgcatggactATCCACGCGTAGTTTCCGCAGCAAAACGCATTGATGAAATCGCGTTTgcggaggccGCAGAGtggGCAACTTTTGGTGCAAAAGTACTGCATCCGGCAACGTTGCTACCCGCAGTACGTTGACAGCTAGCTCAGTCCTAGGTATAATACTAGTatctgaaatcgcgtttgccgaagGTTTTAGAGCTAGAAATAGCAAGT	TGAAATCGCGTTTGCCGAAGCGG	ATCCACGCGTAGTTTCCGCAGCAAAACGCATTGATGAAATCGCGTTTgcggaggccGCAGAGtggGCAACTTTTGGTGCAAAAGTACTGCATCCGGCAACGTTGCTACCCGCAGTACG
lysC_M318W	CCGCCCAAACGTCCGGTTcgttctgactcaCGCTGTTCCGCGCTCTGGCGCTTCGTCGCAATCAGACTCTGCTCACTTTGCACAGCttaAACtggCTGCATTCTCGCGGTTTCCTCGCGGAAGTTTTCGGCATCCTCGCGCGGCATAATTGACAGCTAGCTCAGTCCTAGGTATAATACTAGTatccgcgagaatgcagcatattcGTTTTAGAGCTAGAAATAGCAAGT	CGCGAGAATGCAGCATATTCAGG	CGCTGTTCCGCGCTCTGGCGCTTCGTCGCAATCAGACTCTGCTCACTTTGCACAGCttaAACtggCTGCATTCTCGCGGTTTCCTCGCGGAAGTTTTCGGCATCCTCGCGCGGCATAA
lysC_P231W	CCGCCCAAACGTCCGGTTcacataggcatcGGCTTTACACGCATCTCGTGTTGATATCTGGACCGACGTCCCGGGCATCTACACCacgGACtggCGCGTAGTTTCCGCAGCAAAACGCATTGATGAAATCGCGTTTGCCGAAGCGGCATTGACAGCTAGCTCAGTCCTAGGTATAATACTAGTatctgcggaaactacgcgtggatGTTTTAGAGCTAGAAATAGCAAGT	TGCGGAAACTACGCGTGGATCGG	GGCTTTACACGCATCTCGTGTTGATATCTGGACCGACGTCCCGGGCATCTACACCacgGACtggCGCGTAGTTTCCGCAGCAAAACGCATTGATGAAATCGCGTTTGCCGAAGCGGCA
lysC_R198W	CCGCCCAAACGTCCGGTTagtatattcgcgTAGTGATCACCCAGGGATTTATCGGTAGCGAAAATAAAGGTCGTACAACGACGCTTGGCtggGGCGGTAGCGATTATACGGCAGCCTTGCTGGCGGAGGCTTTACACGCATCTCGTGTTTGACAGCTAGCTCAGTCCTAGGTATAATACTAGTatcccgtataatcgctgcctccaGTTTTAGAGCTAGAAATAGCAAGT	CCGTATAATCGCTGCCTCCACGG	TAGTGATCACCCAGGGATTTATCGGTAGCGAAAATAAAGGTCGTACAACGACGCTTGGCtggGGCGGTAGCGATTATACGGCAGCCTTGCTGGCGGAGGCTTTACACGCATCTCGTGT
lysC_R232W	CCGCCCAAACGTCCGGTTcgatgagtcaagTTACACGCATCTCGTGTTGATATCTGGACCGACGTCCCGGGCATCTACACCACCGATccgtggGTGGTTTCCGCAGCAAAACGCATTGATGAAATCGCGTTTGCCGAAGCGGCAGAGATTGACAGCTAGCTCAGTCCTAGGTATAATACTAGTatctttgctgcggaaactacgcgGTTTTAGAGCTAGAAATAGCAAGT	TTTGCTGCGGAAACTACGCGTGG	TTACACGCATCTCGTGTTGATATCTGGACCGACGTCCCGGGCATCTACACCACCGATccgtggGTGGTTTCCGCAGCAAAACGCATTGATGAAATCGCGTTTGCCGAAGCGGCAGAGA
lysC_R322W	CCGCCCAAACGTCCGGTTaacgtgctctagTGGCGCTTCGTCGCAATCAGACTCTGCTCACTTTGCACAGCCTGAATATGCTGCATagctggggcTTCCTCGCGGAAGTTTTCGGCATCCTCGCGCGGCATAATATTTCGGTAGACTTTTGACAGCTAGCTCAGTCCTAGGTATAATACTAGTatcctgaatatgctgcattctcgGTTTTAGAGCTAGAAATAGCAAGT	CTGAATATGCTGCATTCTCGCGG	TGGCGCTTCGTCGCAATCAGACTCTGCTCACTTTGCACAGCCTGAATATGCTGCATagctggggcTTCCTCGCGGAAGTTTTCGGCATCCTCGCGCGGCATAATATTTCGGTAGACTT
lysC_S201W	CCGCCCAAACGTCCGGTTcaccacgtcactACCCAGGGATTTATCGGTAGCGAAAATAAAGGTCGTACAACGACGCTTGGCagaggcggttggGATTATACGGCAGCCTTGCTGGCGGAGGCTTTACACGCATCTCGTGTTGATATCTTTGACAGCTAGCTCAGTCCTAGGTATAATACTAGTatcacaacgacgcttggccgtggGTTTTAGAGCTAGAAATAGCAAGT	ACAACGACGCTTGGCCGTGGAGG	ACCCAGGGATTTATCGGTAGCGAAAATAAAGGTCGTACAACGACGCTTGGCagaggcggttggGATTATACGGCAGCCTTGCTGGCGGAGGCTTTACACGCATCTCGTGTTGATATCT
lysC_S321W	CCGCCCAAACGTCCGGTTcaatcatgcagtCTGGCGCTTCGTCGCAATCAGACTCTGCTCACTTTGCACAGCCTGAATATGCTGCATtggagaggcTTCCTCGCGGAAGTTTTCGGCATCCTCGCGCGGCATAATATTTCGGTAGACTTTGACAGCTAGCTCAGTCCTAGGTATAATACTAGTatcctgaatatgctgcattctcgGTTTTAGAGCTAGAAATAGCAAGT	CTGAATATGCTGCATTCTCGCGG	CTGGCGCTTCGTCGCAATCAGACTCTGCTCACTTTGCACAGCCTGAATATGCTGCATtggagaggcTTCCTCGCGGAAGTTTTCGGCATCCTCGCGCGGCATAATATTTCGGTAGACT
lysC_S338W	CCGCCCAAACGTCCGGTTgcctacagtagcTGCTGCATTCTCGCGGTTTCCTCGCGGAAGTTTTCGGCATCCTCGCGCGGCATaacatctggGTAGACTTAATCACCACGTCAGAAGTGAGCGTGGCATTAACCCTTGATACCACCGGTTGACAGCTAGCTCAGTCCTAGGTATAATACTAGTatccctcgcgcggcataatatttGTTTTAGAGCTAGAAATAGCAAGT	CCTCGCGCGGCATAATATTTCGG	TGCTGCATTCTCGCGGTTTCCTCGCGGAAGTTTTCGGCATCCTCGCGCGGCATaacatctggGTAGACTTAATCACCACGTCAGAAGTGAGCGTGGCATTAACCCTTGATACCACCGG
lysC_S345W	CCGCCCAAACGTCCGGTTatctaacgacacCCTCGCGGAAGTTTTCGGCATCCTCGCGCGGCATAATATTTCGGTAGACTTAATCacgACCtggGAAGTGAGCGTGGCATTAACCCTTGATACCACCGGTTCAACCTCCACTGGCGATTTGACAGCTAGCTCAGTCCTAGGTATAATACTAGTatctgccacgctcacttctgacgGTTTTAGAGCTAGAAATAGCAAGT	TGCCACGCTCACTTCTGACGTGG	CCTCGCGGAAGTTTTCGGCATCCTCGCGCGGCATAATATTTCGGTAGACTTAATCacgACCtggGAAGTGAGCGTGGCATTAACCCTTGATACCACCGGTTCAACCTCCACTGGCGAT
lysC_S348W	CCGCCCAAACGTCCGGTTggacatgctgtcTTTCGGCATCCTCGCGCGGCATAATATTTCGGTAGACTTAATCACCACGTCAGAAgtttgggttGCATTAACCCTTGATACCACCGGTTCAACCTCCACTGGCGATACGTTGCTGACGTTGACAGCTAGCTCAGTCCTAGGTATAATACTAGTatccaccacgtcagaagtgagcgGTTTTAGAGCTAGAAATAGCAAGT	CACCACGTCAGAAGTGAGCGTGG	TTTCGGCATCCTCGCGCGGCATAATATTTCGGTAGACTTAATCACCACGTCAGAAgtttgggttGCATTAACCCTTGATACCACCGGTTCAACCTCCACTGGCGATACGTTGCTGACG
lysC_S39W	CCGCCCAAACGTCCGGTTctgacctacactCCATGAACCGCAGCGCTGATATTGTGCTTTCTGATGCCAACGTGCGTTTAGTTgtgttatggGCTTCTGCTGGTATCACTAATCTGCTGGTCGCTTTAGCTGAAGGACTGGAACCTGGTTGACAGCTAGCTCAGTCCTAGGTATAATACTAGTatccgtgcgtttagttgtcctctGTTTTAGAGCTAGAAATAGCAAGT	CGTGCGTTTAGTTGTCCTCTCGG	CCATGAACCGCAGCGCTGATATTGTGCTTTCTGATGCCAACGTGCGTTTAGTTgtgttatggGCTTCTGCTGGTATCACTAATCTGCTGGTCGCTTTAGCTGAAGGACTGGAACCTGG
lysC_T12W	CCGCCCAAACGTCCGGTTggagatatgatcAATGGATCCCCTGACACGAGGTAGTTATGTCTGAAATTGTTGTCTCCAAATTTGGCGGTtggTCTGTGGCTGATTTTGACGCCATGAACCGCAGCGCTGATATTGTGCTTTCTGATGCTTGACAGCTAGCTCAGTCCTAGGTATAATACTAGTatcggcgtcaaaatcagctacgcGTTTTAGAGCTAGAAATAGCAAGT	GGCGTCAAAATCAGCTACGCTGG	AATGGATCCCCTGACACGAGGTAGTTATGTCTGAAATTGTTGTCTCCAAATTTGGCGGTtggTCTGTGGCTGATTTTGACGCCATGAACCGCAGCGCTGATATTGTGCTTTCTGATGC
lysC_T221W	CCGCCCAAACGTCCGGTTatagcacacgccGCGATTATACGGCAGCCTTGCTGGCGGAGGCTTTACACGCATCTCGTGTTGATATCTGGtggGATGTGCCGGGCATCTACACCACCGATCCACGCGTAGTTTCCGCAGCAAAACGCATTTGACAGCTAGCTCAGTCCTAGGTATAATACTAGTatcggtgtagatgcccgggacgtGTTTTAGAGCTAGAAATAGCAAGT	GGTGTAGATGCCCGGGACGTCGG	GCGATTATACGGCAGCCTTGCTGGCGGAGGCTTTACACGCATCTCGTGTTGATATCTGGtggGATGTGCCGGGCATCTACACCACCGATCCACGCGTAGTTTCCGCAGCAAAACGCAT
lysC_T228W	CCGCCCAAACGTCCGGTTctactgacatccTGGCGGAGGCTTTACACGCATCTCGTGTTGATATCTGGACCGACGTCCCGGGCATCTACtggACGGACCCACGCGTAGTTTCCGCAGCAAAACGCATTGATGAAATCGCGTTTGCCGATTGACAGCTAGCTCAGTCCTAGGTATAATACTAGTatcggaaactacgcgtggatcggGTTTTAGAGCTAGAAATAGCAAGT	GGAAACTACGCGTGGATCGGTGG	TGGCGGAGGCTTTACACGCATCTCGTGTTGATATCTGGACCGACGTCCCGGGCATCTACtggACGGACCCACGCGTAGTTTCCGCAGCAAAACGCATTGATGAAATCGCGTTTGCCGA
lysC_T229W	CCGCCCAAACGTCCGGTTctcctagcatgcCGGAGGCTTTACACGCATCTCGTGTTGATATCTGGACCGACGTCCCGGGCATCTACACCtggGACCCGCGCGTAGTTTCCGCAGCAAAACGCATTGATGAAATCGCGTTTGCCGAAGCTTGACAGCTAGCTCAGTCCTAGGTATAATACTAGTatctgcggaaactacgcgtggatGTTTTAGAGCTAGAAATAGCAAGT	TGCGGAAACTACGCGTGGATCGG	CGGAGGCTTTACACGCATCTCGTGTTGATATCTGGACCGACGTCCCGGGCATCTACACCtggGACCCGCGCGTAGTTTCCGCAGCAAAACGCATTGATGAAATCGCGTTTGCCGAAGC
lysC_T344W	CCGCCCAAACGTCCGGTTttcatagcgtctTCCTCGCGGAAGTTTTCGGCATCCTCGCGCGGCATAATATTTCGGTAGACTTAATCacgtggAGCGAAGTGAGCGTGGCATTAACCCTTGATACCACCGGTTCAACCTCCACTGGCGATTGACAGCTAGCTCAGTCCTAGGTATAATACTAGTatctgccacgctcacttctgacgGTTTTAGAGCTAGAAATAGCAAGT	TGCCACGCTCACTTCTGACGTGG	TCCTCGCGGAAGTTTTCGGCATCCTCGCGCGGCATAATATTTCGGTAGACTTAATCacgtggAGCGAAGTGAGCGTGGCATTAACCCTTGATACCACCGGTTCAACCTCCACTGGCGA
lysC_T45W	CCGCCCAAACGTCCGGTTtactgtgtggcgCTGATATTGTGCTTTCTGATGCCAACGTGCGTTTAGTTGTCCTCTCGGCTagcgcgggcATCtggAATCTGCTGGTCGCTTTAGCTGAAGGACTGGAACCTGGCGAGCGATTCGAAAATTGACAGCTAGCTCAGTCCTAGGTATAATACTAGTatcgttgtcctctcggcttctgcGTTTTAGAGCTAGAAATAGCAAGT	GTTGTCCTCTCGGCTTCTGCTGG	CTGATATTGTGCTTTCTGATGCCAACGTGCGTTTAGTTGTCCTCTCGGCTagcgcgggcATCtggAATCTGCTGGTCGCTTTAGCTGAAGGACTGGAACCTGGCGAGCGATTCGAAAA
lysC_V223W	CCGCCCAAACGTCCGGTTcgatgtgtcagtATACGGCAGCCTTGCTGGCGGAGGCTTTACACGCATCTCGTGTTGATATCTGGACCGACtggccaGGTATTTACACCACCGATCCACGCGTAGTTTCCGCAGCAAAACGCATTGATGATTGACAGCTAGCTCAGTCCTAGGTATAATACTAGTatcgatcggtggtgtagatgcccGTTTTAGAGCTAGAAATAGCAAGT	GATCGGTGGTGTAGATGCCCGGG	ATACGGCAGCCTTGCTGGCGGAGGCTTTACACGCATCTCGTGTTGATATCTGGACCGACtggccaGGTATTTACACCACCGATCCACGCGTAGTTTCCGCAGCAAAACGCATTGATGA
lysC_V258W	CCGCCCAAACGTCCGGTTgttactcagatgGCAAAACGCATTGATGAAATCGCGTTTGCCGAAGCGGCAGAGATGGCAaccttcggcGCAAAAtggCTGCATCCGGCAACGTTGCTACCCGCAGTACGCAGCGATATCCCGGTCTTTGTTGACAGCTAGCTCAGTCCTAGGTATAATACTAGTatcgcggcagagatggcaactttGTTTTAGAGCTAGAAATAGCAAGT	GCGGCAGAGATGGCAACTTTTGG	GCAAAACGCATTGATGAAATCGCGTTTGCCGAAGCGGCAGAGATGGCAaccttcggcGCAAAAtggCTGCATCCGGCAACGTTGCTACCCGCAGTACGCAGCGATATCCCGGTCTTTG
lysC_V339W	CCGCCCAAACGTCCGGTTagtatcctagtgTGCATTCTCGCGGTTTCCTCGCGGAAGTTTTCGGCATCCTCGCGCGGCATaacatcagctggGACTTAATCACCACGTCAGAAGTGAGCGTGGCATTAACCCTTGATACCACCGGTTCTTGACAGCTAGCTCAGTCCTAGGTATAATACTAGTatccctcgcgcggcataatatttGTTTTAGAGCTAGAAATAGCAAGT	CCTCGCGCGGCATAATATTTCGG	TGCATTCTCGCGGTTTCCTCGCGGAAGTTTTCGGCATCCTCGCGCGGCATaacatcagctggGACTTAATCACCACGTCAGAAGTGAGCGTGGCATTAACCCTTGATACCACCGGTTC
lysC_V347W	CCGCCCAAACGTCCGGTTgatcaagctctgTTTTCGGCATCCTCGCGCGGCATAATATTTCGGTAGACTTAATCACCACGTCAGAAtggtctgttGCATTAACCCTTGATACCACCGGTTCAACCTCCACTGGCGATACGTTGCTGACTTGACAGCTAGCTCAGTCCTAGGTATAATACTAGTatccaccacgtcagaagtgagcgGTTTTAGAGCTAGAAATAGCAAGT	CACCACGTCAGAAGTGAGCGTGG	TTTTCGGCATCCTCGCGCGGCATAATATTTCGGTAGACTTAATCACCACGTCAGAAtggtctgttGCATTAACCCTTGATACCACCGGTTCAACCTCCACTGGCGATACGTTGCTGAC
lysC_W220W	CCGCCCAAACGTCCGGTTatcgtctcagctCAGCGATTATACGGCAGCCTTGCTGGCGGAGGCTTTACACGCATCTCGTGTTGATATCtggacgGATGTGCCGGGCATCTACACCACCGATCCACGCGTAGTTTCCGCAGCAAAACGCTTGACAGCTAGCTCAGTCCTAGGTATAATACTAGTatcggtgtagatgcccgggacgtGTTTTAGAGCTAGAAATAGCAAGT	GGTGTAGATGCCCGGGACGTCGG	CAGCGATTATACGGCAGCCTTGCTGGCGGAGGCTTTACACGCATCTCGTGTTGATATCtggacgGATGTGCCGGGCATCTACACCACCGATCCACGCGTAGTTTCCGCAGCAAAACGC
lysC_Y227W	CCGCCCAAACGTCCGGTTctgcacctcacaGCTGGCGGAGGCTTTACACGCATCTCGTGTTGATATCTGGACCGACGTCCCGGGCATCtggacgACGGACCCACGCGTAGTTTCCGCAGCAAAACGCATTGATGAAATCGCGTTTGCCTTGACAGCTAGCTCAGTCCTAGGTATAATACTAGTatcggaaactacgcgtggatcggGTTTTAGAGCTAGAAATAGCAAGT	GGAAACTACGCGTGGATCGGTGG	GCTGGCGGAGGCTTTACACGCATCTCGTGTTGATATCTGGACCGACGTCCCGGGCATCtggacgACGGACCCACGCGTAGTTTCCGCAGCAAAACGCATTGATGAAATCGCGTTTGCC
lysC_A256K	CCGCCCAAACGTCCGGTTcatagtacagctGCAGCAAAACGCATTGATGAAATCGCGTTTGCCGAAGCGGCAGAGATGGCAaccttcggcaaaAAAGTACTGCATCCGGCAACGTTGCTACCCGCAGTACGCAGCGATATCCCGGTCTTTGACAGCTAGCTCAGTCCTAGGTATAATACTAGTatcgcggcagagatggcaactttGTTTTAGAGCTAGAAATAGCAAGT	GCGGCAGAGATGGCAACTTTTGG	GCAGCAAAACGCATTGATGAAATCGCGTTTGCCGAAGCGGCAGAGATGGCAaccttcggcaaaAAAGTACTGCATCCGGCAACGTTGCTACCCGCAGTACGCAGCGATATCCCGGTCT
lysC_A326K	CCGCCCAAACGTCCGGTTcacgctctagctGCAATCAGACTCTGCTCACTTTGCACAGCCTGAATATGCTGCATTCTCGCGGTtttttaaaaGAAGTTTTCGGCATCCTCGCGCGGCATAATATTTCGGTAGACTTAATCACCACGTCTTGACAGCTAGCTCAGTCCTAGGTATAATACTAGTatcgcattctcgcggtttcctcgGTTTTAGAGCTAGAAATAGCAAGT	GCATTCTCGCGGTTTCCTCGCGG	GCAATCAGACTCTGCTCACTTTGCACAGCCTGAATATGCTGCATTCTCGCGGTtttttaaaaGAAGTTTTCGGCATCCTCGCGCGGCATAATATTTCGGTAGACTTAATCACCACGTC
lysC_A40K	CCGCCCAAACGTCCGGTTgacactcatagcTGAACCGCAGCGCTGATATTGTGCTTTCTGATGCCAACGTGCGTTTAGTTgtgttaagcaaaTCTGCTGGTATCACTAATCTGCTGGTCGCTTTAGCTGAAGGACTGGAACCTGGCGATTGACAGCTAGCTCAGTCCTAGGTATAATACTAGTatccgtgcgtttagttgtcctctGTTTTAGAGCTAGAAATAGCAAGT	CGTGCGTTTAGTTGTCCTCTCGG	TGAACCGCAGCGCTGATATTGTGCTTTCTGATGCCAACGTGCGTTTAGTTgtgttaagcaaaTCTGCTGGTATCACTAATCTGCTGGTCGCTTTAGCTGAAGGACTGGAACCTGGCGA
lysC_D202K	CCGCCCAAACGTCCGGTTtagcgtgtgatcCCCAGGGATTTATCGGTAGCGAAAATAAAGGTCGTACAACGACGCTTGGCagaggcggtAGCaaaTATACGGCAGCCTTGCTGGCGGAGGCTTTACACGCATCTCGTGTTGATATCTGTTGACAGCTAGCTCAGTCCTAGGTATAATACTAGTatcacaacgacgcttggccgtggGTTTTAGAGCTAGAAATAGCAAGT	ACAACGACGCTTGGCCGTGGAGG	CCCAGGGATTTATCGGTAGCGAAAATAAAGGTCGTACAACGACGCTTGGCagaggcggtAGCaaaTATACGGCAGCCTTGCTGGCGGAGGCTTTACACGCATCTCGTGTTGATATCTG
lysC_D222K	CCGCCCAAACGTCCGGTTctacagtcatccATTATACGGCAGCCTTGCTGGCGGAGGCTTTACACGCATCTCGTGTTGATATCTGGacgaaaGTGCCGGGCATCTACACCACCGATCCACGCGTAGTTTCCGCAGCAAAACGCATTGATTGACAGCTAGCTCAGTCCTAGGTATAATACTAGTatcggtgtagatgcccgggacgtGTTTTAGAGCTAGAAATAGCAAGT	GGTGTAGATGCCCGGGACGTCGG	ATTATACGGCAGCCTTGCTGGCGGAGGCTTTACACGCATCTCGTGTTGATATCTGGacgaaaGTGCCGGGCATCTACACCACCGATCCACGCGTAGTTTCCGCAGCAAAACGCATTGA
lysC_D230K	CCGCCCAAACGTCCGGTTcactacgacgtaAGGCTTTACACGCATCTCGTGTTGATATCTGGACCGACGTCCCGGGCATCTACACCacgaaaCCGCGCGTAGTTTCCGCAGCAAAACGCATTGATGAAATCGCGTTTGCCGAAGCGGCTTGACAGCTAGCTCAGTCCTAGGTATAATACTAGTatctgcggaaactacgcgtggatGTTTTAGAGCTAGAAATAGCAAGT	TGCGGAAACTACGCGTGGATCGG	AGGCTTTACACGCATCTCGTGTTGATATCTGGACCGACGTCCCGGGCATCTACACCacgaaaCCGCGCGTAGTTTCCGCAGCAAAACGCATTGATGAAATCGCGTTTGCCGAAGCGGC
lysC_D340K	CCGCCCAAACGTCCGGTTccatcagtcagaGCATTCTCGCGGTTTCCTCGCGGAAGTTTTCGGCATCCTCGCGCGGCATaacatcagcGTAaaaTTAATCACCACGTCAGAAGTGAGCGTGGCATTAACCCTTGATACCACCGGTTCATTGACAGCTAGCTCAGTCCTAGGTATAATACTAGTatccctcgcgcggcataatatttGTTTTAGAGCTAGAAATAGCAAGT	CCTCGCGCGGCATAATATTTCGG	GCATTCTCGCGGTTTCCTCGCGGAAGTTTTCGGCATCCTCGCGCGGCATaacatcagcGTAaaaTTAATCACCACGTCAGAAGTGAGCGTGGCATTAACCCTTGATACCACCGGTTCA
lysC_D354K	CCGCCCAAACGTCCGGTTttgtacagtagcGCATAATATTTCGGTAGACTTAATCACCACGTCAGAAGTGAGCGTGGCATTAACCCTTaaaacgACGGGCTCAACCTCCACTGGCGATACGTTGCTGACGCAATCTCTGCTGATGGAGTTGACAGCTAGCTCAGTCCTAGGTATAATACTAGTatcgccagtggaggttgaaccggGTTTTAGAGCTAGAAATAGCAAGT	GCCAGTGGAGGTTGAACCGGTGG	GCATAATATTTCGGTAGACTTAATCACCACGTCAGAAGTGAGCGTGGCATTAACCCTTaaaacgACGGGCTCAACCTCCACTGGCGATACGTTGCTGACGCAATCTCTGCTGATGGAG
lysC_E119K	CCGCCCAAACGTCCGGTTtagtagacgcaaGCAGAAGCGGCGGCGCTGGCAACGTCTCCGGCGCTGACAGATGAGCTGGTCtctcatggtaaaCTGATGTCGACCCTGCTGTTTGTTGAGATCCTGCGCGAACGCGATGTTCAGGCACTTGACAGCTAGCTCAGTCCTAGGTATAATACTAGTatcacagatgagctggtcagccaGTTTTAGAGCTAGAAATAGCAAGT	ACAGATGAGCTGGTCAGCCACGG	GCAGAAGCGGCGGCGCTGGCAACGTCTCCGGCGCTGACAGATGAGCTGGTCtctcatggtaaaCTGATGTCGACCCTGCTGTTTGTTGAGATCCTGCGCGAACGCGATGTTCAGGCAC
lysC_E346K	CCGCCCAAACGTCCGGTTtccgactcgatcTCGCGGAAGTTTTCGGCATCCTCGCGCGGCATAATATTTCGGTAGACTTAATCacgACCAGCaaaGTGAGCGTGGCATTAACCCTTGATACCACCGGTTCAACCTCCACTGGCGATACTTGACAGCTAGCTCAGTCCTAGGTATAATACTAGTatctgccacgctcacttctgacgGTTTTAGAGCTAGAAATAGCAAGT	TGCCACGCTCACTTCTGACGTGG	TCGCGGAAGTTTTCGGCATCCTCGCGCGGCATAATATTTCGGTAGACTTAATCacgACCAGCaaaGTGAGCGTGGCATTAACCCTTGATACCACCGGTTCAACCTCCACTGGCGATAC
lysC_F184K	CCGCCCAAACGTCCGGTTcgatgtagcactGGAACTGGCCGCGCTGCAGCTGCTCCCACGTCTCAATGAAGGCTTAGTGattacgcaaGGAaaaATCGGTAGCGAAAATAAAGGTCGTACAACGACGCTTGGCCGTGGAGGCAGCGATTTGACAGCTAGCTCAGTCCTAGGTATAATACTAGTatctgaaggcttagtgatcacccGTTTTAGAGCTAGAAATAGCAAGT	TGAAGGCTTAGTGATCACCCAGG	GGAACTGGCCGCGCTGCAGCTGCTCCCACGTCTCAATGAAGGCTTAGTGattacgcaaGGAaaaATCGGTAGCGAAAATAAAGGTCGTACAACGACGCTTGGCCGTGGAGGCAGCGAT
lysC_F324K	CCGCCCAAACGTCCGGTTttctgtgtgctaTTCGTCGCAATCAGACTCTGCTCACTTTGCACAGCCTGAATATGCTGCATTCTCGCGGTaaactgGCCGAGGTTTTCGGCATCCTCGCGCGGCATAATATTTCGGTAGACTTAATCACTTGACAGCTAGCTCAGTCCTAGGTATAATACTAGTatcggatgccgaaaacttccgcgGTTTTAGAGCTAGAAATAGCAAGT	GGATGCCGAAAACTTCCGCGAGG	TTCGTCGCAATCAGACTCTGCTCACTTTGCACAGCCTGAATATGCTGCATTCTCGCGGTaaactgGCCGAGGTTTTCGGCATCCTCGCGCGGCATAATATTTCGGTAGACTTAATCAC
lysC_G10K	CCGCCCAAACGTCCGGTTgcagatgctctgGCTGAAAATGGATCCCCTGACACGAGGTAGTTATGTCTGAAATTGTTGTCTCCaagttcaaaGGTACCAGCGTAGCTGATTTTGACGCCATGAACCGCAGCGCTGATATTGTGCTTTCTTGACAGCTAGCTCAGTCCTAGGTATAATACTAGTatcgaaattgttgtctccaaattGTTTTAGAGCTAGAAATAGCAAGT	GAAATTGTTGTCTCCAAATTTGG	GCTGAAAATGGATCCCCTGACACGAGGTAGTTATGTCTGAAATTGTTGTCTCCaagttcaaaGGTACCAGCGTAGCTGATTTTGACGCCATGAACCGCAGCGCTGATATTGTGCTTTC
lysC_G11K	CCGCCCAAACGTCCGGTTtgcactacgcaaGAAAATGGATCCCCTGACACGAGGTAGTTATGTCTGAAATTGTTGTCTCCAAAttcggtaaaACCAGCGTAGCTGATTTTGACGCCATGAACCGCAGCGCTGATATTGTGCTTTCTGATTGACAGCTAGCTCAGTCCTAGGTATAATACTAGTatcattgttgtctccaaatttggGTTTTAGAGCTAGAAATAGCAAGT	ATTGTTGTCTCCAAATTTGGCGG	GAAAATGGATCCCCTGACACGAGGTAGTTATGTCTGAAATTGTTGTCTCCAAAttcggtaaaACCAGCGTAGCTGATTTTGACGCCATGAACCGCAGCGCTGATATTGTGCTTTCTGA
lysC_G197K	CCGCCCAAACGTCCGGTTcactcagtatccGCTTAGTGATCACCCAGGGATTTATCGGTAGCGAAAATAAAGGTCGTACAACGaccttaaaaCGTGGAGGCAGCGATTATACGGCAGCCTTGCTGGCGGAGGCTTTACACGCATCTCGTTGACAGCTAGCTCAGTCCTAGGTATAATACTAGTatcaaaggtcgtacaacgacgctGTTTTAGAGCTAGAAATAGCAAGT	AAAGGTCGTACAACGACGCTTGG	GCTTAGTGATCACCCAGGGATTTATCGGTAGCGAAAATAAAGGTCGTACAACGaccttaaaaCGTGGAGGCAGCGATTATACGGCAGCCTTGCTGGCGGAGGCTTTACACGCATCTCG
lysC_G199K	CCGCCCAAACGTCCGGTTtcgtatgcgacaTGATCACCCAGGGATTTATCGGTAGCGAAAATAAAGGTCGTACAACGACGCTTggtagaaaaGGCAGCGATTATACGGCAGCCTTGCTGGCGGAGGCTTTACACGCATCTCGTGTTGATTGACAGCTAGCTCAGTCCTAGGTATAATACTAGTatccgtacaacgacgcttggccgGTTTTAGAGCTAGAAATAGCAAGT	CGTACAACGACGCTTGGCCGTGG	TGATCACCCAGGGATTTATCGGTAGCGAAAATAAAGGTCGTACAACGACGCTTggtagaaaaGGCAGCGATTATACGGCAGCCTTGCTGGCGGAGGCTTTACACGCATCTCGTGTTGA
lysC_G200K	CCGCCCAAACGTCCGGTTgcttctgagagtTCACCCAGGGATTTATCGGTAGCGAAAATAAAGGTCGTACAACGACGCTTGGCagaggcaaaAGCGATTATACGGCAGCCTTGCTGGCGGAGGCTTTACACGCATCTCGTGTTGATATTTGACAGCTAGCTCAGTCCTAGGTATAATACTAGTatcacaacgacgcttggccgtggGTTTTAGAGCTAGAAATAGCAAGT	ACAACGACGCTTGGCCGTGGAGG	TCACCCAGGGATTTATCGGTAGCGAAAATAAAGGTCGTACAACGACGCTTGGCagaggcaaaAGCGATTATACGGCAGCCTTGCTGGCGGAGGCTTTACACGCATCTCGTGTTGATAT
lysC_G225K	CCGCCCAAACGTCCGGTTacgctcacactcCAGCCTTGCTGGCGGAGGCTTTACACGCATCTCGTGTTGATATCTGGACCgatgtgccaaaaATCTACACCACCGATCCACGCGTAGTTTCCGCAGCAAAACGCATTGATGAAATCGCTTGACAGCTAGCTCAGTCCTAGGTATAATACTAGTatctgatatctggaccgacgtccGTTTTAGAGCTAGAAATAGCAAGT	TGATATCTGGACCGACGTCCCGG	CAGCCTTGCTGGCGGAGGCTTTACACGCATCTCGTGTTGATATCTGGACCgatgtgccaaaaATCTACACCACCGATCCACGCGTAGTTTCCGCAGCAAAACGCATTGATGAAATCGC
lysC_G255K	CCGCCCAAACGTCCGGTTcgtagagtagacCCGCAGCAAAACGCATTGATGAAATCGCGTTTGCCGAAGCGGCAGAGATGGCAaccttcaaaGCAAAAGTACTGCATCCGGCAACGTTGCTACCCGCAGTACGCAGCGATATCCCGGTTTGACAGCTAGCTCAGTCCTAGGTATAATACTAGTatcgcggcagagatggcaactttGTTTTAGAGCTAGAAATAGCAAGT	GCGGCAGAGATGGCAACTTTTGG	CCGCAGCAAAACGCATTGATGAAATCGCGTTTGCCGAAGCGGCAGAGATGGCAaccttcaaaGCAAAAGTACTGCATCCGGCAACGTTGCTACCCGCAGTACGCAGCGATATCCCGGT
lysC_G323K	CCGCCCAAACGTCCGGTTtgtacaacgtacCGCTTCGTCGCAATCAGACTCTGCTCACTTTGCACAGCCTGAATATGCTGCATagcagaaaaTTCCTCGCGGAAGTTTTCGGCATCCTCGCGCGGCATAATATTTCGGTAGACTTAATTTGACAGCTAGCTCAGTCCTAGGTATAATACTAGTatcctgaatatgctgcattctcgGTTTTAGAGCTAGAAATAGCAAGT	CTGAATATGCTGCATTCTCGCGG	CGCTTCGTCGCAATCAGACTCTGCTCACTTTGCACAGCCTGAATATGCTGCATagcagaaaaTTCCTCGCGGAAGTTTTCGGCATCCTCGCGCGGCATAATATTTCGGTAGACTTAAT
lysC_H320K	CCGCCCAAACGTCCGGTTtgtacaacgactCTCTGGCGCTTCGTCGCAATCAGACTCTGCTCACTTTGCACAGCCTGAATATGCTGaaaagcagaggcTTCCTCGCGGAAGTTTTCGGCATCCTCGCGCGGCATAATATTTCGGTAGATTGACAGCTAGCTCAGTCCTAGGTATAATACTAGTatcctgaatatgctgcattctcgGTTTTAGAGCTAGAAATAGCAAGT	CTGAATATGCTGCATTCTCGCGG	CTCTGGCGCTTCGTCGCAATCAGACTCTGCTCACTTTGCACAGCCTGAATATGCTGaaaagcagaggcTTCCTCGCGGAAGTTTTCGGCATCCTCGCGCGGCATAATATTTCGGTAGA
lysC_I226K	CCGCCCAAACGTCCGGTTctgctctgacgtAGCCTTGCTGGCGGAGGCTTTACACGCATCTCGTGTTGATATCTGGACCgatgtgccaGGCaaaTACACCACCGATCCACGCGTAGTTTCCGCAGCAAAACGCATTGATGAAATCGCGTTGACAGCTAGCTCAGTCCTAGGTATAATACTAGTatctgatatctggaccgacgtccGTTTTAGAGCTAGAAATAGCAAGT	TGATATCTGGACCGACGTCCCGG	AGCCTTGCTGGCGGAGGCTTTACACGCATCTCGTGTTGATATCTGGACCgatgtgccaGGCaaaTACACCACCGATCCACGCGTAGTTTCCGCAGCAAAACGCATTGATGAAATCGCG
lysC_I337K	CCGCCCAAACGTCCGGTTtaggtctctctgTATGCTGCATTCTCGCGGTTTCCTCGCGGAAGTTTTCGGCATCCTCGCGCGGCATaacaaaagcGTAGACTTAATCACCACGTCAGAAGTGAGCGTGGCATTAACCCTTGATACCACCTTGACAGCTAGCTCAGTCCTAGGTATAATACTAGTatccctcgcgcggcataatatttGTTTTAGAGCTAGAAATAGCAAGT	CCTCGCGCGGCATAATATTTCGG	TATGCTGCATTCTCGCGGTTTCCTCGCGGAAGTTTTCGGCATCCTCGCGCGGCATaacaaaagcGTAGACTTAATCACCACGTCAGAAGTGAGCGTGGCATTAACCCTTGATACCACC
lysC_K257K	CCGCCCAAACGTCCGGTTgtctgtgtgcaaCAGCAAAACGCATTGATGAAATCGCGTTTGCCGAAGCGGCAGAGATGGCAaccttcggcGCAaaaGTACTGCATCCGGCAACGTTGCTACCCGCAGTACGCAGCGATATCCCGGTCTTTTGACAGCTAGCTCAGTCCTAGGTATAATACTAGTatcgcggcagagatggcaactttGTTTTAGAGCTAGAAATAGCAAGT	GCGGCAGAGATGGCAACTTTTGG	CAGCAAAACGCATTGATGAAATCGCGTTTGCCGAAGCGGCAGAGATGGCAaccttcggcGCAaaaGTACTGCATCCGGCAACGTTGCTACCCGCAGTACGCAGCGATATCCCGGTCTT
lysC_K8K	CCGCCCAAACGTCCGGTTtgtccgtatgctGCCAAGGCTGAAAATGGATCCCCTGACACGAGGTAGTTATGTCTGAAATTGTTGTCagcaaaTTCGGCGGTACCAGCGTAGCTGATTTTGACGCCATGAACCGCAGCGCTGATATTGTTTGACAGCTAGCTCAGTCCTAGGTATAATACTAGTatctacgctggtaccgccaaattGTTTTAGAGCTAGAAATAGCAAGT	TACGCTGGTACCGCCAAATTTGG	GCCAAGGCTGAAAATGGATCCCCTGACACGAGGTAGTTATGTCTGAAATTGTTGTCagcaaaTTCGGCGGTACCAGCGTAGCTGATTTTGACGCCATGAACCGCAGCGCTGATATTGT
lysC_L325K	CCGCCCAAACGTCCGGTTgtagtctggcatGTCGCAATCAGACTCTGCTCACTTTGCACAGCCTGAATATGCTGCATTCTCGCGGTTTCaaaGCCGAGGTTTTCGGCATCCTCGCGCGGCATAATATTTCGGTAGACTTAATCACCACTTGACAGCTAGCTCAGTCCTAGGTATAATACTAGTatcggatgccgaaaacttccgcgGTTTTAGAGCTAGAAATAGCAAGT	GGATGCCGAAAACTTCCGCGAGG	GTCGCAATCAGACTCTGCTCACTTTGCACAGCCTGAATATGCTGCATTCTCGCGGTTTCaaaGCCGAGGTTTTCGGCATCCTCGCGCGGCATAATATTTCGGTAGACTTAATCACCAC
lysC_M251K	CCGCCCAAACGTCCGGTTatgtcttcatgcCACGCGTAGTTTCCGCAGCAAAACGCATTGATGAAATCGCGTTTGCCGAAGCGgcggaaaaaGCAACTTTTGGTGCAAAAGTACTGCATCCGGCAACGTTGCTACCCGCAGTACGCAGTTGACAGCTAGCTCAGTCCTAGGTATAATACTAGTatcgtttgccgaagcggcagagaGTTTTAGAGCTAGAAATAGCAAGT	GTTTGCCGAAGCGGCAGAGATGG	CACGCGTAGTTTCCGCAGCAAAACGCATTGATGAAATCGCGTTTGCCGAAGCGgcggaaaaaGCAACTTTTGGTGCAAAAGTACTGCATCCGGCAACGTTGCTACCCGCAGTACGCAG
lysC_M318K	CCGCCCAAACGTCCGGTTcgtgttatctacCGCTGTTCCGCGCTCTGGCGCTTCGTCGCAATCAGACTCTGCTCACTTTGCACAGCttaAACaaaCTGCATTCTCGCGGTTTCCTCGCGGAAGTTTTCGGCATCCTCGCGCGGCATAATTGACAGCTAGCTCAGTCCTAGGTATAATACTAGTatccgcgagaatgcagcatattcGTTTTAGAGCTAGAAATAGCAAGT	CGCGAGAATGCAGCATATTCAGG	CGCTGTTCCGCGCTCTGGCGCTTCGTCGCAATCAGACTCTGCTCACTTTGCACAGCttaAACaaaCTGCATTCTCGCGGTTTCCTCGCGGAAGTTTTCGGCATCCTCGCGCGGCATAA
lysC_P231K	CCGCCCAAACGTCCGGTTcgtagaagcatgGGCTTTACACGCATCTCGTGTTGATATCTGGACCGACGTCCCGGGCATCTACACCacgGACaaaCGCGTAGTTTCCGCAGCAAAACGCATTGATGAAATCGCGTTTGCCGAAGCGGCATTGACAGCTAGCTCAGTCCTAGGTATAATACTAGTatctgcggaaactacgcgtggatGTTTTAGAGCTAGAAATAGCAAGT	TGCGGAAACTACGCGTGGATCGG	GGCTTTACACGCATCTCGTGTTGATATCTGGACCGACGTCCCGGGCATCTACACCacgGACaaaCGCGTAGTTTCCGCAGCAAAACGCATTGATGAAATCGCGTTTGCCGAAGCGGCA
lysC_R198K	CCGCCCAAACGTCCGGTTaggcagtgacacTAGTGATCACCCAGGGATTTATCGGTAGCGAAAATAAAGGTCGTACAACGACGCTTGGCaaaGGCGGTAGCGATTATACGGCAGCCTTGCTGGCGGAGGCTTTACACGCATCTCGTGTTTGACAGCTAGCTCAGTCCTAGGTATAATACTAGTatcccgtataatcgctgcctccaGTTTTAGAGCTAGAAATAGCAAGT	CCGTATAATCGCTGCCTCCACGG	TAGTGATCACCCAGGGATTTATCGGTAGCGAAAATAAAGGTCGTACAACGACGCTTGGCaaaGGCGGTAGCGATTATACGGCAGCCTTGCTGGCGGAGGCTTTACACGCATCTCGTGT
lysC_R232K	CCGCCCAAACGTCCGGTTtcgctataggtaTTACACGCATCTCGTGTTGATATCTGGACCGACGTCCCGGGCATCTACACCACCGATccgaaaGTGGTTTCCGCAGCAAAACGCATTGATGAAATCGCGTTTGCCGAAGCGGCAGAGATTGACAGCTAGCTCAGTCCTAGGTATAATACTAGTatctttgctgcggaaactacgcgGTTTTAGAGCTAGAAATAGCAAGT	TTTGCTGCGGAAACTACGCGTGG	TTACACGCATCTCGTGTTGATATCTGGACCGACGTCCCGGGCATCTACACCACCGATccgaaaGTGGTTTCCGCAGCAAAACGCATTGATGAAATCGCGTTTGCCGAAGCGGCAGAGA
lysC_R322K	CCGCCCAAACGTCCGGTTgcagcgttgtcaTGGCGCTTCGTCGCAATCAGACTCTGCTCACTTTGCACAGCCTGAATATGCTGCATagcaaaggcTTCCTCGCGGAAGTTTTCGGCATCCTCGCGCGGCATAATATTTCGGTAGACTTTTGACAGCTAGCTCAGTCCTAGGTATAATACTAGTatcctgaatatgctgcattctcgGTTTTAGAGCTAGAAATAGCAAGT	CTGAATATGCTGCATTCTCGCGG	TGGCGCTTCGTCGCAATCAGACTCTGCTCACTTTGCACAGCCTGAATATGCTGCATagcaaaggcTTCCTCGCGGAAGTTTTCGGCATCCTCGCGCGGCATAATATTTCGGTAGACTT
lysC_S201K	CCGCCCAAACGTCCGGTTtcgaccatgtagACCCAGGGATTTATCGGTAGCGAAAATAAAGGTCGTACAACGACGCTTGGCagaggcggtaaaGATTATACGGCAGCCTTGCTGGCGGAGGCTTTACACGCATCTCGTGTTGATATCTTTGACAGCTAGCTCAGTCCTAGGTATAATACTAGTatcacaacgacgcttggccgtggGTTTTAGAGCTAGAAATAGCAAGT	ACAACGACGCTTGGCCGTGGAGG	ACCCAGGGATTTATCGGTAGCGAAAATAAAGGTCGTACAACGACGCTTGGCagaggcggtaaaGATTATACGGCAGCCTTGCTGGCGGAGGCTTTACACGCATCTCGTGTTGATATCT
lysC_S321K	CCGCCCAAACGTCCGGTTtagagagataccCTGGCGCTTCGTCGCAATCAGACTCTGCTCACTTTGCACAGCCTGAATATGCTGCATaaaagaggcTTCCTCGCGGAAGTTTTCGGCATCCTCGCGCGGCATAATATTTCGGTAGACTTTGACAGCTAGCTCAGTCCTAGGTATAATACTAGTatcctgaatatgctgcattctcgGTTTTAGAGCTAGAAATAGCAAGT	CTGAATATGCTGCATTCTCGCGG	CTGGCGCTTCGTCGCAATCAGACTCTGCTCACTTTGCACAGCCTGAATATGCTGCATaaaagaggcTTCCTCGCGGAAGTTTTCGGCATCCTCGCGCGGCATAATATTTCGGTAGACT
lysC_S338K	CCGCCCAAACGTCCGGTTgtacgactgctaTGCTGCATTCTCGCGGTTTCCTCGCGGAAGTTTTCGGCATCCTCGCGCGGCATaacatcaaaGTAGACTTAATCACCACGTCAGAAGTGAGCGTGGCATTAACCCTTGATACCACCGGTTGACAGCTAGCTCAGTCCTAGGTATAATACTAGTatccctcgcgcggcataatatttGTTTTAGAGCTAGAAATAGCAAGT	CCTCGCGCGGCATAATATTTCGG	TGCTGCATTCTCGCGGTTTCCTCGCGGAAGTTTTCGGCATCCTCGCGCGGCATaacatcaaaGTAGACTTAATCACCACGTCAGAAGTGAGCGTGGCATTAACCCTTGATACCACCGG
lysC_S345K	CCGCCCAAACGTCCGGTTtgccgactgtctCCTCGCGGAAGTTTTCGGCATCCTCGCGCGGCATAATATTTCGGTAGACTTAATCacgACCaaaGAAGTGAGCGTGGCATTAACCCTTGATACCACCGGTTCAACCTCCACTGGCGATTTGACAGCTAGCTCAGTCCTAGGTATAATACTAGTatctgccacgctcacttctgacgGTTTTAGAGCTAGAAATAGCAAGT	TGCCACGCTCACTTCTGACGTGG	CCTCGCGGAAGTTTTCGGCATCCTCGCGCGGCATAATATTTCGGTAGACTTAATCacgACCaaaGAAGTGAGCGTGGCATTAACCCTTGATACCACCGGTTCAACCTCCACTGGCGAT
lysC_S348K	CCGCCCAAACGTCCGGTTtgccagtctgagTTTCGGCATCCTCGCGCGGCATAATATTTCGGTAGACTTAATCACCACGTCAGAAgttaaagttGCATTAACCCTTGATACCACCGGTTCAACCTCCACTGGCGATACGTTGCTGACGTTGACAGCTAGCTCAGTCCTAGGTATAATACTAGTatccaccacgtcagaagtgagcgGTTTTAGAGCTAGAAATAGCAAGT	CACCACGTCAGAAGTGAGCGTGG	TTTCGGCATCCTCGCGCGGCATAATATTTCGGTAGACTTAATCACCACGTCAGAAgttaaagttGCATTAACCCTTGATACCACCGGTTCAACCTCCACTGGCGATACGTTGCTGACG
lysC_S39K	CCGCCCAAACGTCCGGTTcagcgtcaactgCCATGAACCGCAGCGCTGATATTGTGCTTTCTGATGCCAACGTGCGTTTAGTTgtgttaaaaGCTTCTGCTGGTATCACTAATCTGCTGGTCGCTTTAGCTGAAGGACTGGAACCTGGTTGACAGCTAGCTCAGTCCTAGGTATAATACTAGTatccgtgcgtttagttgtcctctGTTTTAGAGCTAGAAATAGCAAGT	CGTGCGTTTAGTTGTCCTCTCGG	CCATGAACCGCAGCGCTGATATTGTGCTTTCTGATGCCAACGTGCGTTTAGTTgtgttaaaaGCTTCTGCTGGTATCACTAATCTGCTGGTCGCTTTAGCTGAAGGACTGGAACCTGG
lysC_T12K	CCGCCCAAACGTCCGGTTatagatcgagcaAATGGATCCCCTGACACGAGGTAGTTATGTCTGAAATTGTTGTCTCCAAATTTGGCGGTaaaTCTGTGGCTGATTTTGACGCCATGAACCGCAGCGCTGATATTGTGCTTTCTGATGCTTGACAGCTAGCTCAGTCCTAGGTATAATACTAGTatcggcgtcaaaatcagctacgcGTTTTAGAGCTAGAAATAGCAAGT	GGCGTCAAAATCAGCTACGCTGG	AATGGATCCCCTGACACGAGGTAGTTATGTCTGAAATTGTTGTCTCCAAATTTGGCGGTaaaTCTGTGGCTGATTTTGACGCCATGAACCGCAGCGCTGATATTGTGCTTTCTGATGC
lysC_T221K	CCGCCCAAACGTCCGGTTcagcgagaactgGCGATTATACGGCAGCCTTGCTGGCGGAGGCTTTACACGCATCTCGTGTTGATATCTGGaaaGATGTGCCGGGCATCTACACCACCGATCCACGCGTAGTTTCCGCAGCAAAACGCATTTGACAGCTAGCTCAGTCCTAGGTATAATACTAGTatcggtgtagatgcccgggacgtGTTTTAGAGCTAGAAATAGCAAGT	GGTGTAGATGCCCGGGACGTCGG	GCGATTATACGGCAGCCTTGCTGGCGGAGGCTTTACACGCATCTCGTGTTGATATCTGGaaaGATGTGCCGGGCATCTACACCACCGATCCACGCGTAGTTTCCGCAGCAAAACGCAT
lysC_T228K	CCGCCCAAACGTCCGGTTcatgaagcacagTGGCGGAGGCTTTACACGCATCTCGTGTTGATATCTGGACCGACGTCCCGGGCATCTACaaaACGGACCCACGCGTAGTTTCCGCAGCAAAACGCATTGATGAAATCGCGTTTGCCGATTGACAGCTAGCTCAGTCCTAGGTATAATACTAGTatcggaaactacgcgtggatcggGTTTTAGAGCTAGAAATAGCAAGT	GGAAACTACGCGTGGATCGGTGG	TGGCGGAGGCTTTACACGCATCTCGTGTTGATATCTGGACCGACGTCCCGGGCATCTACaaaACGGACCCACGCGTAGTTTCCGCAGCAAAACGCATTGATGAAATCGCGTTTGCCGA
lysC_T229K	CCGCCCAAACGTCCGGTTgacaactcgctaCGGAGGCTTTACACGCATCTCGTGTTGATATCTGGACCGACGTCCCGGGCATCTACACCaaaGACCCGCGCGTAGTTTCCGCAGCAAAACGCATTGATGAAATCGCGTTTGCCGAAGCTTGACAGCTAGCTCAGTCCTAGGTATAATACTAGTatctgcggaaactacgcgtggatGTTTTAGAGCTAGAAATAGCAAGT	TGCGGAAACTACGCGTGGATCGG	CGGAGGCTTTACACGCATCTCGTGTTGATATCTGGACCGACGTCCCGGGCATCTACACCaaaGACCCGCGCGTAGTTTCCGCAGCAAAACGCATTGATGAAATCGCGTTTGCCGAAGC
lysC_T344K	CCGCCCAAACGTCCGGTTtcaagatcgtgtTCCTCGCGGAAGTTTTCGGCATCCTCGCGCGGCATAATATTTCGGTAGACTTAATCacgaaaAGCGAAGTGAGCGTGGCATTAACCCTTGATACCACCGGTTCAACCTCCACTGGCGATTGACAGCTAGCTCAGTCCTAGGTATAATACTAGTatctgccacgctcacttctgacgGTTTTAGAGCTAGAAATAGCAAGT	TGCCACGCTCACTTCTGACGTGG	TCCTCGCGGAAGTTTTCGGCATCCTCGCGCGGCATAATATTTCGGTAGACTTAATCacgaaaAGCGAAGTGAGCGTGGCATTAACCCTTGATACCACCGGTTCAACCTCCACTGGCGA
lysC_T45K	CCGCCCAAACGTCCGGTTatggcatcagtcCTGATATTGTGCTTTCTGATGCCAACGTGCGTTTAGTTGTCCTCTCGGCTagcgcgggcATCaaaAATCTGCTGGTCGCTTTAGCTGAAGGACTGGAACCTGGCGAGCGATTCGAAAATTGACAGCTAGCTCAGTCCTAGGTATAATACTAGTatcgttgtcctctcggcttctgcGTTTTAGAGCTAGAAATAGCAAGT	GTTGTCCTCTCGGCTTCTGCTGG	CTGATATTGTGCTTTCTGATGCCAACGTGCGTTTAGTTGTCCTCTCGGCTagcgcgggcATCaaaAATCTGCTGGTCGCTTTAGCTGAAGGACTGGAACCTGGCGAGCGATTCGAAAA
lysC_V223K	CCGCCCAAACGTCCGGTTtacacaacgctaATACGGCAGCCTTGCTGGCGGAGGCTTTACACGCATCTCGTGTTGATATCTGGACCGACaaaccaGGTATTTACACCACCGATCCACGCGTAGTTTCCGCAGCAAAACGCATTGATGATTGACAGCTAGCTCAGTCCTAGGTATAATACTAGTatcgatcggtggtgtagatgcccGTTTTAGAGCTAGAAATAGCAAGT	GATCGGTGGTGTAGATGCCCGGG	ATACGGCAGCCTTGCTGGCGGAGGCTTTACACGCATCTCGTGTTGATATCTGGACCGACaaaccaGGTATTTACACCACCGATCCACGCGTAGTTTCCGCAGCAAAACGCATTGATGA
lysC_V258K	CCGCCCAAACGTCCGGTTcaacacacatgcGCAAAACGCATTGATGAAATCGCGTTTGCCGAAGCGGCAGAGATGGCAaccttcggcGCAAAAaaaCTGCATCCGGCAACGTTGCTACCCGCAGTACGCAGCGATATCCCGGTCTTTGTTGACAGCTAGCTCAGTCCTAGGTATAATACTAGTatcgcggcagagatggcaactttGTTTTAGAGCTAGAAATAGCAAGT	GCGGCAGAGATGGCAACTTTTGG	GCAAAACGCATTGATGAAATCGCGTTTGCCGAAGCGGCAGAGATGGCAaccttcggcGCAAAAaaaCTGCATCCGGCAACGTTGCTACCCGCAGTACGCAGCGATATCCCGGTCTTTG
lysC_V339K	CCGCCCAAACGTCCGGTTtatgctactaggTGCATTCTCGCGGTTTCCTCGCGGAAGTTTTCGGCATCCTCGCGCGGCATaacatcagcaaaGACTTAATCACCACGTCAGAAGTGAGCGTGGCATTAACCCTTGATACCACCGGTTCTTGACAGCTAGCTCAGTCCTAGGTATAATACTAGTatccctcgcgcggcataatatttGTTTTAGAGCTAGAAATAGCAAGT	CCTCGCGCGGCATAATATTTCGG	TGCATTCTCGCGGTTTCCTCGCGGAAGTTTTCGGCATCCTCGCGCGGCATaacatcagcaaaGACTTAATCACCACGTCAGAAGTGAGCGTGGCATTAACCCTTGATACCACCGGTTC
lysC_V347K	CCGCCCAAACGTCCGGTTacgcctagctagTTTTCGGCATCCTCGCGCGGCATAATATTTCGGTAGACTTAATCACCACGTCAGAAaaatctgttGCATTAACCCTTGATACCACCGGTTCAACCTCCACTGGCGATACGTTGCTGACTTGACAGCTAGCTCAGTCCTAGGTATAATACTAGTatccaccacgtcagaagtgagcgGTTTTAGAGCTAGAAATAGCAAGT	CACCACGTCAGAAGTGAGCGTGG	TTTTCGGCATCCTCGCGCGGCATAATATTTCGGTAGACTTAATCACCACGTCAGAAaaatctgttGCATTAACCCTTGATACCACCGGTTCAACCTCCACTGGCGATACGTTGCTGAC
lysC_W220K	CCGCCCAAACGTCCGGTTccgtatatacagCAGCGATTATACGGCAGCCTTGCTGGCGGAGGCTTTACACGCATCTCGTGTTGATATCaaaacgGATGTGCCGGGCATCTACACCACCGATCCACGCGTAGTTTCCGCAGCAAAACGCTTGACAGCTAGCTCAGTCCTAGGTATAATACTAGTatcggtgtagatgcccgggacgtGTTTTAGAGCTAGAAATAGCAAGT	GGTGTAGATGCCCGGGACGTCGG	CAGCGATTATACGGCAGCCTTGCTGGCGGAGGCTTTACACGCATCTCGTGTTGATATCaaaacgGATGTGCCGGGCATCTACACCACCGATCCACGCGTAGTTTCCGCAGCAAAACGC
lysC_Y227K	CCGCCCAAACGTCCGGTTcagagtagatcgGCTGGCGGAGGCTTTACACGCATCTCGTGTTGATATCTGGACCGACGTCCCGGGCATCaaaacgACGGACCCACGCGTAGTTTCCGCAGCAAAACGCATTGATGAAATCGCGTTTGCCTTGACAGCTAGCTCAGTCCTAGGTATAATACTAGTatcggaaactacgcgtggatcggGTTTTAGAGCTAGAAATAGCAAGT	GGAAACTACGCGTGGATCGGTGG	GCTGGCGGAGGCTTTACACGCATCTCGTGTTGATATCTGGACCGACGTCCCGGGCATCaaaacgACGGACCCACGCGTAGTTTCCGCAGCAAAACGCATTGATGAAATCGCGTTTGCC
lysC_A256E	CCGCCCAAACGTCCGGTTtgtcgcttgatcGCAGCAAAACGCATTGATGAAATCGCGTTTGCCGAAGCGGCAGAGATGGCAaccttcggcgaaAAAGTACTGCATCCGGCAACGTTGCTACCCGCAGTACGCAGCGATATCCCGGTCTTTGACAGCTAGCTCAGTCCTAGGTATAATACTAGTatcgcggcagagatggcaactttGTTTTAGAGCTAGAAATAGCAAGT	GCGGCAGAGATGGCAACTTTTGG	GCAGCAAAACGCATTGATGAAATCGCGTTTGCCGAAGCGGCAGAGATGGCAaccttcggcgaaAAAGTACTGCATCCGGCAACGTTGCTACCCGCAGTACGCAGCGATATCCCGGTCT
lysC_A326E	CCGCCCAAACGTCCGGTTatgtcacacgcgGCAATCAGACTCTGCTCACTTTGCACAGCCTGAATATGCTGCATTCTCGCGGTtttttagaaGAAGTTTTCGGCATCCTCGCGCGGCATAATATTTCGGTAGACTTAATCACCACGTCTTGACAGCTAGCTCAGTCCTAGGTATAATACTAGTatcgcattctcgcggtttcctcgGTTTTAGAGCTAGAAATAGCAAGT	GCATTCTCGCGGTTTCCTCGCGG	GCAATCAGACTCTGCTCACTTTGCACAGCCTGAATATGCTGCATTCTCGCGGTtttttagaaGAAGTTTTCGGCATCCTCGCGCGGCATAATATTTCGGTAGACTTAATCACCACGTC
lysC_A40E	CCGCCCAAACGTCCGGTTgatacgtataggTGAACCGCAGCGCTGATATTGTGCTTTCTGATGCCAACGTGCGTTTAGTTgtgttaagcgaaTCTGCTGGTATCACTAATCTGCTGGTCGCTTTAGCTGAAGGACTGGAACCTGGCGATTGACAGCTAGCTCAGTCCTAGGTATAATACTAGTatccgtgcgtttagttgtcctctGTTTTAGAGCTAGAAATAGCAAGT	CGTGCGTTTAGTTGTCCTCTCGG	TGAACCGCAGCGCTGATATTGTGCTTTCTGATGCCAACGTGCGTTTAGTTgtgttaagcgaaTCTGCTGGTATCACTAATCTGCTGGTCGCTTTAGCTGAAGGACTGGAACCTGGCGA
lysC_D202E	CCGCCCAAACGTCCGGTTtctactcttcgtCCCAGGGATTTATCGGTAGCGAAAATAAAGGTCGTACAACGACGCTTGGCagaggcggtAGCgaaTATACGGCAGCCTTGCTGGCGGAGGCTTTACACGCATCTCGTGTTGATATCTGTTGACAGCTAGCTCAGTCCTAGGTATAATACTAGTatcacaacgacgcttggccgtggGTTTTAGAGCTAGAAATAGCAAGT	ACAACGACGCTTGGCCGTGGAGG	CCCAGGGATTTATCGGTAGCGAAAATAAAGGTCGTACAACGACGCTTGGCagaggcggtAGCgaaTATACGGCAGCCTTGCTGGCGGAGGCTTTACACGCATCTCGTGTTGATATCTG
lysC_D222E	CCGCCCAAACGTCCGGTTcagctccacactATTATACGGCAGCCTTGCTGGCGGAGGCTTTACACGCATCTCGTGTTGATATCTGGacggaaGTGCCGGGCATCTACACCACCGATCCACGCGTAGTTTCCGCAGCAAAACGCATTGATTGACAGCTAGCTCAGTCCTAGGTATAATACTAGTatcggtgtagatgcccgggacgtGTTTTAGAGCTAGAAATAGCAAGT	GGTGTAGATGCCCGGGACGTCGG	ATTATACGGCAGCCTTGCTGGCGGAGGCTTTACACGCATCTCGTGTTGATATCTGGacggaaGTGCCGGGCATCTACACCACCGATCCACGCGTAGTTTCCGCAGCAAAACGCATTGA
lysC_D230E	CCGCCCAAACGTCCGGTTagtacgttcgtaAGGCTTTACACGCATCTCGTGTTGATATCTGGACCGACGTCCCGGGCATCTACACCacggaaCCGCGCGTAGTTTCCGCAGCAAAACGCATTGATGAAATCGCGTTTGCCGAAGCGGCTTGACAGCTAGCTCAGTCCTAGGTATAATACTAGTatctgcggaaactacgcgtggatGTTTTAGAGCTAGAAATAGCAAGT	TGCGGAAACTACGCGTGGATCGG	AGGCTTTACACGCATCTCGTGTTGATATCTGGACCGACGTCCCGGGCATCTACACCacggaaCCGCGCGTAGTTTCCGCAGCAAAACGCATTGATGAAATCGCGTTTGCCGAAGCGGC
lysC_D340E	CCGCCCAAACGTCCGGTTtcttctactcacGCATTCTCGCGGTTTCCTCGCGGAAGTTTTCGGCATCCTCGCGCGGCATaacatcagcGTAgaaTTAATCACCACGTCAGAAGTGAGCGTGGCATTAACCCTTGATACCACCGGTTCATTGACAGCTAGCTCAGTCCTAGGTATAATACTAGTatccctcgcgcggcataatatttGTTTTAGAGCTAGAAATAGCAAGT	CCTCGCGCGGCATAATATTTCGG	GCATTCTCGCGGTTTCCTCGCGGAAGTTTTCGGCATCCTCGCGCGGCATaacatcagcGTAgaaTTAATCACCACGTCAGAAGTGAGCGTGGCATTAACCCTTGATACCACCGGTTCA
lysC_D354E	CCGCCCAAACGTCCGGTTaagctgcactgtGCATAATATTTCGGTAGACTTAATCACCACGTCAGAAGTGAGCGTGGCATTAACCCTTgaaacgACGGGCTCAACCTCCACTGGCGATACGTTGCTGACGCAATCTCTGCTGATGGAGTTGACAGCTAGCTCAGTCCTAGGTATAATACTAGTatcgccagtggaggttgaaccggGTTTTAGAGCTAGAAATAGCAAGT	GCCAGTGGAGGTTGAACCGGTGG	GCATAATATTTCGGTAGACTTAATCACCACGTCAGAAGTGAGCGTGGCATTAACCCTTgaaacgACGGGCTCAACCTCCACTGGCGATACGTTGCTGACGCAATCTCTGCTGATGGAG
lysC_E119E	CCGCCCAAACGTCCGGTTtcgacgaatcacGCAGAAGCGGCGGCGCTGGCAACGTCTCCGGCGCTGACAGATGAGCTGGTCtctcatggtgaaCTGATGTCGACCCTGCTGTTTGTTGAGATCCTGCGCGAACGCGATGTTCAGGCACTTGACAGCTAGCTCAGTCCTAGGTATAATACTAGTatcacagatgagctggtcagccaGTTTTAGAGCTAGAAATAGCAAGT	ACAGATGAGCTGGTCAGCCACGG	GCAGAAGCGGCGGCGCTGGCAACGTCTCCGGCGCTGACAGATGAGCTGGTCtctcatggtgaaCTGATGTCGACCCTGCTGTTTGTTGAGATCCTGCGCGAACGCGATGTTCAGGCAC
lysC_E346E	CCGCCCAAACGTCCGGTTagcgacagaggaTCGCGGAAGTTTTCGGCATCCTCGCGCGGCATAATATTTCGGTAGACTTAATCacgACCAGCgaaGTGAGCGTGGCATTAACCCTTGATACCACCGGTTCAACCTCCACTGGCGATACTTGACAGCTAGCTCAGTCCTAGGTATAATACTAGTatctgccacgctcacttctgacgGTTTTAGAGCTAGAAATAGCAAGT	TGCCACGCTCACTTCTGACGTGG	TCGCGGAAGTTTTCGGCATCCTCGCGCGGCATAATATTTCGGTAGACTTAATCacgACCAGCgaaGTGAGCGTGGCATTAACCCTTGATACCACCGGTTCAACCTCCACTGGCGATAC
lysC_F184E	CCGCCCAAACGTCCGGTTtgccacacgtgaGGAACTGGCCGCGCTGCAGCTGCTCCCACGTCTCAATGAAGGCTTAGTGattacgcaaGGAgaaATCGGTAGCGAAAATAAAGGTCGTACAACGACGCTTGGCCGTGGAGGCAGCGATTTGACAGCTAGCTCAGTCCTAGGTATAATACTAGTatctgaaggcttagtgatcacccGTTTTAGAGCTAGAAATAGCAAGT	TGAAGGCTTAGTGATCACCCAGG	GGAACTGGCCGCGCTGCAGCTGCTCCCACGTCTCAATGAAGGCTTAGTGattacgcaaGGAgaaATCGGTAGCGAAAATAAAGGTCGTACAACGACGCTTGGCCGTGGAGGCAGCGAT
lysC_F324E	CCGCCCAAACGTCCGGTTtagtcactggcgTTCGTCGCAATCAGACTCTGCTCACTTTGCACAGCCTGAATATGCTGCATTCTCGCGGTgaactgGCCGAGGTTTTCGGCATCCTCGCGCGGCATAATATTTCGGTAGACTTAATCACTTGACAGCTAGCTCAGTCCTAGGTATAATACTAGTatcggatgccgaaaacttccgcgGTTTTAGAGCTAGAAATAGCAAGT	GGATGCCGAAAACTTCCGCGAGG	TTCGTCGCAATCAGACTCTGCTCACTTTGCACAGCCTGAATATGCTGCATTCTCGCGGTgaactgGCCGAGGTTTTCGGCATCCTCGCGCGGCATAATATTTCGGTAGACTTAATCAC
lysC_G10E	CCGCCCAAACGTCCGGTTtatccgcgtgctGCTGAAAATGGATCCCCTGACACGAGGTAGTTATGTCTGAAATTGTTGTCTCCaagttcgaaGGTACCAGCGTAGCTGATTTTGACGCCATGAACCGCAGCGCTGATATTGTGCTTTCTTGACAGCTAGCTCAGTCCTAGGTATAATACTAGTatcgaaattgttgtctccaaattGTTTTAGAGCTAGAAATAGCAAGT	GAAATTGTTGTCTCCAAATTTGG	GCTGAAAATGGATCCCCTGACACGAGGTAGTTATGTCTGAAATTGTTGTCTCCaagttcgaaGGTACCAGCGTAGCTGATTTTGACGCCATGAACCGCAGCGCTGATATTGTGCTTTC
lysC_G11E	CCGCCCAAACGTCCGGTTtatgatgctggtGAAAATGGATCCCCTGACACGAGGTAGTTATGTCTGAAATTGTTGTCTCCAAAttcggtgaaACCAGCGTAGCTGATTTTGACGCCATGAACCGCAGCGCTGATATTGTGCTTTCTGATTGACAGCTAGCTCAGTCCTAGGTATAATACTAGTatcattgttgtctccaaatttggGTTTTAGAGCTAGAAATAGCAAGT	ATTGTTGTCTCCAAATTTGGCGG	GAAAATGGATCCCCTGACACGAGGTAGTTATGTCTGAAATTGTTGTCTCCAAAttcggtgaaACCAGCGTAGCTGATTTTGACGCCATGAACCGCAGCGCTGATATTGTGCTTTCTGA
lysC_G197E	CCGCCCAAACGTCCGGTTagagagtcatcgGCTTAGTGATCACCCAGGGATTTATCGGTAGCGAAAATAAAGGTCGTACAACGaccttagaaCGTGGAGGCAGCGATTATACGGCAGCCTTGCTGGCGGAGGCTTTACACGCATCTCGTTGACAGCTAGCTCAGTCCTAGGTATAATACTAGTatcaaaggtcgtacaacgacgctGTTTTAGAGCTAGAAATAGCAAGT	AAAGGTCGTACAACGACGCTTGG	GCTTAGTGATCACCCAGGGATTTATCGGTAGCGAAAATAAAGGTCGTACAACGaccttagaaCGTGGAGGCAGCGATTATACGGCAGCCTTGCTGGCGGAGGCTTTACACGCATCTCG
lysC_G199E	CCGCCCAAACGTCCGGTTataggtctatcgTGATCACCCAGGGATTTATCGGTAGCGAAAATAAAGGTCGTACAACGACGCTTggtagagaaGGCAGCGATTATACGGCAGCCTTGCTGGCGGAGGCTTTACACGCATCTCGTGTTGATTGACAGCTAGCTCAGTCCTAGGTATAATACTAGTatccgtacaacgacgcttggccgGTTTTAGAGCTAGAAATAGCAAGT	CGTACAACGACGCTTGGCCGTGG	TGATCACCCAGGGATTTATCGGTAGCGAAAATAAAGGTCGTACAACGACGCTTggtagagaaGGCAGCGATTATACGGCAGCCTTGCTGGCGGAGGCTTTACACGCATCTCGTGTTGA
lysC_G200E	CCGCCCAAACGTCCGGTTcattctgacagaTCACCCAGGGATTTATCGGTAGCGAAAATAAAGGTCGTACAACGACGCTTGGCagaggcgaaAGCGATTATACGGCAGCCTTGCTGGCGGAGGCTTTACACGCATCTCGTGTTGATATTTGACAGCTAGCTCAGTCCTAGGTATAATACTAGTatcacaacgacgcttggccgtggGTTTTAGAGCTAGAAATAGCAAGT	ACAACGACGCTTGGCCGTGGAGG	TCACCCAGGGATTTATCGGTAGCGAAAATAAAGGTCGTACAACGACGCTTGGCagaggcgaaAGCGATTATACGGCAGCCTTGCTGGCGGAGGCTTTACACGCATCTCGTGTTGATAT
lysC_G225E	CCGCCCAAACGTCCGGTTcacgagtgcatcCAGCCTTGCTGGCGGAGGCTTTACACGCATCTCGTGTTGATATCTGGACCgatgtgccagaaATCTACACCACCGATCCACGCGTAGTTTCCGCAGCAAAACGCATTGATGAAATCGCTTGACAGCTAGCTCAGTCCTAGGTATAATACTAGTatctgatatctggaccgacgtccGTTTTAGAGCTAGAAATAGCAAGT	TGATATCTGGACCGACGTCCCGG	CAGCCTTGCTGGCGGAGGCTTTACACGCATCTCGTGTTGATATCTGGACCgatgtgccagaaATCTACACCACCGATCCACGCGTAGTTTCCGCAGCAAAACGCATTGATGAAATCGC
lysC_G255E	CCGCCCAAACGTCCGGTTctgtcgaactctCCGCAGCAAAACGCATTGATGAAATCGCGTTTGCCGAAGCGGCAGAGATGGCAaccttcgaaGCAAAAGTACTGCATCCGGCAACGTTGCTACCCGCAGTACGCAGCGATATCCCGGTTTGACAGCTAGCTCAGTCCTAGGTATAATACTAGTatcgcggcagagatggcaactttGTTTTAGAGCTAGAAATAGCAAGT	GCGGCAGAGATGGCAACTTTTGG	CCGCAGCAAAACGCATTGATGAAATCGCGTTTGCCGAAGCGGCAGAGATGGCAaccttcgaaGCAAAAGTACTGCATCCGGCAACGTTGCTACCCGCAGTACGCAGCGATATCCCGGT
lysC_G323E	CCGCCCAAACGTCCGGTTagaatcgtctcaCGCTTCGTCGCAATCAGACTCTGCTCACTTTGCACAGCCTGAATATGCTGCATagcagagaaTTCCTCGCGGAAGTTTTCGGCATCCTCGCGCGGCATAATATTTCGGTAGACTTAATTTGACAGCTAGCTCAGTCCTAGGTATAATACTAGTatcctgaatatgctgcattctcgGTTTTAGAGCTAGAAATAGCAAGT	CTGAATATGCTGCATTCTCGCGG	CGCTTCGTCGCAATCAGACTCTGCTCACTTTGCACAGCCTGAATATGCTGCATagcagagaaTTCCTCGCGGAAGTTTTCGGCATCCTCGCGCGGCATAATATTTCGGTAGACTTAAT
lysC_H320E	CCGCCCAAACGTCCGGTTtcttagactgtcCTCTGGCGCTTCGTCGCAATCAGACTCTGCTCACTTTGCACAGCCTGAATATGCTGgaaagcagaggcTTCCTCGCGGAAGTTTTCGGCATCCTCGCGCGGCATAATATTTCGGTAGATTGACAGCTAGCTCAGTCCTAGGTATAATACTAGTatcctgaatatgctgcattctcgGTTTTAGAGCTAGAAATAGCAAGT	CTGAATATGCTGCATTCTCGCGG	CTCTGGCGCTTCGTCGCAATCAGACTCTGCTCACTTTGCACAGCCTGAATATGCTGgaaagcagaggcTTCCTCGCGGAAGTTTTCGGCATCCTCGCGCGGCATAATATTTCGGTAGA
lysC_I226E	CCGCCCAAACGTCCGGTTactagtcactagAGCCTTGCTGGCGGAGGCTTTACACGCATCTCGTGTTGATATCTGGACCgatgtgccaGGCgaaTACACCACCGATCCACGCGTAGTTTCCGCAGCAAAACGCATTGATGAAATCGCGTTGACAGCTAGCTCAGTCCTAGGTATAATACTAGTatctgatatctggaccgacgtccGTTTTAGAGCTAGAAATAGCAAGT	TGATATCTGGACCGACGTCCCGG	AGCCTTGCTGGCGGAGGCTTTACACGCATCTCGTGTTGATATCTGGACCgatgtgccaGGCgaaTACACCACCGATCCACGCGTAGTTTCCGCAGCAAAACGCATTGATGAAATCGCG
lysC_I337E	CCGCCCAAACGTCCGGTTactgagctcgatTATGCTGCATTCTCGCGGTTTCCTCGCGGAAGTTTTCGGCATCCTCGCGCGGCATaacgaaagcGTAGACTTAATCACCACGTCAGAAGTGAGCGTGGCATTAACCCTTGATACCACCTTGACAGCTAGCTCAGTCCTAGGTATAATACTAGTatccctcgcgcggcataatatttGTTTTAGAGCTAGAAATAGCAAGT	CCTCGCGCGGCATAATATTTCGG	TATGCTGCATTCTCGCGGTTTCCTCGCGGAAGTTTTCGGCATCCTCGCGCGGCATaacgaaagcGTAGACTTAATCACCACGTCAGAAGTGAGCGTGGCATTAACCCTTGATACCACC
lysC_K257E	CCGCCCAAACGTCCGGTTtacacatcggatCAGCAAAACGCATTGATGAAATCGCGTTTGCCGAAGCGGCAGAGATGGCAaccttcggcGCAgaaGTACTGCATCCGGCAACGTTGCTACCCGCAGTACGCAGCGATATCCCGGTCTTTTGACAGCTAGCTCAGTCCTAGGTATAATACTAGTatcgcggcagagatggcaactttGTTTTAGAGCTAGAAATAGCAAGT	GCGGCAGAGATGGCAACTTTTGG	CAGCAAAACGCATTGATGAAATCGCGTTTGCCGAAGCGGCAGAGATGGCAaccttcggcGCAgaaGTACTGCATCCGGCAACGTTGCTACCCGCAGTACGCAGCGATATCCCGGTCTT
lysC_K8E	CCGCCCAAACGTCCGGTTatcttagcacgaGCCAAGGCTGAAAATGGATCCCCTGACACGAGGTAGTTATGTCTGAAATTGTTGTCagcgaaTTCGGCGGTACCAGCGTAGCTGATTTTGACGCCATGAACCGCAGCGCTGATATTGTTTGACAGCTAGCTCAGTCCTAGGTATAATACTAGTatctacgctggtaccgccaaattGTTTTAGAGCTAGAAATAGCAAGT	TACGCTGGTACCGCCAAATTTGG	GCCAAGGCTGAAAATGGATCCCCTGACACGAGGTAGTTATGTCTGAAATTGTTGTCagcgaaTTCGGCGGTACCAGCGTAGCTGATTTTGACGCCATGAACCGCAGCGCTGATATTGT
lysC_L325E	CCGCCCAAACGTCCGGTTctgagcttcactGTCGCAATCAGACTCTGCTCACTTTGCACAGCCTGAATATGCTGCATTCTCGCGGTTTCgaaGCCGAGGTTTTCGGCATCCTCGCGCGGCATAATATTTCGGTAGACTTAATCACCACTTGACAGCTAGCTCAGTCCTAGGTATAATACTAGTatcggatgccgaaaacttccgcgGTTTTAGAGCTAGAAATAGCAAGT	GGATGCCGAAAACTTCCGCGAGG	GTCGCAATCAGACTCTGCTCACTTTGCACAGCCTGAATATGCTGCATTCTCGCGGTTTCgaaGCCGAGGTTTTCGGCATCCTCGCGCGGCATAATATTTCGGTAGACTTAATCACCAC
lysC_M251E	CCGCCCAAACGTCCGGTTaatgagtgcgcgCACGCGTAGTTTCCGCAGCAAAACGCATTGATGAAATCGCGTTTGCCGAAGCGgcggaagaaGCAACTTTTGGTGCAAAAGTACTGCATCCGGCAACGTTGCTACCCGCAGTACGCAGTTGACAGCTAGCTCAGTCCTAGGTATAATACTAGTatcgtttgccgaagcggcagagaGTTTTAGAGCTAGAAATAGCAAGT	GTTTGCCGAAGCGGCAGAGATGG	CACGCGTAGTTTCCGCAGCAAAACGCATTGATGAAATCGCGTTTGCCGAAGCGgcggaagaaGCAACTTTTGGTGCAAAAGTACTGCATCCGGCAACGTTGCTACCCGCAGTACGCAG
lysC_M318E	CCGCCCAAACGTCCGGTTgaggtcactcgtCGCTGTTCCGCGCTCTGGCGCTTCGTCGCAATCAGACTCTGCTCACTTTGCACAGCttaAACgaaCTGCATTCTCGCGGTTTCCTCGCGGAAGTTTTCGGCATCCTCGCGCGGCATAATTGACAGCTAGCTCAGTCCTAGGTATAATACTAGTatccgcgagaatgcagcatattcGTTTTAGAGCTAGAAATAGCAAGT	CGCGAGAATGCAGCATATTCAGG	CGCTGTTCCGCGCTCTGGCGCTTCGTCGCAATCAGACTCTGCTCACTTTGCACAGCttaAACgaaCTGCATTCTCGCGGTTTCCTCGCGGAAGTTTTCGGCATCCTCGCGCGGCATAA
lysC_P231E	CCGCCCAAACGTCCGGTTgaccgtcatcagGGCTTTACACGCATCTCGTGTTGATATCTGGACCGACGTCCCGGGCATCTACACCacgGACgaaCGCGTAGTTTCCGCAGCAAAACGCATTGATGAAATCGCGTTTGCCGAAGCGGCATTGACAGCTAGCTCAGTCCTAGGTATAATACTAGTatctgcggaaactacgcgtggatGTTTTAGAGCTAGAAATAGCAAGT	TGCGGAAACTACGCGTGGATCGG	GGCTTTACACGCATCTCGTGTTGATATCTGGACCGACGTCCCGGGCATCTACACCacgGACgaaCGCGTAGTTTCCGCAGCAAAACGCATTGATGAAATCGCGTTTGCCGAAGCGGCA
lysC_R198E	CCGCCCAAACGTCCGGTTatccgagtacacTAGTGATCACCCAGGGATTTATCGGTAGCGAAAATAAAGGTCGTACAACGACGCTTGGCgaaGGCGGTAGCGATTATACGGCAGCCTTGCTGGCGGAGGCTTTACACGCATCTCGTGTTTGACAGCTAGCTCAGTCCTAGGTATAATACTAGTatcccgtataatcgctgcctccaGTTTTAGAGCTAGAAATAGCAAGT	CCGTATAATCGCTGCCTCCACGG	TAGTGATCACCCAGGGATTTATCGGTAGCGAAAATAAAGGTCGTACAACGACGCTTGGCgaaGGCGGTAGCGATTATACGGCAGCCTTGCTGGCGGAGGCTTTACACGCATCTCGTGT
lysC_R232E	CCGCCCAAACGTCCGGTTtctcggtatcgtTTACACGCATCTCGTGTTGATATCTGGACCGACGTCCCGGGCATCTACACCACCGATccggaaGTGGTTTCCGCAGCAAAACGCATTGATGAAATCGCGTTTGCCGAAGCGGCAGAGATTGACAGCTAGCTCAGTCCTAGGTATAATACTAGTatctttgctgcggaaactacgcgGTTTTAGAGCTAGAAATAGCAAGT	TTTGCTGCGGAAACTACGCGTGG	TTACACGCATCTCGTGTTGATATCTGGACCGACGTCCCGGGCATCTACACCACCGATccggaaGTGGTTTCCGCAGCAAAACGCATTGATGAAATCGCGTTTGCCGAAGCGGCAGAGA
lysC_R322E	CCGCCCAAACGTCCGGTTgatgtcgaggatTGGCGCTTCGTCGCAATCAGACTCTGCTCACTTTGCACAGCCTGAATATGCTGCATagcgaaggcTTCCTCGCGGAAGTTTTCGGCATCCTCGCGCGGCATAATATTTCGGTAGACTTTTGACAGCTAGCTCAGTCCTAGGTATAATACTAGTatcctgaatatgctgcattctcgGTTTTAGAGCTAGAAATAGCAAGT	CTGAATATGCTGCATTCTCGCGG	TGGCGCTTCGTCGCAATCAGACTCTGCTCACTTTGCACAGCCTGAATATGCTGCATagcgaaggcTTCCTCGCGGAAGTTTTCGGCATCCTCGCGCGGCATAATATTTCGGTAGACTT
lysC_S201E	CCGCCCAAACGTCCGGTTctcggtacacgaACCCAGGGATTTATCGGTAGCGAAAATAAAGGTCGTACAACGACGCTTGGCagaggcggtgaaGATTATACGGCAGCCTTGCTGGCGGAGGCTTTACACGCATCTCGTGTTGATATCTTTGACAGCTAGCTCAGTCCTAGGTATAATACTAGTatcacaacgacgcttggccgtggGTTTTAGAGCTAGAAATAGCAAGT	ACAACGACGCTTGGCCGTGGAGG	ACCCAGGGATTTATCGGTAGCGAAAATAAAGGTCGTACAACGACGCTTGGCagaggcggtgaaGATTATACGGCAGCCTTGCTGGCGGAGGCTTTACACGCATCTCGTGTTGATATCT
lysC_S321E	CCGCCCAAACGTCCGGTTtcgcgtcatctgCTGGCGCTTCGTCGCAATCAGACTCTGCTCACTTTGCACAGCCTGAATATGCTGCATgaaagaggcTTCCTCGCGGAAGTTTTCGGCATCCTCGCGCGGCATAATATTTCGGTAGACTTTGACAGCTAGCTCAGTCCTAGGTATAATACTAGTatcctgaatatgctgcattctcgGTTTTAGAGCTAGAAATAGCAAGT	CTGAATATGCTGCATTCTCGCGG	CTGGCGCTTCGTCGCAATCAGACTCTGCTCACTTTGCACAGCCTGAATATGCTGCATgaaagaggcTTCCTCGCGGAAGTTTTCGGCATCCTCGCGCGGCATAATATTTCGGTAGACT
lysC_S338E	CCGCCCAAACGTCCGGTTtctgctgaggtaTGCTGCATTCTCGCGGTTTCCTCGCGGAAGTTTTCGGCATCCTCGCGCGGCATaacatcgaaGTAGACTTAATCACCACGTCAGAAGTGAGCGTGGCATTAACCCTTGATACCACCGGTTGACAGCTAGCTCAGTCCTAGGTATAATACTAGTatccctcgcgcggcataatatttGTTTTAGAGCTAGAAATAGCAAGT	CCTCGCGCGGCATAATATTTCGG	TGCTGCATTCTCGCGGTTTCCTCGCGGAAGTTTTCGGCATCCTCGCGCGGCATaacatcgaaGTAGACTTAATCACCACGTCAGAAGTGAGCGTGGCATTAACCCTTGATACCACCGG
lysC_S345E	CCGCCCAAACGTCCGGTTgtggagtgtgtgCCTCGCGGAAGTTTTCGGCATCCTCGCGCGGCATAATATTTCGGTAGACTTAATCacgACCgaaGAAGTGAGCGTGGCATTAACCCTTGATACCACCGGTTCAACCTCCACTGGCGATTTGACAGCTAGCTCAGTCCTAGGTATAATACTAGTatctgccacgctcacttctgacgGTTTTAGAGCTAGAAATAGCAAGT	TGCCACGCTCACTTCTGACGTGG	CCTCGCGGAAGTTTTCGGCATCCTCGCGCGGCATAATATTTCGGTAGACTTAATCacgACCgaaGAAGTGAGCGTGGCATTAACCCTTGATACCACCGGTTCAACCTCCACTGGCGAT
lysC_S348E	CCGCCCAAACGTCCGGTTctctcgatagagTTTCGGCATCCTCGCGCGGCATAATATTTCGGTAGACTTAATCACCACGTCAGAAgttgaagttGCATTAACCCTTGATACCACCGGTTCAACCTCCACTGGCGATACGTTGCTGACGTTGACAGCTAGCTCAGTCCTAGGTATAATACTAGTatccaccacgtcagaagtgagcgGTTTTAGAGCTAGAAATAGCAAGT	CACCACGTCAGAAGTGAGCGTGG	TTTCGGCATCCTCGCGCGGCATAATATTTCGGTAGACTTAATCACCACGTCAGAAgttgaagttGCATTAACCCTTGATACCACCGGTTCAACCTCCACTGGCGATACGTTGCTGACG
lysC_S39E	CCGCCCAAACGTCCGGTTgacctcgagatcCCATGAACCGCAGCGCTGATATTGTGCTTTCTGATGCCAACGTGCGTTTAGTTgtgttagaaGCTTCTGCTGGTATCACTAATCTGCTGGTCGCTTTAGCTGAAGGACTGGAACCTGGTTGACAGCTAGCTCAGTCCTAGGTATAATACTAGTatccgtgcgtttagttgtcctctGTTTTAGAGCTAGAAATAGCAAGT	CGTGCGTTTAGTTGTCCTCTCGG	CCATGAACCGCAGCGCTGATATTGTGCTTTCTGATGCCAACGTGCGTTTAGTTgtgttagaaGCTTCTGCTGGTATCACTAATCTGCTGGTCGCTTTAGCTGAAGGACTGGAACCTGG
lysC_T12E	CCGCCCAAACGTCCGGTTgagtggtagtacAATGGATCCCCTGACACGAGGTAGTTATGTCTGAAATTGTTGTCTCCAAATTTGGCGGTgaaTCTGTGGCTGATTTTGACGCCATGAACCGCAGCGCTGATATTGTGCTTTCTGATGCTTGACAGCTAGCTCAGTCCTAGGTATAATACTAGTatcggcgtcaaaatcagctacgcGTTTTAGAGCTAGAAATAGCAAGT	GGCGTCAAAATCAGCTACGCTGG	AATGGATCCCCTGACACGAGGTAGTTATGTCTGAAATTGTTGTCTCCAAATTTGGCGGTgaaTCTGTGGCTGATTTTGACGCCATGAACCGCAGCGCTGATATTGTGCTTTCTGATGC
lysC_T221E	CCGCCCAAACGTCCGGTTcgtgaccacgatGCGATTATACGGCAGCCTTGCTGGCGGAGGCTTTACACGCATCTCGTGTTGATATCTGGgaaGATGTGCCGGGCATCTACACCACCGATCCACGCGTAGTTTCCGCAGCAAAACGCATTTGACAGCTAGCTCAGTCCTAGGTATAATACTAGTatcggtgtagatgcccgggacgtGTTTTAGAGCTAGAAATAGCAAGT	GGTGTAGATGCCCGGGACGTCGG	GCGATTATACGGCAGCCTTGCTGGCGGAGGCTTTACACGCATCTCGTGTTGATATCTGGgaaGATGTGCCGGGCATCTACACCACCGATCCACGCGTAGTTTCCGCAGCAAAACGCAT
lysC_T228E	CCGCCCAAACGTCCGGTTactgcgttctgtTGGCGGAGGCTTTACACGCATCTCGTGTTGATATCTGGACCGACGTCCCGGGCATCTACgaaACGGACCCACGCGTAGTTTCCGCAGCAAAACGCATTGATGAAATCGCGTTTGCCGATTGACAGCTAGCTCAGTCCTAGGTATAATACTAGTatcggaaactacgcgtggatcggGTTTTAGAGCTAGAAATAGCAAGT	GGAAACTACGCGTGGATCGGTGG	TGGCGGAGGCTTTACACGCATCTCGTGTTGATATCTGGACCGACGTCCCGGGCATCTACgaaACGGACCCACGCGTAGTTTCCGCAGCAAAACGCATTGATGAAATCGCGTTTGCCGA
lysC_T229E	CCGCCCAAACGTCCGGTTgatgtacctgacCGGAGGCTTTACACGCATCTCGTGTTGATATCTGGACCGACGTCCCGGGCATCTACACCgaaGACCCGCGCGTAGTTTCCGCAGCAAAACGCATTGATGAAATCGCGTTTGCCGAAGCTTGACAGCTAGCTCAGTCCTAGGTATAATACTAGTatctgcggaaactacgcgtggatGTTTTAGAGCTAGAAATAGCAAGT	TGCGGAAACTACGCGTGGATCGG	CGGAGGCTTTACACGCATCTCGTGTTGATATCTGGACCGACGTCCCGGGCATCTACACCgaaGACCCGCGCGTAGTTTCCGCAGCAAAACGCATTGATGAAATCGCGTTTGCCGAAGC
lysC_T344E	CCGCCCAAACGTCCGGTTgtatgatcgtgtTCCTCGCGGAAGTTTTCGGCATCCTCGCGCGGCATAATATTTCGGTAGACTTAATCacggaaAGCGAAGTGAGCGTGGCATTAACCCTTGATACCACCGGTTCAACCTCCACTGGCGATTGACAGCTAGCTCAGTCCTAGGTATAATACTAGTatctgccacgctcacttctgacgGTTTTAGAGCTAGAAATAGCAAGT	TGCCACGCTCACTTCTGACGTGG	TCCTCGCGGAAGTTTTCGGCATCCTCGCGCGGCATAATATTTCGGTAGACTTAATCacggaaAGCGAAGTGAGCGTGGCATTAACCCTTGATACCACCGGTTCAACCTCCACTGGCGA
lysC_T45E	CCGCCCAAACGTCCGGTTacattgacactgCTGATATTGTGCTTTCTGATGCCAACGTGCGTTTAGTTGTCCTCTCGGCTagcgcgggcATCgaaAATCTGCTGGTCGCTTTAGCTGAAGGACTGGAACCTGGCGAGCGATTCGAAAATTGACAGCTAGCTCAGTCCTAGGTATAATACTAGTatcgttgtcctctcggcttctgcGTTTTAGAGCTAGAAATAGCAAGT	GTTGTCCTCTCGGCTTCTGCTGG	CTGATATTGTGCTTTCTGATGCCAACGTGCGTTTAGTTGTCCTCTCGGCTagcgcgggcATCgaaAATCTGCTGGTCGCTTTAGCTGAAGGACTGGAACCTGGCGAGCGATTCGAAAA
lysC_V223E	CCGCCCAAACGTCCGGTTtcggtatagctaATACGGCAGCCTTGCTGGCGGAGGCTTTACACGCATCTCGTGTTGATATCTGGACCGACgaaccaGGTATTTACACCACCGATCCACGCGTAGTTTCCGCAGCAAAACGCATTGATGATTGACAGCTAGCTCAGTCCTAGGTATAATACTAGTatcgatcggtggtgtagatgcccGTTTTAGAGCTAGAAATAGCAAGT	GATCGGTGGTGTAGATGCCCGGG	ATACGGCAGCCTTGCTGGCGGAGGCTTTACACGCATCTCGTGTTGATATCTGGACCGACgaaccaGGTATTTACACCACCGATCCACGCGTAGTTTCCGCAGCAAAACGCATTGATGA
lysC_V258E	CCGCCCAAACGTCCGGTTcgactcctcgatGCAAAACGCATTGATGAAATCGCGTTTGCCGAAGCGGCAGAGATGGCAaccttcggcGCAAAAgaaCTGCATCCGGCAACGTTGCTACCCGCAGTACGCAGCGATATCCCGGTCTTTGTTGACAGCTAGCTCAGTCCTAGGTATAATACTAGTatcgcggcagagatggcaactttGTTTTAGAGCTAGAAATAGCAAGT	GCGGCAGAGATGGCAACTTTTGG	GCAAAACGCATTGATGAAATCGCGTTTGCCGAAGCGGCAGAGATGGCAaccttcggcGCAAAAgaaCTGCATCCGGCAACGTTGCTACCCGCAGTACGCAGCGATATCCCGGTCTTTG
lysC_V339E	CCGCCCAAACGTCCGGTTgtatgctagctaTGCATTCTCGCGGTTTCCTCGCGGAAGTTTTCGGCATCCTCGCGCGGCATaacatcagcgaaGACTTAATCACCACGTCAGAAGTGAGCGTGGCATTAACCCTTGATACCACCGGTTCTTGACAGCTAGCTCAGTCCTAGGTATAATACTAGTatccctcgcgcggcataatatttGTTTTAGAGCTAGAAATAGCAAGT	CCTCGCGCGGCATAATATTTCGG	TGCATTCTCGCGGTTTCCTCGCGGAAGTTTTCGGCATCCTCGCGCGGCATaacatcagcgaaGACTTAATCACCACGTCAGAAGTGAGCGTGGCATTAACCCTTGATACCACCGGTTC
lysC_V347E	CCGCCCAAACGTCCGGTTagctatgccagtTTTTCGGCATCCTCGCGCGGCATAATATTTCGGTAGACTTAATCACCACGTCAGAAgaatctgttGCATTAACCCTTGATACCACCGGTTCAACCTCCACTGGCGATACGTTGCTGACTTGACAGCTAGCTCAGTCCTAGGTATAATACTAGTatccaccacgtcagaagtgagcgGTTTTAGAGCTAGAAATAGCAAGT	CACCACGTCAGAAGTGAGCGTGG	TTTTCGGCATCCTCGCGCGGCATAATATTTCGGTAGACTTAATCACCACGTCAGAAgaatctgttGCATTAACCCTTGATACCACCGGTTCAACCTCCACTGGCGATACGTTGCTGAC
lysC_W220E	CCGCCCAAACGTCCGGTTcgatgatccatgCAGCGATTATACGGCAGCCTTGCTGGCGGAGGCTTTACACGCATCTCGTGTTGATATCgaaacgGATGTGCCGGGCATCTACACCACCGATCCACGCGTAGTTTCCGCAGCAAAACGCTTGACAGCTAGCTCAGTCCTAGGTATAATACTAGTatcggtgtagatgcccgggacgtGTTTTAGAGCTAGAAATAGCAAGT	GGTGTAGATGCCCGGGACGTCGG	CAGCGATTATACGGCAGCCTTGCTGGCGGAGGCTTTACACGCATCTCGTGTTGATATCgaaacgGATGTGCCGGGCATCTACACCACCGATCCACGCGTAGTTTCCGCAGCAAAACGC
lysC_Y227E	CCGCCCAAACGTCCGGTTtgatcagatgctGCTGGCGGAGGCTTTACACGCATCTCGTGTTGATATCTGGACCGACGTCCCGGGCATCgaaacgACGGACCCACGCGTAGTTTCCGCAGCAAAACGCATTGATGAAATCGCGTTTGCCTTGACAGCTAGCTCAGTCCTAGGTATAATACTAGTatcggaaactacgcgtggatcggGTTTTAGAGCTAGAAATAGCAAGT	GGAAACTACGCGTGGATCGGTGG	GCTGGCGGAGGCTTTACACGCATCTCGTGTTGATATCTGGACCGACGTCCCGGGCATCgaaacgACGGACCCACGCGTAGTTTCCGCAGCAAAACGCATTGATGAAATCGCGTTTGCC
lysC_A256Q	CCGCCCAAACGTCCGGTTtaggagtgtgacGCAGCAAAACGCATTGATGAAATCGCGTTTGCCGAAGCGGCAGAGATGGCAaccttcggccagAAAGTACTGCATCCGGCAACGTTGCTACCCGCAGTACGCAGCGATATCCCGGTCTTTGACAGCTAGCTCAGTCCTAGGTATAATACTAGTatcgcggcagagatggcaactttGTTTTAGAGCTAGAAATAGCAAGT	GCGGCAGAGATGGCAACTTTTGG	GCAGCAAAACGCATTGATGAAATCGCGTTTGCCGAAGCGGCAGAGATGGCAaccttcggccagAAAGTACTGCATCCGGCAACGTTGCTACCCGCAGTACGCAGCGATATCCCGGTCT
lysC_A326Q	CCGCCCAAACGTCCGGTTgtcgtcctgactGCAATCAGACTCTGCTCACTTTGCACAGCCTGAATATGCTGCATTCTCGCGGTtttttacagGAAGTTTTCGGCATCCTCGCGCGGCATAATATTTCGGTAGACTTAATCACCACGTCTTGACAGCTAGCTCAGTCCTAGGTATAATACTAGTatcgcattctcgcggtttcctcgGTTTTAGAGCTAGAAATAGCAAGT	GCATTCTCGCGGTTTCCTCGCGG	GCAATCAGACTCTGCTCACTTTGCACAGCCTGAATATGCTGCATTCTCGCGGTtttttacagGAAGTTTTCGGCATCCTCGCGCGGCATAATATTTCGGTAGACTTAATCACCACGTC
lysC_A40Q	CCGCCCAAACGTCCGGTTgtatactcgtgaTGAACCGCAGCGCTGATATTGTGCTTTCTGATGCCAACGTGCGTTTAGTTgtgttaagccagTCTGCTGGTATCACTAATCTGCTGGTCGCTTTAGCTGAAGGACTGGAACCTGGCGATTGACAGCTAGCTCAGTCCTAGGTATAATACTAGTatccgtgcgtttagttgtcctctGTTTTAGAGCTAGAAATAGCAAGT	CGTGCGTTTAGTTGTCCTCTCGG	TGAACCGCAGCGCTGATATTGTGCTTTCTGATGCCAACGTGCGTTTAGTTgtgttaagccagTCTGCTGGTATCACTAATCTGCTGGTCGCTTTAGCTGAAGGACTGGAACCTGGCGA
lysC_D202Q	CCGCCCAAACGTCCGGTTatgataggagctCCCAGGGATTTATCGGTAGCGAAAATAAAGGTCGTACAACGACGCTTGGCagaggcggtAGCcagTATACGGCAGCCTTGCTGGCGGAGGCTTTACACGCATCTCGTGTTGATATCTGTTGACAGCTAGCTCAGTCCTAGGTATAATACTAGTatcacaacgacgcttggccgtggGTTTTAGAGCTAGAAATAGCAAGT	ACAACGACGCTTGGCCGTGGAGG	CCCAGGGATTTATCGGTAGCGAAAATAAAGGTCGTACAACGACGCTTGGCagaggcggtAGCcagTATACGGCAGCCTTGCTGGCGGAGGCTTTACACGCATCTCGTGTTGATATCTG
lysC_D222Q	CCGCCCAAACGTCCGGTTgattgtactcagATTATACGGCAGCCTTGCTGGCGGAGGCTTTACACGCATCTCGTGTTGATATCTGGacgcagGTGCCGGGCATCTACACCACCGATCCACGCGTAGTTTCCGCAGCAAAACGCATTGATTGACAGCTAGCTCAGTCCTAGGTATAATACTAGTatcggtgtagatgcccgggacgtGTTTTAGAGCTAGAAATAGCAAGT	GGTGTAGATGCCCGGGACGTCGG	ATTATACGGCAGCCTTGCTGGCGGAGGCTTTACACGCATCTCGTGTTGATATCTGGacgcagGTGCCGGGCATCTACACCACCGATCCACGCGTAGTTTCCGCAGCAAAACGCATTGA
lysC_D230Q	CCGCCCAAACGTCCGGTTggatgatcgagtAGGCTTTACACGCATCTCGTGTTGATATCTGGACCGACGTCCCGGGCATCTACACCacgcagCCGCGCGTAGTTTCCGCAGCAAAACGCATTGATGAAATCGCGTTTGCCGAAGCGGCTTGACAGCTAGCTCAGTCCTAGGTATAATACTAGTatctgcggaaactacgcgtggatGTTTTAGAGCTAGAAATAGCAAGT	TGCGGAAACTACGCGTGGATCGG	AGGCTTTACACGCATCTCGTGTTGATATCTGGACCGACGTCCCGGGCATCTACACCacgcagCCGCGCGTAGTTTCCGCAGCAAAACGCATTGATGAAATCGCGTTTGCCGAAGCGGC
lysC_D340Q	CCGCCCAAACGTCCGGTTagaagcatatcgGCATTCTCGCGGTTTCCTCGCGGAAGTTTTCGGCATCCTCGCGCGGCATaacatcagcGTAcagTTAATCACCACGTCAGAAGTGAGCGTGGCATTAACCCTTGATACCACCGGTTCATTGACAGCTAGCTCAGTCCTAGGTATAATACTAGTatccctcgcgcggcataatatttGTTTTAGAGCTAGAAATAGCAAGT	CCTCGCGCGGCATAATATTTCGG	GCATTCTCGCGGTTTCCTCGCGGAAGTTTTCGGCATCCTCGCGCGGCATaacatcagcGTAcagTTAATCACCACGTCAGAAGTGAGCGTGGCATTAACCCTTGATACCACCGGTTCA
lysC_D354Q	CCGCCCAAACGTCCGGTTgtgctcacgttcGCATAATATTTCGGTAGACTTAATCACCACGTCAGAAGTGAGCGTGGCATTAACCCTTcagacgACGGGCTCAACCTCCACTGGCGATACGTTGCTGACGCAATCTCTGCTGATGGAGTTGACAGCTAGCTCAGTCCTAGGTATAATACTAGTatcgccagtggaggttgaaccggGTTTTAGAGCTAGAAATAGCAAGT	GCCAGTGGAGGTTGAACCGGTGG	GCATAATATTTCGGTAGACTTAATCACCACGTCAGAAGTGAGCGTGGCATTAACCCTTcagacgACGGGCTCAACCTCCACTGGCGATACGTTGCTGACGCAATCTCTGCTGATGGAG
lysC_E119Q	CCGCCCAAACGTCCGGTTtgcaagtctacgGCAGAAGCGGCGGCGCTGGCAACGTCTCCGGCGCTGACAGATGAGCTGGTCtctcatggtcagCTGATGTCGACCCTGCTGTTTGTTGAGATCCTGCGCGAACGCGATGTTCAGGCACTTGACAGCTAGCTCAGTCCTAGGTATAATACTAGTatcacagatgagctggtcagccaGTTTTAGAGCTAGAAATAGCAAGT	ACAGATGAGCTGGTCAGCCACGG	GCAGAAGCGGCGGCGCTGGCAACGTCTCCGGCGCTGACAGATGAGCTGGTCtctcatggtcagCTGATGTCGACCCTGCTGTTTGTTGAGATCCTGCGCGAACGCGATGTTCAGGCAC
lysC_E346Q	CCGCCCAAACGTCCGGTTcatgactcaagcTCGCGGAAGTTTTCGGCATCCTCGCGCGGCATAATATTTCGGTAGACTTAATCacgACCAGCcagGTGAGCGTGGCATTAACCCTTGATACCACCGGTTCAACCTCCACTGGCGATACTTGACAGCTAGCTCAGTCCTAGGTATAATACTAGTatctgccacgctcacttctgacgGTTTTAGAGCTAGAAATAGCAAGT	TGCCACGCTCACTTCTGACGTGG	TCGCGGAAGTTTTCGGCATCCTCGCGCGGCATAATATTTCGGTAGACTTAATCacgACCAGCcagGTGAGCGTGGCATTAACCCTTGATACCACCGGTTCAACCTCCACTGGCGATAC
lysC_F184Q	CCGCCCAAACGTCCGGTTagttatgcatgcGGAACTGGCCGCGCTGCAGCTGCTCCCACGTCTCAATGAAGGCTTAGTGattacgcaaGGAcagATCGGTAGCGAAAATAAAGGTCGTACAACGACGCTTGGCCGTGGAGGCAGCGATTTGACAGCTAGCTCAGTCCTAGGTATAATACTAGTatctgaaggcttagtgatcacccGTTTTAGAGCTAGAAATAGCAAGT	TGAAGGCTTAGTGATCACCCAGG	GGAACTGGCCGCGCTGCAGCTGCTCCCACGTCTCAATGAAGGCTTAGTGattacgcaaGGAcagATCGGTAGCGAAAATAAAGGTCGTACAACGACGCTTGGCCGTGGAGGCAGCGAT
lysC_F324Q	CCGCCCAAACGTCCGGTTacgttagcacgtTTCGTCGCAATCAGACTCTGCTCACTTTGCACAGCCTGAATATGCTGCATTCTCGCGGTcagctgGCCGAGGTTTTCGGCATCCTCGCGCGGCATAATATTTCGGTAGACTTAATCACTTGACAGCTAGCTCAGTCCTAGGTATAATACTAGTatcggatgccgaaaacttccgcgGTTTTAGAGCTAGAAATAGCAAGT	GGATGCCGAAAACTTCCGCGAGG	TTCGTCGCAATCAGACTCTGCTCACTTTGCACAGCCTGAATATGCTGCATTCTCGCGGTcagctgGCCGAGGTTTTCGGCATCCTCGCGCGGCATAATATTTCGGTAGACTTAATCAC
lysC_G10Q	CCGCCCAAACGTCCGGTTcgcacttcatatGCTGAAAATGGATCCCCTGACACGAGGTAGTTATGTCTGAAATTGTTGTCTCCaagttccagGGTACCAGCGTAGCTGATTTTGACGCCATGAACCGCAGCGCTGATATTGTGCTTTCTTGACAGCTAGCTCAGTCCTAGGTATAATACTAGTatcgaaattgttgtctccaaattGTTTTAGAGCTAGAAATAGCAAGT	GAAATTGTTGTCTCCAAATTTGG	GCTGAAAATGGATCCCCTGACACGAGGTAGTTATGTCTGAAATTGTTGTCTCCaagttccagGGTACCAGCGTAGCTGATTTTGACGCCATGAACCGCAGCGCTGATATTGTGCTTTC
lysC_G11Q	CCGCCCAAACGTCCGGTTaacgacagacgtGAAAATGGATCCCCTGACACGAGGTAGTTATGTCTGAAATTGTTGTCTCCAAAttcggtcagACCAGCGTAGCTGATTTTGACGCCATGAACCGCAGCGCTGATATTGTGCTTTCTGATTGACAGCTAGCTCAGTCCTAGGTATAATACTAGTatcattgttgtctccaaatttggGTTTTAGAGCTAGAAATAGCAAGT	ATTGTTGTCTCCAAATTTGGCGG	GAAAATGGATCCCCTGACACGAGGTAGTTATGTCTGAAATTGTTGTCTCCAAAttcggtcagACCAGCGTAGCTGATTTTGACGCCATGAACCGCAGCGCTGATATTGTGCTTTCTGA
lysC_G197Q	CCGCCCAAACGTCCGGTTtacagtgaggcgGCTTAGTGATCACCCAGGGATTTATCGGTAGCGAAAATAAAGGTCGTACAACGaccttacagCGTGGAGGCAGCGATTATACGGCAGCCTTGCTGGCGGAGGCTTTACACGCATCTCGTTGACAGCTAGCTCAGTCCTAGGTATAATACTAGTatcaaaggtcgtacaacgacgctGTTTTAGAGCTAGAAATAGCAAGT	AAAGGTCGTACAACGACGCTTGG	GCTTAGTGATCACCCAGGGATTTATCGGTAGCGAAAATAAAGGTCGTACAACGaccttacagCGTGGAGGCAGCGATTATACGGCAGCCTTGCTGGCGGAGGCTTTACACGCATCTCG
lysC_G199Q	CCGCCCAAACGTCCGGTTtgcgacagtgtcTGATCACCCAGGGATTTATCGGTAGCGAAAATAAAGGTCGTACAACGACGCTTggtagacagGGCAGCGATTATACGGCAGCCTTGCTGGCGGAGGCTTTACACGCATCTCGTGTTGATTGACAGCTAGCTCAGTCCTAGGTATAATACTAGTatccgtacaacgacgcttggccgGTTTTAGAGCTAGAAATAGCAAGT	CGTACAACGACGCTTGGCCGTGG	TGATCACCCAGGGATTTATCGGTAGCGAAAATAAAGGTCGTACAACGACGCTTggtagacagGGCAGCGATTATACGGCAGCCTTGCTGGCGGAGGCTTTACACGCATCTCGTGTTGA
lysC_G200Q	CCGCCCAAACGTCCGGTTccatagagacagTCACCCAGGGATTTATCGGTAGCGAAAATAAAGGTCGTACAACGACGCTTGGCagaggccagAGCGATTATACGGCAGCCTTGCTGGCGGAGGCTTTACACGCATCTCGTGTTGATATTTGACAGCTAGCTCAGTCCTAGGTATAATACTAGTatcacaacgacgcttggccgtggGTTTTAGAGCTAGAAATAGCAAGT	ACAACGACGCTTGGCCGTGGAGG	TCACCCAGGGATTTATCGGTAGCGAAAATAAAGGTCGTACAACGACGCTTGGCagaggccagAGCGATTATACGGCAGCCTTGCTGGCGGAGGCTTTACACGCATCTCGTGTTGATAT
lysC_G225Q	CCGCCCAAACGTCCGGTTgtgcagcagatgCAGCCTTGCTGGCGGAGGCTTTACACGCATCTCGTGTTGATATCTGGACCgatgtgccacagATCTACACCACCGATCCACGCGTAGTTTCCGCAGCAAAACGCATTGATGAAATCGCTTGACAGCTAGCTCAGTCCTAGGTATAATACTAGTatctgatatctggaccgacgtccGTTTTAGAGCTAGAAATAGCAAGT	TGATATCTGGACCGACGTCCCGG	CAGCCTTGCTGGCGGAGGCTTTACACGCATCTCGTGTTGATATCTGGACCgatgtgccacagATCTACACCACCGATCCACGCGTAGTTTCCGCAGCAAAACGCATTGATGAAATCGC
lysC_G255Q	CCGCCCAAACGTCCGGTTcctcgcatctgaCCGCAGCAAAACGCATTGATGAAATCGCGTTTGCCGAAGCGGCAGAGATGGCAaccttccagGCAAAAGTACTGCATCCGGCAACGTTGCTACCCGCAGTACGCAGCGATATCCCGGTTTGACAGCTAGCTCAGTCCTAGGTATAATACTAGTatcgcggcagagatggcaactttGTTTTAGAGCTAGAAATAGCAAGT	GCGGCAGAGATGGCAACTTTTGG	CCGCAGCAAAACGCATTGATGAAATCGCGTTTGCCGAAGCGGCAGAGATGGCAaccttccagGCAAAAGTACTGCATCCGGCAACGTTGCTACCCGCAGTACGCAGCGATATCCCGGT
lysC_G323Q	CCGCCCAAACGTCCGGTTatgctcctagtcCGCTTCGTCGCAATCAGACTCTGCTCACTTTGCACAGCCTGAATATGCTGCATagcagacagTTCCTCGCGGAAGTTTTCGGCATCCTCGCGCGGCATAATATTTCGGTAGACTTAATTTGACAGCTAGCTCAGTCCTAGGTATAATACTAGTatcctgaatatgctgcattctcgGTTTTAGAGCTAGAAATAGCAAGT	CTGAATATGCTGCATTCTCGCGG	CGCTTCGTCGCAATCAGACTCTGCTCACTTTGCACAGCCTGAATATGCTGCATagcagacagTTCCTCGCGGAAGTTTTCGGCATCCTCGCGCGGCATAATATTTCGGTAGACTTAAT
lysC_H320Q	CCGCCCAAACGTCCGGTTtatcgcaagactCTCTGGCGCTTCGTCGCAATCAGACTCTGCTCACTTTGCACAGCCTGAATATGCTGcagagcagaggcTTCCTCGCGGAAGTTTTCGGCATCCTCGCGCGGCATAATATTTCGGTAGATTGACAGCTAGCTCAGTCCTAGGTATAATACTAGTatcctgaatatgctgcattctcgGTTTTAGAGCTAGAAATAGCAAGT	CTGAATATGCTGCATTCTCGCGG	CTCTGGCGCTTCGTCGCAATCAGACTCTGCTCACTTTGCACAGCCTGAATATGCTGcagagcagaggcTTCCTCGCGGAAGTTTTCGGCATCCTCGCGCGGCATAATATTTCGGTAGA
lysC_I226Q	CCGCCCAAACGTCCGGTTtgctatcctctcAGCCTTGCTGGCGGAGGCTTTACACGCATCTCGTGTTGATATCTGGACCgatgtgccaGGCcagTACACCACCGATCCACGCGTAGTTTCCGCAGCAAAACGCATTGATGAAATCGCGTTGACAGCTAGCTCAGTCCTAGGTATAATACTAGTatctgatatctggaccgacgtccGTTTTAGAGCTAGAAATAGCAAGT	TGATATCTGGACCGACGTCCCGG	AGCCTTGCTGGCGGAGGCTTTACACGCATCTCGTGTTGATATCTGGACCgatgtgccaGGCcagTACACCACCGATCCACGCGTAGTTTCCGCAGCAAAACGCATTGATGAAATCGCG
lysC_I337Q	CCGCCCAAACGTCCGGTTactagatgcagaTATGCTGCATTCTCGCGGTTTCCTCGCGGAAGTTTTCGGCATCCTCGCGCGGCATaaccagagcGTAGACTTAATCACCACGTCAGAAGTGAGCGTGGCATTAACCCTTGATACCACCTTGACAGCTAGCTCAGTCCTAGGTATAATACTAGTatccctcgcgcggcataatatttGTTTTAGAGCTAGAAATAGCAAGT	CCTCGCGCGGCATAATATTTCGG	TATGCTGCATTCTCGCGGTTTCCTCGCGGAAGTTTTCGGCATCCTCGCGCGGCATaaccagagcGTAGACTTAATCACCACGTCAGAAGTGAGCGTGGCATTAACCCTTGATACCACC
lysC_K257Q	CCGCCCAAACGTCCGGTTgaccgacagtgaCAGCAAAACGCATTGATGAAATCGCGTTTGCCGAAGCGGCAGAGATGGCAaccttcggcGCAcagGTACTGCATCCGGCAACGTTGCTACCCGCAGTACGCAGCGATATCCCGGTCTTTTGACAGCTAGCTCAGTCCTAGGTATAATACTAGTatcgcggcagagatggcaactttGTTTTAGAGCTAGAAATAGCAAGT	GCGGCAGAGATGGCAACTTTTGG	CAGCAAAACGCATTGATGAAATCGCGTTTGCCGAAGCGGCAGAGATGGCAaccttcggcGCAcagGTACTGCATCCGGCAACGTTGCTACCCGCAGTACGCAGCGATATCCCGGTCTT
lysC_K8Q	CCGCCCAAACGTCCGGTTcgatagtgctcaGCCAAGGCTGAAAATGGATCCCCTGACACGAGGTAGTTATGTCTGAAATTGTTGTCagccagTTCGGCGGTACCAGCGTAGCTGATTTTGACGCCATGAACCGCAGCGCTGATATTGTTTGACAGCTAGCTCAGTCCTAGGTATAATACTAGTatctacgctggtaccgccaaattGTTTTAGAGCTAGAAATAGCAAGT	TACGCTGGTACCGCCAAATTTGG	GCCAAGGCTGAAAATGGATCCCCTGACACGAGGTAGTTATGTCTGAAATTGTTGTCagccagTTCGGCGGTACCAGCGTAGCTGATTTTGACGCCATGAACCGCAGCGCTGATATTGT
lysC_L325Q	CCGCCCAAACGTCCGGTTtccatgctgcatGTCGCAATCAGACTCTGCTCACTTTGCACAGCCTGAATATGCTGCATTCTCGCGGTTTCcagGCCGAGGTTTTCGGCATCCTCGCGCGGCATAATATTTCGGTAGACTTAATCACCACTTGACAGCTAGCTCAGTCCTAGGTATAATACTAGTatcggatgccgaaaacttccgcgGTTTTAGAGCTAGAAATAGCAAGT	GGATGCCGAAAACTTCCGCGAGG	GTCGCAATCAGACTCTGCTCACTTTGCACAGCCTGAATATGCTGCATTCTCGCGGTTTCcagGCCGAGGTTTTCGGCATCCTCGCGCGGCATAATATTTCGGTAGACTTAATCACCAC
lysC_M251Q	CCGCCCAAACGTCCGGTTctaactacagcaCACGCGTAGTTTCCGCAGCAAAACGCATTGATGAAATCGCGTTTGCCGAAGCGgcggaacagGCAACTTTTGGTGCAAAAGTACTGCATCCGGCAACGTTGCTACCCGCAGTACGCAGTTGACAGCTAGCTCAGTCCTAGGTATAATACTAGTatcgtttgccgaagcggcagagaGTTTTAGAGCTAGAAATAGCAAGT	GTTTGCCGAAGCGGCAGAGATGG	CACGCGTAGTTTCCGCAGCAAAACGCATTGATGAAATCGCGTTTGCCGAAGCGgcggaacagGCAACTTTTGGTGCAAAAGTACTGCATCCGGCAACGTTGCTACCCGCAGTACGCAG
lysC_M318Q	CCGCCCAAACGTCCGGTTgaggctacgacaCGCTGTTCCGCGCTCTGGCGCTTCGTCGCAATCAGACTCTGCTCACTTTGCACAGCttaAACcagCTGCATTCTCGCGGTTTCCTCGCGGAAGTTTTCGGCATCCTCGCGCGGCATAATTGACAGCTAGCTCAGTCCTAGGTATAATACTAGTatccgcgagaatgcagcatattcGTTTTAGAGCTAGAAATAGCAAGT	CGCGAGAATGCAGCATATTCAGG	CGCTGTTCCGCGCTCTGGCGCTTCGTCGCAATCAGACTCTGCTCACTTTGCACAGCttaAACcagCTGCATTCTCGCGGTTTCCTCGCGGAAGTTTTCGGCATCCTCGCGCGGCATAA
lysC_P231Q	CCGCCCAAACGTCCGGTTcggtctctatcgGGCTTTACACGCATCTCGTGTTGATATCTGGACCGACGTCCCGGGCATCTACACCacgGACcagCGCGTAGTTTCCGCAGCAAAACGCATTGATGAAATCGCGTTTGCCGAAGCGGCATTGACAGCTAGCTCAGTCCTAGGTATAATACTAGTatctgcggaaactacgcgtggatGTTTTAGAGCTAGAAATAGCAAGT	TGCGGAAACTACGCGTGGATCGG	GGCTTTACACGCATCTCGTGTTGATATCTGGACCGACGTCCCGGGCATCTACACCacgGACcagCGCGTAGTTTCCGCAGCAAAACGCATTGATGAAATCGCGTTTGCCGAAGCGGCA
lysC_R198Q	CCGCCCAAACGTCCGGTTggtagacagagaTAGTGATCACCCAGGGATTTATCGGTAGCGAAAATAAAGGTCGTACAACGACGCTTGGCcagGGCGGTAGCGATTATACGGCAGCCTTGCTGGCGGAGGCTTTACACGCATCTCGTGTTTGACAGCTAGCTCAGTCCTAGGTATAATACTAGTatcccgtataatcgctgcctccaGTTTTAGAGCTAGAAATAGCAAGT	CCGTATAATCGCTGCCTCCACGG	TAGTGATCACCCAGGGATTTATCGGTAGCGAAAATAAAGGTCGTACAACGACGCTTGGCcagGGCGGTAGCGATTATACGGCAGCCTTGCTGGCGGAGGCTTTACACGCATCTCGTGT
lysC_R232Q	CCGCCCAAACGTCCGGTTgcaccgtagtcaTTACACGCATCTCGTGTTGATATCTGGACCGACGTCCCGGGCATCTACACCACCGATccgcagGTGGTTTCCGCAGCAAAACGCATTGATGAAATCGCGTTTGCCGAAGCGGCAGAGATTGACAGCTAGCTCAGTCCTAGGTATAATACTAGTatctttgctgcggaaactacgcgGTTTTAGAGCTAGAAATAGCAAGT	TTTGCTGCGGAAACTACGCGTGG	TTACACGCATCTCGTGTTGATATCTGGACCGACGTCCCGGGCATCTACACCACCGATccgcagGTGGTTTCCGCAGCAAAACGCATTGATGAAATCGCGTTTGCCGAAGCGGCAGAGA
lysC_R322Q	CCGCCCAAACGTCCGGTTtagtcggctcagTGGCGCTTCGTCGCAATCAGACTCTGCTCACTTTGCACAGCCTGAATATGCTGCATagccagggcTTCCTCGCGGAAGTTTTCGGCATCCTCGCGCGGCATAATATTTCGGTAGACTTTTGACAGCTAGCTCAGTCCTAGGTATAATACTAGTatcctgaatatgctgcattctcgGTTTTAGAGCTAGAAATAGCAAGT	CTGAATATGCTGCATTCTCGCGG	TGGCGCTTCGTCGCAATCAGACTCTGCTCACTTTGCACAGCCTGAATATGCTGCATagccagggcTTCCTCGCGGAAGTTTTCGGCATCCTCGCGCGGCATAATATTTCGGTAGACTT
lysC_S201Q	CCGCCCAAACGTCCGGTTtcacgtctgctaACCCAGGGATTTATCGGTAGCGAAAATAAAGGTCGTACAACGACGCTTGGCagaggcggtcagGATTATACGGCAGCCTTGCTGGCGGAGGCTTTACACGCATCTCGTGTTGATATCTTTGACAGCTAGCTCAGTCCTAGGTATAATACTAGTatcacaacgacgcttggccgtggGTTTTAGAGCTAGAAATAGCAAGT	ACAACGACGCTTGGCCGTGGAGG	ACCCAGGGATTTATCGGTAGCGAAAATAAAGGTCGTACAACGACGCTTGGCagaggcggtcagGATTATACGGCAGCCTTGCTGGCGGAGGCTTTACACGCATCTCGTGTTGATATCT
lysC_S321Q	CCGCCCAAACGTCCGGTTgtatgttctcacCTGGCGCTTCGTCGCAATCAGACTCTGCTCACTTTGCACAGCCTGAATATGCTGCATcagagaggcTTCCTCGCGGAAGTTTTCGGCATCCTCGCGCGGCATAATATTTCGGTAGACTTTGACAGCTAGCTCAGTCCTAGGTATAATACTAGTatcctgaatatgctgcattctcgGTTTTAGAGCTAGAAATAGCAAGT	CTGAATATGCTGCATTCTCGCGG	CTGGCGCTTCGTCGCAATCAGACTCTGCTCACTTTGCACAGCCTGAATATGCTGCATcagagaggcTTCCTCGCGGAAGTTTTCGGCATCCTCGCGCGGCATAATATTTCGGTAGACT
lysC_S338Q	CCGCCCAAACGTCCGGTTcaatgtctagcaTGCTGCATTCTCGCGGTTTCCTCGCGGAAGTTTTCGGCATCCTCGCGCGGCATaacatccagGTAGACTTAATCACCACGTCAGAAGTGAGCGTGGCATTAACCCTTGATACCACCGGTTGACAGCTAGCTCAGTCCTAGGTATAATACTAGTatccctcgcgcggcataatatttGTTTTAGAGCTAGAAATAGCAAGT	CCTCGCGCGGCATAATATTTCGG	TGCTGCATTCTCGCGGTTTCCTCGCGGAAGTTTTCGGCATCCTCGCGCGGCATaacatccagGTAGACTTAATCACCACGTCAGAAGTGAGCGTGGCATTAACCCTTGATACCACCGG
lysC_S345Q	CCGCCCAAACGTCCGGTTaccgcactacagCCTCGCGGAAGTTTTCGGCATCCTCGCGCGGCATAATATTTCGGTAGACTTAATCacgACCcagGAAGTGAGCGTGGCATTAACCCTTGATACCACCGGTTCAACCTCCACTGGCGATTTGACAGCTAGCTCAGTCCTAGGTATAATACTAGTatctgccacgctcacttctgacgGTTTTAGAGCTAGAAATAGCAAGT	TGCCACGCTCACTTCTGACGTGG	CCTCGCGGAAGTTTTCGGCATCCTCGCGCGGCATAATATTTCGGTAGACTTAATCacgACCcagGAAGTGAGCGTGGCATTAACCCTTGATACCACCGGTTCAACCTCCACTGGCGAT
lysC_S348Q	CCGCCCAAACGTCCGGTTagacgcatagcaTTTCGGCATCCTCGCGCGGCATAATATTTCGGTAGACTTAATCACCACGTCAGAAgttcaggttGCATTAACCCTTGATACCACCGGTTCAACCTCCACTGGCGATACGTTGCTGACGTTGACAGCTAGCTCAGTCCTAGGTATAATACTAGTatccaccacgtcagaagtgagcgGTTTTAGAGCTAGAAATAGCAAGT	CACCACGTCAGAAGTGAGCGTGG	TTTCGGCATCCTCGCGCGGCATAATATTTCGGTAGACTTAATCACCACGTCAGAAgttcaggttGCATTAACCCTTGATACCACCGGTTCAACCTCCACTGGCGATACGTTGCTGACG
lysC_S39Q	CCGCCCAAACGTCCGGTTtgtctgacgcttCCATGAACCGCAGCGCTGATATTGTGCTTTCTGATGCCAACGTGCGTTTAGTTgtgttacagGCTTCTGCTGGTATCACTAATCTGCTGGTCGCTTTAGCTGAAGGACTGGAACCTGGTTGACAGCTAGCTCAGTCCTAGGTATAATACTAGTatccgtgcgtttagttgtcctctGTTTTAGAGCTAGAAATAGCAAGT	CGTGCGTTTAGTTGTCCTCTCGG	CCATGAACCGCAGCGCTGATATTGTGCTTTCTGATGCCAACGTGCGTTTAGTTgtgttacagGCTTCTGCTGGTATCACTAATCTGCTGGTCGCTTTAGCTGAAGGACTGGAACCTGG
lysC_T12Q	CCGCCCAAACGTCCGGTTtcgtgctatggaAATGGATCCCCTGACACGAGGTAGTTATGTCTGAAATTGTTGTCTCCAAATTTGGCGGTcagTCTGTGGCTGATTTTGACGCCATGAACCGCAGCGCTGATATTGTGCTTTCTGATGCTTGACAGCTAGCTCAGTCCTAGGTATAATACTAGTatcggcgtcaaaatcagctacgcGTTTTAGAGCTAGAAATAGCAAGT	GGCGTCAAAATCAGCTACGCTGG	AATGGATCCCCTGACACGAGGTAGTTATGTCTGAAATTGTTGTCTCCAAATTTGGCGGTcagTCTGTGGCTGATTTTGACGCCATGAACCGCAGCGCTGATATTGTGCTTTCTGATGC
lysC_T221Q	CCGCCCAAACGTCCGGTTgtcctgtcgtgtGCGATTATACGGCAGCCTTGCTGGCGGAGGCTTTACACGCATCTCGTGTTGATATCTGGcagGATGTGCCGGGCATCTACACCACCGATCCACGCGTAGTTTCCGCAGCAAAACGCATTTGACAGCTAGCTCAGTCCTAGGTATAATACTAGTatcggtgtagatgcccgggacgtGTTTTAGAGCTAGAAATAGCAAGT	GGTGTAGATGCCCGGGACGTCGG	GCGATTATACGGCAGCCTTGCTGGCGGAGGCTTTACACGCATCTCGTGTTGATATCTGGcagGATGTGCCGGGCATCTACACCACCGATCCACGCGTAGTTTCCGCAGCAAAACGCAT
lysC_T228Q	CCGCCCAAACGTCCGGTTtgacactcgcttTGGCGGAGGCTTTACACGCATCTCGTGTTGATATCTGGACCGACGTCCCGGGCATCTACcagACGGACCCACGCGTAGTTTCCGCAGCAAAACGCATTGATGAAATCGCGTTTGCCGATTGACAGCTAGCTCAGTCCTAGGTATAATACTAGTatcggaaactacgcgtggatcggGTTTTAGAGCTAGAAATAGCAAGT	GGAAACTACGCGTGGATCGGTGG	TGGCGGAGGCTTTACACGCATCTCGTGTTGATATCTGGACCGACGTCCCGGGCATCTACcagACGGACCCACGCGTAGTTTCCGCAGCAAAACGCATTGATGAAATCGCGTTTGCCGA
lysC_T229Q	CCGCCCAAACGTCCGGTTcacagcatcagtCGGAGGCTTTACACGCATCTCGTGTTGATATCTGGACCGACGTCCCGGGCATCTACACCcagGACCCGCGCGTAGTTTCCGCAGCAAAACGCATTGATGAAATCGCGTTTGCCGAAGCTTGACAGCTAGCTCAGTCCTAGGTATAATACTAGTatctgcggaaactacgcgtggatGTTTTAGAGCTAGAAATAGCAAGT	TGCGGAAACTACGCGTGGATCGG	CGGAGGCTTTACACGCATCTCGTGTTGATATCTGGACCGACGTCCCGGGCATCTACACCcagGACCCGCGCGTAGTTTCCGCAGCAAAACGCATTGATGAAATCGCGTTTGCCGAAGC
lysC_T344Q	CCGCCCAAACGTCCGGTTcgtcactgatccTCCTCGCGGAAGTTTTCGGCATCCTCGCGCGGCATAATATTTCGGTAGACTTAATCacgcagAGCGAAGTGAGCGTGGCATTAACCCTTGATACCACCGGTTCAACCTCCACTGGCGATTGACAGCTAGCTCAGTCCTAGGTATAATACTAGTatctgccacgctcacttctgacgGTTTTAGAGCTAGAAATAGCAAGT	TGCCACGCTCACTTCTGACGTGG	TCCTCGCGGAAGTTTTCGGCATCCTCGCGCGGCATAATATTTCGGTAGACTTAATCacgcagAGCGAAGTGAGCGTGGCATTAACCCTTGATACCACCGGTTCAACCTCCACTGGCGA
lysC_T45Q	CCGCCCAAACGTCCGGTTatctagagcgttCTGATATTGTGCTTTCTGATGCCAACGTGCGTTTAGTTGTCCTCTCGGCTagcgcgggcATCcagAATCTGCTGGTCGCTTTAGCTGAAGGACTGGAACCTGGCGAGCGATTCGAAAATTGACAGCTAGCTCAGTCCTAGGTATAATACTAGTatcgttgtcctctcggcttctgcGTTTTAGAGCTAGAAATAGCAAGT	GTTGTCCTCTCGGCTTCTGCTGG	CTGATATTGTGCTTTCTGATGCCAACGTGCGTTTAGTTGTCCTCTCGGCTagcgcgggcATCcagAATCTGCTGGTCGCTTTAGCTGAAGGACTGGAACCTGGCGAGCGATTCGAAAA
lysC_V223Q	CCGCCCAAACGTCCGGTTcgcaccatacagATACGGCAGCCTTGCTGGCGGAGGCTTTACACGCATCTCGTGTTGATATCTGGACCGACcagccaGGTATTTACACCACCGATCCACGCGTAGTTTCCGCAGCAAAACGCATTGATGATTGACAGCTAGCTCAGTCCTAGGTATAATACTAGTatcgatcggtggtgtagatgcccGTTTTAGAGCTAGAAATAGCAAGT	GATCGGTGGTGTAGATGCCCGGG	ATACGGCAGCCTTGCTGGCGGAGGCTTTACACGCATCTCGTGTTGATATCTGGACCGACcagccaGGTATTTACACCACCGATCCACGCGTAGTTTCCGCAGCAAAACGCATTGATGA
lysC_V258Q	CCGCCCAAACGTCCGGTTagatcgttcgatGCAAAACGCATTGATGAAATCGCGTTTGCCGAAGCGGCAGAGATGGCAaccttcggcGCAAAAcagCTGCATCCGGCAACGTTGCTACCCGCAGTACGCAGCGATATCCCGGTCTTTGTTGACAGCTAGCTCAGTCCTAGGTATAATACTAGTatcgcggcagagatggcaactttGTTTTAGAGCTAGAAATAGCAAGT	GCGGCAGAGATGGCAACTTTTGG	GCAAAACGCATTGATGAAATCGCGTTTGCCGAAGCGGCAGAGATGGCAaccttcggcGCAAAAcagCTGCATCCGGCAACGTTGCTACCCGCAGTACGCAGCGATATCCCGGTCTTTG
lysC_V339Q	CCGCCCAAACGTCCGGTTtgctcagagctaTGCATTCTCGCGGTTTCCTCGCGGAAGTTTTCGGCATCCTCGCGCGGCATaacatcagccagGACTTAATCACCACGTCAGAAGTGAGCGTGGCATTAACCCTTGATACCACCGGTTCTTGACAGCTAGCTCAGTCCTAGGTATAATACTAGTatccctcgcgcggcataatatttGTTTTAGAGCTAGAAATAGCAAGT	CCTCGCGCGGCATAATATTTCGG	TGCATTCTCGCGGTTTCCTCGCGGAAGTTTTCGGCATCCTCGCGCGGCATaacatcagccagGACTTAATCACCACGTCAGAAGTGAGCGTGGCATTAACCCTTGATACCACCGGTTC
lysC_V347Q	CCGCCCAAACGTCCGGTTatcagtctatggTTTTCGGCATCCTCGCGCGGCATAATATTTCGGTAGACTTAATCACCACGTCAGAAcagtctgttGCATTAACCCTTGATACCACCGGTTCAACCTCCACTGGCGATACGTTGCTGACTTGACAGCTAGCTCAGTCCTAGGTATAATACTAGTatccaccacgtcagaagtgagcgGTTTTAGAGCTAGAAATAGCAAGT	CACCACGTCAGAAGTGAGCGTGG	TTTTCGGCATCCTCGCGCGGCATAATATTTCGGTAGACTTAATCACCACGTCAGAAcagtctgttGCATTAACCCTTGATACCACCGGTTCAACCTCCACTGGCGATACGTTGCTGAC
lysC_W220Q	CCGCCCAAACGTCCGGTTgcagaatatctcCAGCGATTATACGGCAGCCTTGCTGGCGGAGGCTTTACACGCATCTCGTGTTGATATCcagacgGATGTGCCGGGCATCTACACCACCGATCCACGCGTAGTTTCCGCAGCAAAACGCTTGACAGCTAGCTCAGTCCTAGGTATAATACTAGTatcggtgtagatgcccgggacgtGTTTTAGAGCTAGAAATAGCAAGT	GGTGTAGATGCCCGGGACGTCGG	CAGCGATTATACGGCAGCCTTGCTGGCGGAGGCTTTACACGCATCTCGTGTTGATATCcagacgGATGTGCCGGGCATCTACACCACCGATCCACGCGTAGTTTCCGCAGCAAAACGC
lysC_Y227Q	CCGCCCAAACGTCCGGTTatgtgttgcgtaGCTGGCGGAGGCTTTACACGCATCTCGTGTTGATATCTGGACCGACGTCCCGGGCATCcagacgACGGACCCACGCGTAGTTTCCGCAGCAAAACGCATTGATGAAATCGCGTTTGCCTTGACAGCTAGCTCAGTCCTAGGTATAATACTAGTatcggaaactacgcgtggatcggGTTTTAGAGCTAGAAATAGCAAGT	GGAAACTACGCGTGGATCGGTGG	GCTGGCGGAGGCTTTACACGCATCTCGTGTTGATATCTGGACCGACGTCCCGGGCATCcagacgACGGACCCACGCGTAGTTTCCGCAGCAAAACGCATTGATGAAATCGCGTTTGCC
lysC_A256D	CCGCCCAAACGTCCGGTTgatcggtagagtGCAGCAAAACGCATTGATGAAATCGCGTTTGCCGAAGCGGCAGAGATGGCAaccttcggcgatAAAGTACTGCATCCGGCAACGTTGCTACCCGCAGTACGCAGCGATATCCCGGTCTTTGACAGCTAGCTCAGTCCTAGGTATAATACTAGTatcgcggcagagatggcaactttGTTTTAGAGCTAGAAATAGCAAGT	GCGGCAGAGATGGCAACTTTTGG	GCAGCAAAACGCATTGATGAAATCGCGTTTGCCGAAGCGGCAGAGATGGCAaccttcggcgatAAAGTACTGCATCCGGCAACGTTGCTACCCGCAGTACGCAGCGATATCCCGGTCT
lysC_A326D	CCGCCCAAACGTCCGGTTgactgtgtgcatGCAATCAGACTCTGCTCACTTTGCACAGCCTGAATATGCTGCATTCTCGCGGTtttttagatGAAGTTTTCGGCATCCTCGCGCGGCATAATATTTCGGTAGACTTAATCACCACGTCTTGACAGCTAGCTCAGTCCTAGGTATAATACTAGTatcgcattctcgcggtttcctcgGTTTTAGAGCTAGAAATAGCAAGT	GCATTCTCGCGGTTTCCTCGCGG	GCAATCAGACTCTGCTCACTTTGCACAGCCTGAATATGCTGCATTCTCGCGGTtttttagatGAAGTTTTCGGCATCCTCGCGCGGCATAATATTTCGGTAGACTTAATCACCACGTC
lysC_A40D	CCGCCCAAACGTCCGGTTtgcacgttgtctTGAACCGCAGCGCTGATATTGTGCTTTCTGATGCCAACGTGCGTTTAGTTgtgttaagcgatTCTGCTGGTATCACTAATCTGCTGGTCGCTTTAGCTGAAGGACTGGAACCTGGCGATTGACAGCTAGCTCAGTCCTAGGTATAATACTAGTatccgtgcgtttagttgtcctctGTTTTAGAGCTAGAAATAGCAAGT	CGTGCGTTTAGTTGTCCTCTCGG	TGAACCGCAGCGCTGATATTGTGCTTTCTGATGCCAACGTGCGTTTAGTTgtgttaagcgatTCTGCTGGTATCACTAATCTGCTGGTCGCTTTAGCTGAAGGACTGGAACCTGGCGA
lysC_D202D	CCGCCCAAACGTCCGGTTtcgtagtcgcaaCCCAGGGATTTATCGGTAGCGAAAATAAAGGTCGTACAACGACGCTTGGCagaggcggtAGCgatTATACGGCAGCCTTGCTGGCGGAGGCTTTACACGCATCTCGTGTTGATATCTGTTGACAGCTAGCTCAGTCCTAGGTATAATACTAGTatcacaacgacgcttggccgtggGTTTTAGAGCTAGAAATAGCAAGT	ACAACGACGCTTGGCCGTGGAGG	CCCAGGGATTTATCGGTAGCGAAAATAAAGGTCGTACAACGACGCTTGGCagaggcggtAGCgatTATACGGCAGCCTTGCTGGCGGAGGCTTTACACGCATCTCGTGTTGATATCTG
lysC_D222D	CCGCCCAAACGTCCGGTTtaccgagagagtATTATACGGCAGCCTTGCTGGCGGAGGCTTTACACGCATCTCGTGTTGATATCTGGacggatGTGCCGGGCATCTACACCACCGATCCACGCGTAGTTTCCGCAGCAAAACGCATTGATTGACAGCTAGCTCAGTCCTAGGTATAATACTAGTatcggtgtagatgcccgggacgtGTTTTAGAGCTAGAAATAGCAAGT	GGTGTAGATGCCCGGGACGTCGG	ATTATACGGCAGCCTTGCTGGCGGAGGCTTTACACGCATCTCGTGTTGATATCTGGacggatGTGCCGGGCATCTACACCACCGATCCACGCGTAGTTTCCGCAGCAAAACGCATTGA
lysC_D230D	CCGCCCAAACGTCCGGTTctatacgacatgAGGCTTTACACGCATCTCGTGTTGATATCTGGACCGACGTCCCGGGCATCTACACCacggatCCGCGCGTAGTTTCCGCAGCAAAACGCATTGATGAAATCGCGTTTGCCGAAGCGGCTTGACAGCTAGCTCAGTCCTAGGTATAATACTAGTatctgcggaaactacgcgtggatGTTTTAGAGCTAGAAATAGCAAGT	TGCGGAAACTACGCGTGGATCGG	AGGCTTTACACGCATCTCGTGTTGATATCTGGACCGACGTCCCGGGCATCTACACCacggatCCGCGCGTAGTTTCCGCAGCAAAACGCATTGATGAAATCGCGTTTGCCGAAGCGGC
lysC_D340D	CCGCCCAAACGTCCGGTTctcggagactacGCATTCTCGCGGTTTCCTCGCGGAAGTTTTCGGCATCCTCGCGCGGCATaacatcagcGTAgatTTAATCACCACGTCAGAAGTGAGCGTGGCATTAACCCTTGATACCACCGGTTCATTGACAGCTAGCTCAGTCCTAGGTATAATACTAGTatccctcgcgcggcataatatttGTTTTAGAGCTAGAAATAGCAAGT	CCTCGCGCGGCATAATATTTCGG	GCATTCTCGCGGTTTCCTCGCGGAAGTTTTCGGCATCCTCGCGCGGCATaacatcagcGTAgatTTAATCACCACGTCAGAAGTGAGCGTGGCATTAACCCTTGATACCACCGGTTCA
lysC_D354D	CCGCCCAAACGTCCGGTTctatgttcacgtGCATAATATTTCGGTAGACTTAATCACCACGTCAGAAGTGAGCGTGGCATTAACCCTTgatacgACGGGCTCAACCTCCACTGGCGATACGTTGCTGACGCAATCTCTGCTGATGGAGTTGACAGCTAGCTCAGTCCTAGGTATAATACTAGTatcgccagtggaggttgaaccggGTTTTAGAGCTAGAAATAGCAAGT	GCCAGTGGAGGTTGAACCGGTGG	GCATAATATTTCGGTAGACTTAATCACCACGTCAGAAGTGAGCGTGGCATTAACCCTTgatacgACGGGCTCAACCTCCACTGGCGATACGTTGCTGACGCAATCTCTGCTGATGGAG
lysC_E119D	CCGCCCAAACGTCCGGTTcgcataggagcaGCAGAAGCGGCGGCGCTGGCAACGTCTCCGGCGCTGACAGATGAGCTGGTCtctcatggtgatCTGATGTCGACCCTGCTGTTTGTTGAGATCCTGCGCGAACGCGATGTTCAGGCACTTGACAGCTAGCTCAGTCCTAGGTATAATACTAGTatcacagatgagctggtcagccaGTTTTAGAGCTAGAAATAGCAAGT	ACAGATGAGCTGGTCAGCCACGG	GCAGAAGCGGCGGCGCTGGCAACGTCTCCGGCGCTGACAGATGAGCTGGTCtctcatggtgatCTGATGTCGACCCTGCTGTTTGTTGAGATCCTGCGCGAACGCGATGTTCAGGCAC
lysC_E346D	CCGCCCAAACGTCCGGTTcattacgacacaTCGCGGAAGTTTTCGGCATCCTCGCGCGGCATAATATTTCGGTAGACTTAATCacgACCAGCgatGTGAGCGTGGCATTAACCCTTGATACCACCGGTTCAACCTCCACTGGCGATACTTGACAGCTAGCTCAGTCCTAGGTATAATACTAGTatctgccacgctcacttctgacgGTTTTAGAGCTAGAAATAGCAAGT	TGCCACGCTCACTTCTGACGTGG	TCGCGGAAGTTTTCGGCATCCTCGCGCGGCATAATATTTCGGTAGACTTAATCacgACCAGCgatGTGAGCGTGGCATTAACCCTTGATACCACCGGTTCAACCTCCACTGGCGATAC
lysC_F184D	CCGCCCAAACGTCCGGTTgcagatggtgtgGGAACTGGCCGCGCTGCAGCTGCTCCCACGTCTCAATGAAGGCTTAGTGattacgcaaGGAgatATCGGTAGCGAAAATAAAGGTCGTACAACGACGCTTGGCCGTGGAGGCAGCGATTTGACAGCTAGCTCAGTCCTAGGTATAATACTAGTatctgaaggcttagtgatcacccGTTTTAGAGCTAGAAATAGCAAGT	TGAAGGCTTAGTGATCACCCAGG	GGAACTGGCCGCGCTGCAGCTGCTCCCACGTCTCAATGAAGGCTTAGTGattacgcaaGGAgatATCGGTAGCGAAAATAAAGGTCGTACAACGACGCTTGGCCGTGGAGGCAGCGAT
lysC_F324D	CCGCCCAAACGTCCGGTTacctgtctatcgTTCGTCGCAATCAGACTCTGCTCACTTTGCACAGCCTGAATATGCTGCATTCTCGCGGTgatctgGCCGAGGTTTTCGGCATCCTCGCGCGGCATAATATTTCGGTAGACTTAATCACTTGACAGCTAGCTCAGTCCTAGGTATAATACTAGTatcggatgccgaaaacttccgcgGTTTTAGAGCTAGAAATAGCAAGT	GGATGCCGAAAACTTCCGCGAGG	TTCGTCGCAATCAGACTCTGCTCACTTTGCACAGCCTGAATATGCTGCATTCTCGCGGTgatctgGCCGAGGTTTTCGGCATCCTCGCGCGGCATAATATTTCGGTAGACTTAATCAC
lysC_G10D	CCGCCCAAACGTCCGGTTtccgagtgtcgaGCTGAAAATGGATCCCCTGACACGAGGTAGTTATGTCTGAAATTGTTGTCTCCaagttcgatGGTACCAGCGTAGCTGATTTTGACGCCATGAACCGCAGCGCTGATATTGTGCTTTCTTGACAGCTAGCTCAGTCCTAGGTATAATACTAGTatcgaaattgttgtctccaaattGTTTTAGAGCTAGAAATAGCAAGT	GAAATTGTTGTCTCCAAATTTGG	GCTGAAAATGGATCCCCTGACACGAGGTAGTTATGTCTGAAATTGTTGTCTCCaagttcgatGGTACCAGCGTAGCTGATTTTGACGCCATGAACCGCAGCGCTGATATTGTGCTTTC
lysC_G11D	CCGCCCAAACGTCCGGTTatctggcgacgtGAAAATGGATCCCCTGACACGAGGTAGTTATGTCTGAAATTGTTGTCTCCAAAttcggtgatACCAGCGTAGCTGATTTTGACGCCATGAACCGCAGCGCTGATATTGTGCTTTCTGATTGACAGCTAGCTCAGTCCTAGGTATAATACTAGTatcattgttgtctccaaatttggGTTTTAGAGCTAGAAATAGCAAGT	ATTGTTGTCTCCAAATTTGGCGG	GAAAATGGATCCCCTGACACGAGGTAGTTATGTCTGAAATTGTTGTCTCCAAAttcggtgatACCAGCGTAGCTGATTTTGACGCCATGAACCGCAGCGCTGATATTGTGCTTTCTGA
lysC_G197D	CCGCCCAAACGTCCGGTTcacacagacgaaGCTTAGTGATCACCCAGGGATTTATCGGTAGCGAAAATAAAGGTCGTACAACGaccttagatCGTGGAGGCAGCGATTATACGGCAGCCTTGCTGGCGGAGGCTTTACACGCATCTCGTTGACAGCTAGCTCAGTCCTAGGTATAATACTAGTatcaaaggtcgtacaacgacgctGTTTTAGAGCTAGAAATAGCAAGT	AAAGGTCGTACAACGACGCTTGG	GCTTAGTGATCACCCAGGGATTTATCGGTAGCGAAAATAAAGGTCGTACAACGaccttagatCGTGGAGGCAGCGATTATACGGCAGCCTTGCTGGCGGAGGCTTTACACGCATCTCG
lysC_G199D	CCGCCCAAACGTCCGGTTccatctagagtgTGATCACCCAGGGATTTATCGGTAGCGAAAATAAAGGTCGTACAACGACGCTTggtagagatGGCAGCGATTATACGGCAGCCTTGCTGGCGGAGGCTTTACACGCATCTCGTGTTGATTGACAGCTAGCTCAGTCCTAGGTATAATACTAGTatccgtacaacgacgcttggccgGTTTTAGAGCTAGAAATAGCAAGT	CGTACAACGACGCTTGGCCGTGG	TGATCACCCAGGGATTTATCGGTAGCGAAAATAAAGGTCGTACAACGACGCTTggtagagatGGCAGCGATTATACGGCAGCCTTGCTGGCGGAGGCTTTACACGCATCTCGTGTTGA
lysC_G200D	CCGCCCAAACGTCCGGTTatgagaacatcgTCACCCAGGGATTTATCGGTAGCGAAAATAAAGGTCGTACAACGACGCTTGGCagaggcgatAGCGATTATACGGCAGCCTTGCTGGCGGAGGCTTTACACGCATCTCGTGTTGATATTTGACAGCTAGCTCAGTCCTAGGTATAATACTAGTatcacaacgacgcttggccgtggGTTTTAGAGCTAGAAATAGCAAGT	ACAACGACGCTTGGCCGTGGAGG	TCACCCAGGGATTTATCGGTAGCGAAAATAAAGGTCGTACAACGACGCTTGGCagaggcgatAGCGATTATACGGCAGCCTTGCTGGCGGAGGCTTTACACGCATCTCGTGTTGATAT
lysC_G225D	CCGCCCAAACGTCCGGTTgtggctacgagaCAGCCTTGCTGGCGGAGGCTTTACACGCATCTCGTGTTGATATCTGGACCgatgtgccagatATCTACACCACCGATCCACGCGTAGTTTCCGCAGCAAAACGCATTGATGAAATCGCTTGACAGCTAGCTCAGTCCTAGGTATAATACTAGTatctgatatctggaccgacgtccGTTTTAGAGCTAGAAATAGCAAGT	TGATATCTGGACCGACGTCCCGG	CAGCCTTGCTGGCGGAGGCTTTACACGCATCTCGTGTTGATATCTGGACCgatgtgccagatATCTACACCACCGATCCACGCGTAGTTTCCGCAGCAAAACGCATTGATGAAATCGC
lysC_G255D	CCGCCCAAACGTCCGGTTtgtgtcgagctaCCGCAGCAAAACGCATTGATGAAATCGCGTTTGCCGAAGCGGCAGAGATGGCAaccttcgatGCAAAAGTACTGCATCCGGCAACGTTGCTACCCGCAGTACGCAGCGATATCCCGGTTTGACAGCTAGCTCAGTCCTAGGTATAATACTAGTatcgcggcagagatggcaactttGTTTTAGAGCTAGAAATAGCAAGT	GCGGCAGAGATGGCAACTTTTGG	CCGCAGCAAAACGCATTGATGAAATCGCGTTTGCCGAAGCGGCAGAGATGGCAaccttcgatGCAAAAGTACTGCATCCGGCAACGTTGCTACCCGCAGTACGCAGCGATATCCCGGT
lysC_G323D	CCGCCCAAACGTCCGGTTggctagctgctaCGCTTCGTCGCAATCAGACTCTGCTCACTTTGCACAGCCTGAATATGCTGCATagcagagatTTCCTCGCGGAAGTTTTCGGCATCCTCGCGCGGCATAATATTTCGGTAGACTTAATTTGACAGCTAGCTCAGTCCTAGGTATAATACTAGTatcctgaatatgctgcattctcgGTTTTAGAGCTAGAAATAGCAAGT	CTGAATATGCTGCATTCTCGCGG	CGCTTCGTCGCAATCAGACTCTGCTCACTTTGCACAGCCTGAATATGCTGCATagcagagatTTCCTCGCGGAAGTTTTCGGCATCCTCGCGCGGCATAATATTTCGGTAGACTTAAT
lysC_H320D	CCGCCCAAACGTCCGGTTttgcagcagtgtCTCTGGCGCTTCGTCGCAATCAGACTCTGCTCACTTTGCACAGCCTGAATATGCTGgatagcagaggcTTCCTCGCGGAAGTTTTCGGCATCCTCGCGCGGCATAATATTTCGGTAGATTGACAGCTAGCTCAGTCCTAGGTATAATACTAGTatcctgaatatgctgcattctcgGTTTTAGAGCTAGAAATAGCAAGT	CTGAATATGCTGCATTCTCGCGG	CTCTGGCGCTTCGTCGCAATCAGACTCTGCTCACTTTGCACAGCCTGAATATGCTGgatagcagaggcTTCCTCGCGGAAGTTTTCGGCATCCTCGCGCGGCATAATATTTCGGTAGA
lysC_I226D	CCGCCCAAACGTCCGGTTcagatgctcgtaAGCCTTGCTGGCGGAGGCTTTACACGCATCTCGTGTTGATATCTGGACCgatgtgccaGGCgatTACACCACCGATCCACGCGTAGTTTCCGCAGCAAAACGCATTGATGAAATCGCGTTGACAGCTAGCTCAGTCCTAGGTATAATACTAGTatctgatatctggaccgacgtccGTTTTAGAGCTAGAAATAGCAAGT	TGATATCTGGACCGACGTCCCGG	AGCCTTGCTGGCGGAGGCTTTACACGCATCTCGTGTTGATATCTGGACCgatgtgccaGGCgatTACACCACCGATCCACGCGTAGTTTCCGCAGCAAAACGCATTGATGAAATCGCG
lysC_I337D	CCGCCCAAACGTCCGGTTtgcgtcaggtacTATGCTGCATTCTCGCGGTTTCCTCGCGGAAGTTTTCGGCATCCTCGCGCGGCATaacgatagcGTAGACTTAATCACCACGTCAGAAGTGAGCGTGGCATTAACCCTTGATACCACCTTGACAGCTAGCTCAGTCCTAGGTATAATACTAGTatccctcgcgcggcataatatttGTTTTAGAGCTAGAAATAGCAAGT	CCTCGCGCGGCATAATATTTCGG	TATGCTGCATTCTCGCGGTTTCCTCGCGGAAGTTTTCGGCATCCTCGCGCGGCATaacgatagcGTAGACTTAATCACCACGTCAGAAGTGAGCGTGGCATTAACCCTTGATACCACC
lysC_K257D	CCGCCCAAACGTCCGGTTtgcgtcaggactCAGCAAAACGCATTGATGAAATCGCGTTTGCCGAAGCGGCAGAGATGGCAaccttcggcGCAgatGTACTGCATCCGGCAACGTTGCTACCCGCAGTACGCAGCGATATCCCGGTCTTTTGACAGCTAGCTCAGTCCTAGGTATAATACTAGTatcgcggcagagatggcaactttGTTTTAGAGCTAGAAATAGCAAGT	GCGGCAGAGATGGCAACTTTTGG	CAGCAAAACGCATTGATGAAATCGCGTTTGCCGAAGCGGCAGAGATGGCAaccttcggcGCAgatGTACTGCATCCGGCAACGTTGCTACCCGCAGTACGCAGCGATATCCCGGTCTT
lysC_K8D	CCGCCCAAACGTCCGGTTtagtctgagcgcGCCAAGGCTGAAAATGGATCCCCTGACACGAGGTAGTTATGTCTGAAATTGTTGTCagcgatTTCGGCGGTACCAGCGTAGCTGATTTTGACGCCATGAACCGCAGCGCTGATATTGTTTGACAGCTAGCTCAGTCCTAGGTATAATACTAGTatctacgctggtaccgccaaattGTTTTAGAGCTAGAAATAGCAAGT	TACGCTGGTACCGCCAAATTTGG	GCCAAGGCTGAAAATGGATCCCCTGACACGAGGTAGTTATGTCTGAAATTGTTGTCagcgatTTCGGCGGTACCAGCGTAGCTGATTTTGACGCCATGAACCGCAGCGCTGATATTGT
lysC_L325D	CCGCCCAAACGTCCGGTTaccgtatacgcgGTCGCAATCAGACTCTGCTCACTTTGCACAGCCTGAATATGCTGCATTCTCGCGGTTTCgatGCCGAGGTTTTCGGCATCCTCGCGCGGCATAATATTTCGGTAGACTTAATCACCACTTGACAGCTAGCTCAGTCCTAGGTATAATACTAGTatcggatgccgaaaacttccgcgGTTTTAGAGCTAGAAATAGCAAGT	GGATGCCGAAAACTTCCGCGAGG	GTCGCAATCAGACTCTGCTCACTTTGCACAGCCTGAATATGCTGCATTCTCGCGGTTTCgatGCCGAGGTTTTCGGCATCCTCGCGCGGCATAATATTTCGGTAGACTTAATCACCAC
lysC_M251D	CCGCCCAAACGTCCGGTTagagtagcctgaATCCACGCGTAGTTTCCGCAGCAAAACGCATTGATGAAATCGCGTTTgcggaggccGCAGAGgatGCAACTTTTGGTGCAAAAGTACTGCATCCGGCAACGTTGCTACCCGCAGTACGTTGACAGCTAGCTCAGTCCTAGGTATAATACTAGTatctgaaatcgcgtttgccgaagGTTTTAGAGCTAGAAATAGCAAGT	TGAAATCGCGTTTGCCGAAGCGG	ATCCACGCGTAGTTTCCGCAGCAAAACGCATTGATGAAATCGCGTTTgcggaggccGCAGAGgatGCAACTTTTGGTGCAAAAGTACTGCATCCGGCAACGTTGCTACCCGCAGTACG
lysC_M318D	CCGCCCAAACGTCCGGTTatgagtgtcgaaCGCTGTTCCGCGCTCTGGCGCTTCGTCGCAATCAGACTCTGCTCACTTTGCACAGCttaAACgatCTGCATTCTCGCGGTTTCCTCGCGGAAGTTTTCGGCATCCTCGCGCGGCATAATTGACAGCTAGCTCAGTCCTAGGTATAATACTAGTatccgcgagaatgcagcatattcGTTTTAGAGCTAGAAATAGCAAGT	CGCGAGAATGCAGCATATTCAGG	CGCTGTTCCGCGCTCTGGCGCTTCGTCGCAATCAGACTCTGCTCACTTTGCACAGCttaAACgatCTGCATTCTCGCGGTTTCCTCGCGGAAGTTTTCGGCATCCTCGCGCGGCATAA
lysC_P231D	CCGCCCAAACGTCCGGTTgacggagatcgtGGCTTTACACGCATCTCGTGTTGATATCTGGACCGACGTCCCGGGCATCTACACCacgGACgatCGCGTAGTTTCCGCAGCAAAACGCATTGATGAAATCGCGTTTGCCGAAGCGGCATTGACAGCTAGCTCAGTCCTAGGTATAATACTAGTatctgcggaaactacgcgtggatGTTTTAGAGCTAGAAATAGCAAGT	TGCGGAAACTACGCGTGGATCGG	GGCTTTACACGCATCTCGTGTTGATATCTGGACCGACGTCCCGGGCATCTACACCacgGACgatCGCGTAGTTTCCGCAGCAAAACGCATTGATGAAATCGCGTTTGCCGAAGCGGCA
lysC_R198D	CCGCCCAAACGTCCGGTTtagagctatggaTAGTGATCACCCAGGGATTTATCGGTAGCGAAAATAAAGGTCGTACAACGACGCTTGGCgatGGCGGTAGCGATTATACGGCAGCCTTGCTGGCGGAGGCTTTACACGCATCTCGTGTTTGACAGCTAGCTCAGTCCTAGGTATAATACTAGTatcccgtataatcgctgcctccaGTTTTAGAGCTAGAAATAGCAAGT	CCGTATAATCGCTGCCTCCACGG	TAGTGATCACCCAGGGATTTATCGGTAGCGAAAATAAAGGTCGTACAACGACGCTTGGCgatGGCGGTAGCGATTATACGGCAGCCTTGCTGGCGGAGGCTTTACACGCATCTCGTGT
lysC_R232D	CCGCCCAAACGTCCGGTTgtgctgcatctcTTACACGCATCTCGTGTTGATATCTGGACCGACGTCCCGGGCATCTACACCACCGATccggatGTGGTTTCCGCAGCAAAACGCATTGATGAAATCGCGTTTGCCGAAGCGGCAGAGATTGACAGCTAGCTCAGTCCTAGGTATAATACTAGTatctttgctgcggaaactacgcgGTTTTAGAGCTAGAAATAGCAAGT	TTTGCTGCGGAAACTACGCGTGG	TTACACGCATCTCGTGTTGATATCTGGACCGACGTCCCGGGCATCTACACCACCGATccggatGTGGTTTCCGCAGCAAAACGCATTGATGAAATCGCGTTTGCCGAAGCGGCAGAGA
lysC_R322D	CCGCCCAAACGTCCGGTTgtgtgcatgtgtTGGCGCTTCGTCGCAATCAGACTCTGCTCACTTTGCACAGCCTGAATATGCTGCATagcgatggcTTCCTCGCGGAAGTTTTCGGCATCCTCGCGCGGCATAATATTTCGGTAGACTTTTGACAGCTAGCTCAGTCCTAGGTATAATACTAGTatcctgaatatgctgcattctcgGTTTTAGAGCTAGAAATAGCAAGT	CTGAATATGCTGCATTCTCGCGG	TGGCGCTTCGTCGCAATCAGACTCTGCTCACTTTGCACAGCCTGAATATGCTGCATagcgatggcTTCCTCGCGGAAGTTTTCGGCATCCTCGCGCGGCATAATATTTCGGTAGACTT
lysC_S201D	CCGCCCAAACGTCCGGTTtacgagaggtgtACCCAGGGATTTATCGGTAGCGAAAATAAAGGTCGTACAACGACGCTTGGCagaggcggtgatGATTATACGGCAGCCTTGCTGGCGGAGGCTTTACACGCATCTCGTGTTGATATCTTTGACAGCTAGCTCAGTCCTAGGTATAATACTAGTatcacaacgacgcttggccgtggGTTTTAGAGCTAGAAATAGCAAGT	ACAACGACGCTTGGCCGTGGAGG	ACCCAGGGATTTATCGGTAGCGAAAATAAAGGTCGTACAACGACGCTTGGCagaggcggtgatGATTATACGGCAGCCTTGCTGGCGGAGGCTTTACACGCATCTCGTGTTGATATCT
lysC_S321D	CCGCCCAAACGTCCGGTTtgtccatctagcCTGGCGCTTCGTCGCAATCAGACTCTGCTCACTTTGCACAGCCTGAATATGCTGCATgatagaggcTTCCTCGCGGAAGTTTTCGGCATCCTCGCGCGGCATAATATTTCGGTAGACTTTGACAGCTAGCTCAGTCCTAGGTATAATACTAGTatcctgaatatgctgcattctcgGTTTTAGAGCTAGAAATAGCAAGT	CTGAATATGCTGCATTCTCGCGG	CTGGCGCTTCGTCGCAATCAGACTCTGCTCACTTTGCACAGCCTGAATATGCTGCATgatagaggcTTCCTCGCGGAAGTTTTCGGCATCCTCGCGCGGCATAATATTTCGGTAGACT
lysC_S338D	CCGCCCAAACGTCCGGTTcacggtcactagTGCTGCATTCTCGCGGTTTCCTCGCGGAAGTTTTCGGCATCCTCGCGCGGCATaacatcgatGTAGACTTAATCACCACGTCAGAAGTGAGCGTGGCATTAACCCTTGATACCACCGGTTGACAGCTAGCTCAGTCCTAGGTATAATACTAGTatccctcgcgcggcataatatttGTTTTAGAGCTAGAAATAGCAAGT	CCTCGCGCGGCATAATATTTCGG	TGCTGCATTCTCGCGGTTTCCTCGCGGAAGTTTTCGGCATCCTCGCGCGGCATaacatcgatGTAGACTTAATCACCACGTCAGAAGTGAGCGTGGCATTAACCCTTGATACCACCGG
lysC_S345D	CCGCCCAAACGTCCGGTTtgactcgagcatCCTCGCGGAAGTTTTCGGCATCCTCGCGCGGCATAATATTTCGGTAGACTTAATCacgACCgatGAAGTGAGCGTGGCATTAACCCTTGATACCACCGGTTCAACCTCCACTGGCGATTTGACAGCTAGCTCAGTCCTAGGTATAATACTAGTatctgccacgctcacttctgacgGTTTTAGAGCTAGAAATAGCAAGT	TGCCACGCTCACTTCTGACGTGG	CCTCGCGGAAGTTTTCGGCATCCTCGCGCGGCATAATATTTCGGTAGACTTAATCacgACCgatGAAGTGAGCGTGGCATTAACCCTTGATACCACCGGTTCAACCTCCACTGGCGAT
lysC_S348D	CCGCCCAAACGTCCGGTTgcagatgcgtagTTTCGGCATCCTCGCGCGGCATAATATTTCGGTAGACTTAATCACCACGTCAGAAgttgatgttGCATTAACCCTTGATACCACCGGTTCAACCTCCACTGGCGATACGTTGCTGACGTTGACAGCTAGCTCAGTCCTAGGTATAATACTAGTatccaccacgtcagaagtgagcgGTTTTAGAGCTAGAAATAGCAAGT	CACCACGTCAGAAGTGAGCGTGG	TTTCGGCATCCTCGCGCGGCATAATATTTCGGTAGACTTAATCACCACGTCAGAAgttgatgttGCATTAACCCTTGATACCACCGGTTCAACCTCCACTGGCGATACGTTGCTGACG
lysC_S39D	CCGCCCAAACGTCCGGTTgattgatgtgagCCATGAACCGCAGCGCTGATATTGTGCTTTCTGATGCCAACGTGCGTTTAGTTgtgttagatGCTTCTGCTGGTATCACTAATCTGCTGGTCGCTTTAGCTGAAGGACTGGAACCTGGTTGACAGCTAGCTCAGTCCTAGGTATAATACTAGTatccgtgcgtttagttgtcctctGTTTTAGAGCTAGAAATAGCAAGT	CGTGCGTTTAGTTGTCCTCTCGG	CCATGAACCGCAGCGCTGATATTGTGCTTTCTGATGCCAACGTGCGTTTAGTTgtgttagatGCTTCTGCTGGTATCACTAATCTGCTGGTCGCTTTAGCTGAAGGACTGGAACCTGG
lysC_T12D	CCGCCCAAACGTCCGGTTcaatcagtcatgAATGGATCCCCTGACACGAGGTAGTTATGTCTGAAATTGTTGTCTCCAAATTTGGCGGTgatTCTGTGGCTGATTTTGACGCCATGAACCGCAGCGCTGATATTGTGCTTTCTGATGCTTGACAGCTAGCTCAGTCCTAGGTATAATACTAGTatcggcgtcaaaatcagctacgcGTTTTAGAGCTAGAAATAGCAAGT	GGCGTCAAAATCAGCTACGCTGG	AATGGATCCCCTGACACGAGGTAGTTATGTCTGAAATTGTTGTCTCCAAATTTGGCGGTgatTCTGTGGCTGATTTTGACGCCATGAACCGCAGCGCTGATATTGTGCTTTCTGATGC
lysC_T221D	CCGCCCAAACGTCCGGTTatccagcacatgGCGATTATACGGCAGCCTTGCTGGCGGAGGCTTTACACGCATCTCGTGTTGATATCTGGgatGATGTGCCGGGCATCTACACCACCGATCCACGCGTAGTTTCCGCAGCAAAACGCATTTGACAGCTAGCTCAGTCCTAGGTATAATACTAGTatcggtgtagatgcccgggacgtGTTTTAGAGCTAGAAATAGCAAGT	GGTGTAGATGCCCGGGACGTCGG	GCGATTATACGGCAGCCTTGCTGGCGGAGGCTTTACACGCATCTCGTGTTGATATCTGGgatGATGTGCCGGGCATCTACACCACCGATCCACGCGTAGTTTCCGCAGCAAAACGCAT
lysC_T228D	CCGCCCAAACGTCCGGTTgtgctctctgtgTGGCGGAGGCTTTACACGCATCTCGTGTTGATATCTGGACCGACGTCCCGGGCATCTACgatACGGACCCACGCGTAGTTTCCGCAGCAAAACGCATTGATGAAATCGCGTTTGCCGATTGACAGCTAGCTCAGTCCTAGGTATAATACTAGTatcggaaactacgcgtggatcggGTTTTAGAGCTAGAAATAGCAAGT	GGAAACTACGCGTGGATCGGTGG	TGGCGGAGGCTTTACACGCATCTCGTGTTGATATCTGGACCGACGTCCCGGGCATCTACgatACGGACCCACGCGTAGTTTCCGCAGCAAAACGCATTGATGAAATCGCGTTTGCCGA
lysC_T229D	CCGCCCAAACGTCCGGTTacatatcgcggcCGGAGGCTTTACACGCATCTCGTGTTGATATCTGGACCGACGTCCCGGGCATCTACACCgatGACCCGCGCGTAGTTTCCGCAGCAAAACGCATTGATGAAATCGCGTTTGCCGAAGCTTGACAGCTAGCTCAGTCCTAGGTATAATACTAGTatctgcggaaactacgcgtggatGTTTTAGAGCTAGAAATAGCAAGT	TGCGGAAACTACGCGTGGATCGG	CGGAGGCTTTACACGCATCTCGTGTTGATATCTGGACCGACGTCCCGGGCATCTACACCgatGACCCGCGCGTAGTTTCCGCAGCAAAACGCATTGATGAAATCGCGTTTGCCGAAGC
lysC_T344D	CCGCCCAAACGTCCGGTTtagcgtcagtcaTCCTCGCGGAAGTTTTCGGCATCCTCGCGCGGCATAATATTTCGGTAGACTTAATCacggatAGCGAAGTGAGCGTGGCATTAACCCTTGATACCACCGGTTCAACCTCCACTGGCGATTGACAGCTAGCTCAGTCCTAGGTATAATACTAGTatctgccacgctcacttctgacgGTTTTAGAGCTAGAAATAGCAAGT	TGCCACGCTCACTTCTGACGTGG	TCCTCGCGGAAGTTTTCGGCATCCTCGCGCGGCATAATATTTCGGTAGACTTAATCacggatAGCGAAGTGAGCGTGGCATTAACCCTTGATACCACCGGTTCAACCTCCACTGGCGA
lysC_T45D	CCGCCCAAACGTCCGGTTcgacaacgacgaCTGATATTGTGCTTTCTGATGCCAACGTGCGTTTAGTTGTCCTCTCGGCTagcgcgggcATCgatAATCTGCTGGTCGCTTTAGCTGAAGGACTGGAACCTGGCGAGCGATTCGAAAATTGACAGCTAGCTCAGTCCTAGGTATAATACTAGTatcgttgtcctctcggcttctgcGTTTTAGAGCTAGAAATAGCAAGT	GTTGTCCTCTCGGCTTCTGCTGG	CTGATATTGTGCTTTCTGATGCCAACGTGCGTTTAGTTGTCCTCTCGGCTagcgcgggcATCgatAATCTGCTGGTCGCTTTAGCTGAAGGACTGGAACCTGGCGAGCGATTCGAAAA
lysC_V223D	CCGCCCAAACGTCCGGTTtgactgcatacgATACGGCAGCCTTGCTGGCGGAGGCTTTACACGCATCTCGTGTTGATATCTGGACCGACgatccaGGTATTTACACCACCGATCCACGCGTAGTTTCCGCAGCAAAACGCATTGATGATTGACAGCTAGCTCAGTCCTAGGTATAATACTAGTatcgatcggtggtgtagatgcccGTTTTAGAGCTAGAAATAGCAAGT	GATCGGTGGTGTAGATGCCCGGG	ATACGGCAGCCTTGCTGGCGGAGGCTTTACACGCATCTCGTGTTGATATCTGGACCGACgatccaGGTATTTACACCACCGATCCACGCGTAGTTTCCGCAGCAAAACGCATTGATGA
lysC_V258D	CCGCCCAAACGTCCGGTTagcaccatcacaGCAAAACGCATTGATGAAATCGCGTTTGCCGAAGCGGCAGAGATGGCAaccttcggcGCAAAAgatCTGCATCCGGCAACGTTGCTACCCGCAGTACGCAGCGATATCCCGGTCTTTGTTGACAGCTAGCTCAGTCCTAGGTATAATACTAGTatcgcggcagagatggcaactttGTTTTAGAGCTAGAAATAGCAAGT	GCGGCAGAGATGGCAACTTTTGG	GCAAAACGCATTGATGAAATCGCGTTTGCCGAAGCGGCAGAGATGGCAaccttcggcGCAAAAgatCTGCATCCGGCAACGTTGCTACCCGCAGTACGCAGCGATATCCCGGTCTTTG
lysC_V339D	CCGCCCAAACGTCCGGTTgcagattagtctTGCATTCTCGCGGTTTCCTCGCGGAAGTTTTCGGCATCCTCGCGCGGCATaacatcagcgatGACTTAATCACCACGTCAGAAGTGAGCGTGGCATTAACCCTTGATACCACCGGTTCTTGACAGCTAGCTCAGTCCTAGGTATAATACTAGTatccctcgcgcggcataatatttGTTTTAGAGCTAGAAATAGCAAGT	CCTCGCGCGGCATAATATTTCGG	TGCATTCTCGCGGTTTCCTCGCGGAAGTTTTCGGCATCCTCGCGCGGCATaacatcagcgatGACTTAATCACCACGTCAGAAGTGAGCGTGGCATTAACCCTTGATACCACCGGTTC
lysC_V347D	CCGCCCAAACGTCCGGTTgccatagcgactTTTTCGGCATCCTCGCGCGGCATAATATTTCGGTAGACTTAATCACCACGTCAGAAgattctgttGCATTAACCCTTGATACCACCGGTTCAACCTCCACTGGCGATACGTTGCTGACTTGACAGCTAGCTCAGTCCTAGGTATAATACTAGTatccaccacgtcagaagtgagcgGTTTTAGAGCTAGAAATAGCAAGT	CACCACGTCAGAAGTGAGCGTGG	TTTTCGGCATCCTCGCGCGGCATAATATTTCGGTAGACTTAATCACCACGTCAGAAgattctgttGCATTAACCCTTGATACCACCGGTTCAACCTCCACTGGCGATACGTTGCTGAC
lysC_W220D	CCGCCCAAACGTCCGGTTgtcgctgttctgCAGCGATTATACGGCAGCCTTGCTGGCGGAGGCTTTACACGCATCTCGTGTTGATATCgatacgGATGTGCCGGGCATCTACACCACCGATCCACGCGTAGTTTCCGCAGCAAAACGCTTGACAGCTAGCTCAGTCCTAGGTATAATACTAGTatcggtgtagatgcccgggacgtGTTTTAGAGCTAGAAATAGCAAGT	GGTGTAGATGCCCGGGACGTCGG	CAGCGATTATACGGCAGCCTTGCTGGCGGAGGCTTTACACGCATCTCGTGTTGATATCgatacgGATGTGCCGGGCATCTACACCACCGATCCACGCGTAGTTTCCGCAGCAAAACGC
lysC_Y227D	CCGCCCAAACGTCCGGTTcgttcatcagtcGCTGGCGGAGGCTTTACACGCATCTCGTGTTGATATCTGGACCGACGTCCCGGGCATCgatacgACGGACCCACGCGTAGTTTCCGCAGCAAAACGCATTGATGAAATCGCGTTTGCCTTGACAGCTAGCTCAGTCCTAGGTATAATACTAGTatcggaaactacgcgtggatcggGTTTTAGAGCTAGAAATAGCAAGT	GGAAACTACGCGTGGATCGGTGG	GCTGGCGGAGGCTTTACACGCATCTCGTGTTGATATCTGGACCGACGTCCCGGGCATCgatacgACGGACCCACGCGTAGTTTCCGCAGCAAAACGCATTGATGAAATCGCGTTTGCC
lysC_A256Y	CCGCCCAAACGTCCGGTTtatgtcagtagcGCAGCAAAACGCATTGATGAAATCGCGTTTGCCGAAGCGGCAGAGATGGCAaccttcggctatAAAGTACTGCATCCGGCAACGTTGCTACCCGCAGTACGCAGCGATATCCCGGTCTTTGACAGCTAGCTCAGTCCTAGGTATAATACTAGTatcgcggcagagatggcaactttGTTTTAGAGCTAGAAATAGCAAGT	GCGGCAGAGATGGCAACTTTTGG	GCAGCAAAACGCATTGATGAAATCGCGTTTGCCGAAGCGGCAGAGATGGCAaccttcggctatAAAGTACTGCATCCGGCAACGTTGCTACCCGCAGTACGCAGCGATATCCCGGTCT
lysC_A326Y	CCGCCCAAACGTCCGGTTtgcagcatgttgGCAATCAGACTCTGCTCACTTTGCACAGCCTGAATATGCTGCATTCTCGCGGTtttttatatGAAGTTTTCGGCATCCTCGCGCGGCATAATATTTCGGTAGACTTAATCACCACGTCTTGACAGCTAGCTCAGTCCTAGGTATAATACTAGTatcgcattctcgcggtttcctcgGTTTTAGAGCTAGAAATAGCAAGT	GCATTCTCGCGGTTTCCTCGCGG	GCAATCAGACTCTGCTCACTTTGCACAGCCTGAATATGCTGCATTCTCGCGGTtttttatatGAAGTTTTCGGCATCCTCGCGCGGCATAATATTTCGGTAGACTTAATCACCACGTC
lysC_A40Y	CCGCCCAAACGTCCGGTTgacgtctctccaTGAACCGCAGCGCTGATATTGTGCTTTCTGATGCCAACGTGCGTTTAGTTgtgttaagctatTCTGCTGGTATCACTAATCTGCTGGTCGCTTTAGCTGAAGGACTGGAACCTGGCGATTGACAGCTAGCTCAGTCCTAGGTATAATACTAGTatccgtgcgtttagttgtcctctGTTTTAGAGCTAGAAATAGCAAGT	CGTGCGTTTAGTTGTCCTCTCGG	TGAACCGCAGCGCTGATATTGTGCTTTCTGATGCCAACGTGCGTTTAGTTgtgttaagctatTCTGCTGGTATCACTAATCTGCTGGTCGCTTTAGCTGAAGGACTGGAACCTGGCGA
lysC_D202Y	CCGCCCAAACGTCCGGTTgtgcctcatctgCCCAGGGATTTATCGGTAGCGAAAATAAAGGTCGTACAACGACGCTTGGCagaggcggtAGCtatTATACGGCAGCCTTGCTGGCGGAGGCTTTACACGCATCTCGTGTTGATATCTGTTGACAGCTAGCTCAGTCCTAGGTATAATACTAGTatcacaacgacgcttggccgtggGTTTTAGAGCTAGAAATAGCAAGT	ACAACGACGCTTGGCCGTGGAGG	CCCAGGGATTTATCGGTAGCGAAAATAAAGGTCGTACAACGACGCTTGGCagaggcggtAGCtatTATACGGCAGCCTTGCTGGCGGAGGCTTTACACGCATCTCGTGTTGATATCTG
lysC_D222Y	CCGCCCAAACGTCCGGTTctcggactactcATTATACGGCAGCCTTGCTGGCGGAGGCTTTACACGCATCTCGTGTTGATATCTGGacgtatGTGCCGGGCATCTACACCACCGATCCACGCGTAGTTTCCGCAGCAAAACGCATTGATTGACAGCTAGCTCAGTCCTAGGTATAATACTAGTatcggtgtagatgcccgggacgtGTTTTAGAGCTAGAAATAGCAAGT	GGTGTAGATGCCCGGGACGTCGG	ATTATACGGCAGCCTTGCTGGCGGAGGCTTTACACGCATCTCGTGTTGATATCTGGacgtatGTGCCGGGCATCTACACCACCGATCCACGCGTAGTTTCCGCAGCAAAACGCATTGA
lysC_D230Y	CCGCCCAAACGTCCGGTTgcgtatcggagaAGGCTTTACACGCATCTCGTGTTGATATCTGGACCGACGTCCCGGGCATCTACACCacgtatCCGCGCGTAGTTTCCGCAGCAAAACGCATTGATGAAATCGCGTTTGCCGAAGCGGCTTGACAGCTAGCTCAGTCCTAGGTATAATACTAGTatctgcggaaactacgcgtggatGTTTTAGAGCTAGAAATAGCAAGT	TGCGGAAACTACGCGTGGATCGG	AGGCTTTACACGCATCTCGTGTTGATATCTGGACCGACGTCCCGGGCATCTACACCacgtatCCGCGCGTAGTTTCCGCAGCAAAACGCATTGATGAAATCGCGTTTGCCGAAGCGGC
lysC_D340Y	CCGCCCAAACGTCCGGTTcatactgaagagGCATTCTCGCGGTTTCCTCGCGGAAGTTTTCGGCATCCTCGCGCGGCATaacatcagcGTAtatTTAATCACCACGTCAGAAGTGAGCGTGGCATTAACCCTTGATACCACCGGTTCATTGACAGCTAGCTCAGTCCTAGGTATAATACTAGTatccctcgcgcggcataatatttGTTTTAGAGCTAGAAATAGCAAGT	CCTCGCGCGGCATAATATTTCGG	GCATTCTCGCGGTTTCCTCGCGGAAGTTTTCGGCATCCTCGCGCGGCATaacatcagcGTAtatTTAATCACCACGTCAGAAGTGAGCGTGGCATTAACCCTTGATACCACCGGTTCA
lysC_D354Y	CCGCCCAAACGTCCGGTTgagcaatagcgcGCATAATATTTCGGTAGACTTAATCACCACGTCAGAAGTGAGCGTGGCATTAACCCTTtatacgACGGGCTCAACCTCCACTGGCGATACGTTGCTGACGCAATCTCTGCTGATGGAGTTGACAGCTAGCTCAGTCCTAGGTATAATACTAGTatcgccagtggaggttgaaccggGTTTTAGAGCTAGAAATAGCAAGT	GCCAGTGGAGGTTGAACCGGTGG	GCATAATATTTCGGTAGACTTAATCACCACGTCAGAAGTGAGCGTGGCATTAACCCTTtatacgACGGGCTCAACCTCCACTGGCGATACGTTGCTGACGCAATCTCTGCTGATGGAG
lysC_E119Y	CCGCCCAAACGTCCGGTTatagccatacgtGCAGAAGCGGCGGCGCTGGCAACGTCTCCGGCGCTGACAGATGAGCTGGTCtctcatggttatCTGATGTCGACCCTGCTGTTTGTTGAGATCCTGCGCGAACGCGATGTTCAGGCACTTGACAGCTAGCTCAGTCCTAGGTATAATACTAGTatcacagatgagctggtcagccaGTTTTAGAGCTAGAAATAGCAAGT	ACAGATGAGCTGGTCAGCCACGG	GCAGAAGCGGCGGCGCTGGCAACGTCTCCGGCGCTGACAGATGAGCTGGTCtctcatggttatCTGATGTCGACCCTGCTGTTTGTTGAGATCCTGCGCGAACGCGATGTTCAGGCAC
lysC_E346Y	CCGCCCAAACGTCCGGTTcacattgcacgaTCGCGGAAGTTTTCGGCATCCTCGCGCGGCATAATATTTCGGTAGACTTAATCacgACCAGCtatGTGAGCGTGGCATTAACCCTTGATACCACCGGTTCAACCTCCACTGGCGATACTTGACAGCTAGCTCAGTCCTAGGTATAATACTAGTatctgccacgctcacttctgacgGTTTTAGAGCTAGAAATAGCAAGT	TGCCACGCTCACTTCTGACGTGG	TCGCGGAAGTTTTCGGCATCCTCGCGCGGCATAATATTTCGGTAGACTTAATCacgACCAGCtatGTGAGCGTGGCATTAACCCTTGATACCACCGGTTCAACCTCCACTGGCGATAC
lysC_F184Y	CCGCCCAAACGTCCGGTTccatcactctgaGGAACTGGCCGCGCTGCAGCTGCTCCCACGTCTCAATGAAGGCTTAGTGattacgcaaGGAtatATCGGTAGCGAAAATAAAGGTCGTACAACGACGCTTGGCCGTGGAGGCAGCGATTTGACAGCTAGCTCAGTCCTAGGTATAATACTAGTatctgaaggcttagtgatcacccGTTTTAGAGCTAGAAATAGCAAGT	TGAAGGCTTAGTGATCACCCAGG	GGAACTGGCCGCGCTGCAGCTGCTCCCACGTCTCAATGAAGGCTTAGTGattacgcaaGGAtatATCGGTAGCGAAAATAAAGGTCGTACAACGACGCTTGGCCGTGGAGGCAGCGAT
lysC_F324Y	CCGCCCAAACGTCCGGTTatcataccagtgTTCGTCGCAATCAGACTCTGCTCACTTTGCACAGCCTGAATATGCTGCATTCTCGCGGTtatctgGCCGAGGTTTTCGGCATCCTCGCGCGGCATAATATTTCGGTAGACTTAATCACTTGACAGCTAGCTCAGTCCTAGGTATAATACTAGTatcggatgccgaaaacttccgcgGTTTTAGAGCTAGAAATAGCAAGT	GGATGCCGAAAACTTCCGCGAGG	TTCGTCGCAATCAGACTCTGCTCACTTTGCACAGCCTGAATATGCTGCATTCTCGCGGTtatctgGCCGAGGTTTTCGGCATCCTCGCGCGGCATAATATTTCGGTAGACTTAATCAC
lysC_G10Y	CCGCCCAAACGTCCGGTTaggatagcactgGCTGAAAATGGATCCCCTGACACGAGGTAGTTATGTCTGAAATTGTTGTCTCCaagttctatGGTACCAGCGTAGCTGATTTTGACGCCATGAACCGCAGCGCTGATATTGTGCTTTCTTGACAGCTAGCTCAGTCCTAGGTATAATACTAGTatcgaaattgttgtctccaaattGTTTTAGAGCTAGAAATAGCAAGT	GAAATTGTTGTCTCCAAATTTGG	GCTGAAAATGGATCCCCTGACACGAGGTAGTTATGTCTGAAATTGTTGTCTCCaagttctatGGTACCAGCGTAGCTGATTTTGACGCCATGAACCGCAGCGCTGATATTGTGCTTTC
lysC_G11Y	CCGCCCAAACGTCCGGTTgcaactctgtagGAAAATGGATCCCCTGACACGAGGTAGTTATGTCTGAAATTGTTGTCTCCAAAttcggttatACCAGCGTAGCTGATTTTGACGCCATGAACCGCAGCGCTGATATTGTGCTTTCTGATTGACAGCTAGCTCAGTCCTAGGTATAATACTAGTatcattgttgtctccaaatttggGTTTTAGAGCTAGAAATAGCAAGT	ATTGTTGTCTCCAAATTTGGCGG	GAAAATGGATCCCCTGACACGAGGTAGTTATGTCTGAAATTGTTGTCTCCAAAttcggttatACCAGCGTAGCTGATTTTGACGCCATGAACCGCAGCGCTGATATTGTGCTTTCTGA
lysC_G197Y	CCGCCCAAACGTCCGGTTggcagctatgctGCTTAGTGATCACCCAGGGATTTATCGGTAGCGAAAATAAAGGTCGTACAACGaccttatatCGTGGAGGCAGCGATTATACGGCAGCCTTGCTGGCGGAGGCTTTACACGCATCTCGTTGACAGCTAGCTCAGTCCTAGGTATAATACTAGTatcaaaggtcgtacaacgacgctGTTTTAGAGCTAGAAATAGCAAGT	AAAGGTCGTACAACGACGCTTGG	GCTTAGTGATCACCCAGGGATTTATCGGTAGCGAAAATAAAGGTCGTACAACGaccttatatCGTGGAGGCAGCGATTATACGGCAGCCTTGCTGGCGGAGGCTTTACACGCATCTCG
lysC_G199Y	CCGCCCAAACGTCCGGTTccacgcatactcTGATCACCCAGGGATTTATCGGTAGCGAAAATAAAGGTCGTACAACGACGCTTggtagatatGGCAGCGATTATACGGCAGCCTTGCTGGCGGAGGCTTTACACGCATCTCGTGTTGATTGACAGCTAGCTCAGTCCTAGGTATAATACTAGTatccgtacaacgacgcttggccgGTTTTAGAGCTAGAAATAGCAAGT	CGTACAACGACGCTTGGCCGTGG	TGATCACCCAGGGATTTATCGGTAGCGAAAATAAAGGTCGTACAACGACGCTTggtagatatGGCAGCGATTATACGGCAGCCTTGCTGGCGGAGGCTTTACACGCATCTCGTGTTGA
lysC_G200Y	CCGCCCAAACGTCCGGTTctgtaacgagtcTCACCCAGGGATTTATCGGTAGCGAAAATAAAGGTCGTACAACGACGCTTGGCagaggctatAGCGATTATACGGCAGCCTTGCTGGCGGAGGCTTTACACGCATCTCGTGTTGATATTTGACAGCTAGCTCAGTCCTAGGTATAATACTAGTatcacaacgacgcttggccgtggGTTTTAGAGCTAGAAATAGCAAGT	ACAACGACGCTTGGCCGTGGAGG	TCACCCAGGGATTTATCGGTAGCGAAAATAAAGGTCGTACAACGACGCTTGGCagaggctatAGCGATTATACGGCAGCCTTGCTGGCGGAGGCTTTACACGCATCTCGTGTTGATAT
lysC_G225Y	CCGCCCAAACGTCCGGTTtcagcgtatctcCAGCCTTGCTGGCGGAGGCTTTACACGCATCTCGTGTTGATATCTGGACCgatgtgccatatATCTACACCACCGATCCACGCGTAGTTTCCGCAGCAAAACGCATTGATGAAATCGCTTGACAGCTAGCTCAGTCCTAGGTATAATACTAGTatctgatatctggaccgacgtccGTTTTAGAGCTAGAAATAGCAAGT	TGATATCTGGACCGACGTCCCGG	CAGCCTTGCTGGCGGAGGCTTTACACGCATCTCGTGTTGATATCTGGACCgatgtgccatatATCTACACCACCGATCCACGCGTAGTTTCCGCAGCAAAACGCATTGATGAAATCGC
lysC_G255Y	CCGCCCAAACGTCCGGTTgtctgcttgatcCCGCAGCAAAACGCATTGATGAAATCGCGTTTGCCGAAGCGGCAGAGATGGCAaccttctatGCAAAAGTACTGCATCCGGCAACGTTGCTACCCGCAGTACGCAGCGATATCCCGGTTTGACAGCTAGCTCAGTCCTAGGTATAATACTAGTatcgcggcagagatggcaactttGTTTTAGAGCTAGAAATAGCAAGT	GCGGCAGAGATGGCAACTTTTGG	CCGCAGCAAAACGCATTGATGAAATCGCGTTTGCCGAAGCGGCAGAGATGGCAaccttctatGCAAAAGTACTGCATCCGGCAACGTTGCTACCCGCAGTACGCAGCGATATCCCGGT
lysC_G323Y	CCGCCCAAACGTCCGGTTttagatgcgtcaCGCTTCGTCGCAATCAGACTCTGCTCACTTTGCACAGCCTGAATATGCTGCATagcagatatTTCCTCGCGGAAGTTTTCGGCATCCTCGCGCGGCATAATATTTCGGTAGACTTAATTTGACAGCTAGCTCAGTCCTAGGTATAATACTAGTatcctgaatatgctgcattctcgGTTTTAGAGCTAGAAATAGCAAGT	CTGAATATGCTGCATTCTCGCGG	CGCTTCGTCGCAATCAGACTCTGCTCACTTTGCACAGCCTGAATATGCTGCATagcagatatTTCCTCGCGGAAGTTTTCGGCATCCTCGCGCGGCATAATATTTCGGTAGACTTAAT
lysC_H320Y	CCGCCCAAACGTCCGGTTatcgctctactgCTCTGGCGCTTCGTCGCAATCAGACTCTGCTCACTTTGCACAGCCTGAATATGCTGtatagcagaggcTTCCTCGCGGAAGTTTTCGGCATCCTCGCGCGGCATAATATTTCGGTAGATTGACAGCTAGCTCAGTCCTAGGTATAATACTAGTatcctgaatatgctgcattctcgGTTTTAGAGCTAGAAATAGCAAGT	CTGAATATGCTGCATTCTCGCGG	CTCTGGCGCTTCGTCGCAATCAGACTCTGCTCACTTTGCACAGCCTGAATATGCTGtatagcagaggcTTCCTCGCGGAAGTTTTCGGCATCCTCGCGCGGCATAATATTTCGGTAGA
lysC_I226Y	CCGCCCAAACGTCCGGTTgcgttctcgctaAGCCTTGCTGGCGGAGGCTTTACACGCATCTCGTGTTGATATCTGGACCgatgtgccaGGCtatTACACCACCGATCCACGCGTAGTTTCCGCAGCAAAACGCATTGATGAAATCGCGTTGACAGCTAGCTCAGTCCTAGGTATAATACTAGTatctgatatctggaccgacgtccGTTTTAGAGCTAGAAATAGCAAGT	TGATATCTGGACCGACGTCCCGG	AGCCTTGCTGGCGGAGGCTTTACACGCATCTCGTGTTGATATCTGGACCgatgtgccaGGCtatTACACCACCGATCCACGCGTAGTTTCCGCAGCAAAACGCATTGATGAAATCGCG
lysC_I337Y	CCGCCCAAACGTCCGGTTatccgatgctgaTATGCTGCATTCTCGCGGTTTCCTCGCGGAAGTTTTCGGCATCCTCGCGCGGCATaactatagcGTAGACTTAATCACCACGTCAGAAGTGAGCGTGGCATTAACCCTTGATACCACCTTGACAGCTAGCTCAGTCCTAGGTATAATACTAGTatccctcgcgcggcataatatttGTTTTAGAGCTAGAAATAGCAAGT	CCTCGCGCGGCATAATATTTCGG	TATGCTGCATTCTCGCGGTTTCCTCGCGGAAGTTTTCGGCATCCTCGCGCGGCATaactatagcGTAGACTTAATCACCACGTCAGAAGTGAGCGTGGCATTAACCCTTGATACCACC
lysC_K257Y	CCGCCCAAACGTCCGGTTgagtatgctcgtCAGCAAAACGCATTGATGAAATCGCGTTTGCCGAAGCGGCAGAGATGGCAaccttcggcGCAtatGTACTGCATCCGGCAACGTTGCTACCCGCAGTACGCAGCGATATCCCGGTCTTTTGACAGCTAGCTCAGTCCTAGGTATAATACTAGTatcgcggcagagatggcaactttGTTTTAGAGCTAGAAATAGCAAGT	GCGGCAGAGATGGCAACTTTTGG	CAGCAAAACGCATTGATGAAATCGCGTTTGCCGAAGCGGCAGAGATGGCAaccttcggcGCAtatGTACTGCATCCGGCAACGTTGCTACCCGCAGTACGCAGCGATATCCCGGTCTT
lysC_K8Y	CCGCCCAAACGTCCGGTTaccgtgtgacgtGCCAAGGCTGAAAATGGATCCCCTGACACGAGGTAGTTATGTCTGAAATTGTTGTCagctatTTCGGCGGTACCAGCGTAGCTGATTTTGACGCCATGAACCGCAGCGCTGATATTGTTTGACAGCTAGCTCAGTCCTAGGTATAATACTAGTatctacgctggtaccgccaaattGTTTTAGAGCTAGAAATAGCAAGT	TACGCTGGTACCGCCAAATTTGG	GCCAAGGCTGAAAATGGATCCCCTGACACGAGGTAGTTATGTCTGAAATTGTTGTCagctatTTCGGCGGTACCAGCGTAGCTGATTTTGACGCCATGAACCGCAGCGCTGATATTGT
lysC_L325Y	CCGCCCAAACGTCCGGTTactctgctatgcGTCGCAATCAGACTCTGCTCACTTTGCACAGCCTGAATATGCTGCATTCTCGCGGTTTCtatGCCGAGGTTTTCGGCATCCTCGCGCGGCATAATATTTCGGTAGACTTAATCACCACTTGACAGCTAGCTCAGTCCTAGGTATAATACTAGTatcggatgccgaaaacttccgcgGTTTTAGAGCTAGAAATAGCAAGT	GGATGCCGAAAACTTCCGCGAGG	GTCGCAATCAGACTCTGCTCACTTTGCACAGCCTGAATATGCTGCATTCTCGCGGTTTCtatGCCGAGGTTTTCGGCATCCTCGCGCGGCATAATATTTCGGTAGACTTAATCACCAC
lysC_M251Y	CCGCCCAAACGTCCGGTTctggagctcagtCACGCGTAGTTTCCGCAGCAAAACGCATTGATGAAATCGCGTTTGCCGAAGCGgcggaatatGCAACTTTTGGTGCAAAAGTACTGCATCCGGCAACGTTGCTACCCGCAGTACGCAGTTGACAGCTAGCTCAGTCCTAGGTATAATACTAGTatcgtttgccgaagcggcagagaGTTTTAGAGCTAGAAATAGCAAGT	GTTTGCCGAAGCGGCAGAGATGG	CACGCGTAGTTTCCGCAGCAAAACGCATTGATGAAATCGCGTTTGCCGAAGCGgcggaatatGCAACTTTTGGTGCAAAAGTACTGCATCCGGCAACGTTGCTACCCGCAGTACGCAG
lysC_M318Y	CCGCCCAAACGTCCGGTTccgtgcatctgtCGCTGTTCCGCGCTCTGGCGCTTCGTCGCAATCAGACTCTGCTCACTTTGCACAGCttaAACtatCTGCATTCTCGCGGTTTCCTCGCGGAAGTTTTCGGCATCCTCGCGCGGCATAATTGACAGCTAGCTCAGTCCTAGGTATAATACTAGTatccgcgagaatgcagcatattcGTTTTAGAGCTAGAAATAGCAAGT	CGCGAGAATGCAGCATATTCAGG	CGCTGTTCCGCGCTCTGGCGCTTCGTCGCAATCAGACTCTGCTCACTTTGCACAGCttaAACtatCTGCATTCTCGCGGTTTCCTCGCGGAAGTTTTCGGCATCCTCGCGCGGCATAA
lysC_P231Y	CCGCCCAAACGTCCGGTTtgatgagttcacGGCTTTACACGCATCTCGTGTTGATATCTGGACCGACGTCCCGGGCATCTACACCacgGACtatCGCGTAGTTTCCGCAGCAAAACGCATTGATGAAATCGCGTTTGCCGAAGCGGCATTGACAGCTAGCTCAGTCCTAGGTATAATACTAGTatctgcggaaactacgcgtggatGTTTTAGAGCTAGAAATAGCAAGT	TGCGGAAACTACGCGTGGATCGG	GGCTTTACACGCATCTCGTGTTGATATCTGGACCGACGTCCCGGGCATCTACACCacgGACtatCGCGTAGTTTCCGCAGCAAAACGCATTGATGAAATCGCGTTTGCCGAAGCGGCA
lysC_R198Y	CCGCCCAAACGTCCGGTTctgtctgtatgcTAGTGATCACCCAGGGATTTATCGGTAGCGAAAATAAAGGTCGTACAACGACGCTTGGCtatGGCGGTAGCGATTATACGGCAGCCTTGCTGGCGGAGGCTTTACACGCATCTCGTGTTTGACAGCTAGCTCAGTCCTAGGTATAATACTAGTatcccgtataatcgctgcctccaGTTTTAGAGCTAGAAATAGCAAGT	CCGTATAATCGCTGCCTCCACGG	TAGTGATCACCCAGGGATTTATCGGTAGCGAAAATAAAGGTCGTACAACGACGCTTGGCtatGGCGGTAGCGATTATACGGCAGCCTTGCTGGCGGAGGCTTTACACGCATCTCGTGT
lysC_R232Y	CCGCCCAAACGTCCGGTTctatctacctgaTTACACGCATCTCGTGTTGATATCTGGACCGACGTCCCGGGCATCTACACCACCGATccgtatGTGGTTTCCGCAGCAAAACGCATTGATGAAATCGCGTTTGCCGAAGCGGCAGAGATTGACAGCTAGCTCAGTCCTAGGTATAATACTAGTatctttgctgcggaaactacgcgGTTTTAGAGCTAGAAATAGCAAGT	TTTGCTGCGGAAACTACGCGTGG	TTACACGCATCTCGTGTTGATATCTGGACCGACGTCCCGGGCATCTACACCACCGATccgtatGTGGTTTCCGCAGCAAAACGCATTGATGAAATCGCGTTTGCCGAAGCGGCAGAGA
lysC_R322Y	CCGCCCAAACGTCCGGTTcagactgacgaaTGGCGCTTCGTCGCAATCAGACTCTGCTCACTTTGCACAGCCTGAATATGCTGCATagctatggcTTCCTCGCGGAAGTTTTCGGCATCCTCGCGCGGCATAATATTTCGGTAGACTTTTGACAGCTAGCTCAGTCCTAGGTATAATACTAGTatcctgaatatgctgcattctcgGTTTTAGAGCTAGAAATAGCAAGT	CTGAATATGCTGCATTCTCGCGG	TGGCGCTTCGTCGCAATCAGACTCTGCTCACTTTGCACAGCCTGAATATGCTGCATagctatggcTTCCTCGCGGAAGTTTTCGGCATCCTCGCGCGGCATAATATTTCGGTAGACTT
lysC_S201Y	CCGCCCAAACGTCCGGTTgtcctcagtctgACCCAGGGATTTATCGGTAGCGAAAATAAAGGTCGTACAACGACGCTTGGCagaggcggttatGATTATACGGCAGCCTTGCTGGCGGAGGCTTTACACGCATCTCGTGTTGATATCTTTGACAGCTAGCTCAGTCCTAGGTATAATACTAGTatcacaacgacgcttggccgtggGTTTTAGAGCTAGAAATAGCAAGT	ACAACGACGCTTGGCCGTGGAGG	ACCCAGGGATTTATCGGTAGCGAAAATAAAGGTCGTACAACGACGCTTGGCagaggcggttatGATTATACGGCAGCCTTGCTGGCGGAGGCTTTACACGCATCTCGTGTTGATATCT
lysC_S321Y	CCGCCCAAACGTCCGGTTactcggatctagCTGGCGCTTCGTCGCAATCAGACTCTGCTCACTTTGCACAGCCTGAATATGCTGCATtatagaggcTTCCTCGCGGAAGTTTTCGGCATCCTCGCGCGGCATAATATTTCGGTAGACTTTGACAGCTAGCTCAGTCCTAGGTATAATACTAGTatcctgaatatgctgcattctcgGTTTTAGAGCTAGAAATAGCAAGT	CTGAATATGCTGCATTCTCGCGG	CTGGCGCTTCGTCGCAATCAGACTCTGCTCACTTTGCACAGCCTGAATATGCTGCATtatagaggcTTCCTCGCGGAAGTTTTCGGCATCCTCGCGCGGCATAATATTTCGGTAGACT
lysC_S338Y	CCGCCCAAACGTCCGGTTctctgactatcgTGCTGCATTCTCGCGGTTTCCTCGCGGAAGTTTTCGGCATCCTCGCGCGGCATaacatctatGTAGACTTAATCACCACGTCAGAAGTGAGCGTGGCATTAACCCTTGATACCACCGGTTGACAGCTAGCTCAGTCCTAGGTATAATACTAGTatccctcgcgcggcataatatttGTTTTAGAGCTAGAAATAGCAAGT	CCTCGCGCGGCATAATATTTCGG	TGCTGCATTCTCGCGGTTTCCTCGCGGAAGTTTTCGGCATCCTCGCGCGGCATaacatctatGTAGACTTAATCACCACGTCAGAAGTGAGCGTGGCATTAACCCTTGATACCACCGG
lysC_S345Y	CCGCCCAAACGTCCGGTTtgctggtagagaCCTCGCGGAAGTTTTCGGCATCCTCGCGCGGCATAATATTTCGGTAGACTTAATCacgACCtatGAAGTGAGCGTGGCATTAACCCTTGATACCACCGGTTCAACCTCCACTGGCGATTTGACAGCTAGCTCAGTCCTAGGTATAATACTAGTatctgccacgctcacttctgacgGTTTTAGAGCTAGAAATAGCAAGT	TGCCACGCTCACTTCTGACGTGG	CCTCGCGGAAGTTTTCGGCATCCTCGCGCGGCATAATATTTCGGTAGACTTAATCacgACCtatGAAGTGAGCGTGGCATTAACCCTTGATACCACCGGTTCAACCTCCACTGGCGAT
lysC_S348Y	CCGCCCAAACGTCCGGTTtcctcgatgtgtTTTCGGCATCCTCGCGCGGCATAATATTTCGGTAGACTTAATCACCACGTCAGAAgtttatgttGCATTAACCCTTGATACCACCGGTTCAACCTCCACTGGCGATACGTTGCTGACGTTGACAGCTAGCTCAGTCCTAGGTATAATACTAGTatccaccacgtcagaagtgagcgGTTTTAGAGCTAGAAATAGCAAGT	CACCACGTCAGAAGTGAGCGTGG	TTTCGGCATCCTCGCGCGGCATAATATTTCGGTAGACTTAATCACCACGTCAGAAgtttatgttGCATTAACCCTTGATACCACCGGTTCAACCTCCACTGGCGATACGTTGCTGACG
lysC_S39Y	CCGCCCAAACGTCCGGTTgaccatgcgctaCCATGAACCGCAGCGCTGATATTGTGCTTTCTGATGCCAACGTGCGTTTAGTTgtgttatatGCTTCTGCTGGTATCACTAATCTGCTGGTCGCTTTAGCTGAAGGACTGGAACCTGGTTGACAGCTAGCTCAGTCCTAGGTATAATACTAGTatccgtgcgtttagttgtcctctGTTTTAGAGCTAGAAATAGCAAGT	CGTGCGTTTAGTTGTCCTCTCGG	CCATGAACCGCAGCGCTGATATTGTGCTTTCTGATGCCAACGTGCGTTTAGTTgtgttatatGCTTCTGCTGGTATCACTAATCTGCTGGTCGCTTTAGCTGAAGGACTGGAACCTGG
lysC_T12Y	CCGCCCAAACGTCCGGTTgctgtgtctaggAATGGATCCCCTGACACGAGGTAGTTATGTCTGAAATTGTTGTCTCCAAATTTGGCGGTtatTCTGTGGCTGATTTTGACGCCATGAACCGCAGCGCTGATATTGTGCTTTCTGATGCTTGACAGCTAGCTCAGTCCTAGGTATAATACTAGTatcggcgtcaaaatcagctacgcGTTTTAGAGCTAGAAATAGCAAGT	GGCGTCAAAATCAGCTACGCTGG	AATGGATCCCCTGACACGAGGTAGTTATGTCTGAAATTGTTGTCTCCAAATTTGGCGGTtatTCTGTGGCTGATTTTGACGCCATGAACCGCAGCGCTGATATTGTGCTTTCTGATGC
lysC_T221Y	CCGCCCAAACGTCCGGTTacatagcaagcaGCGATTATACGGCAGCCTTGCTGGCGGAGGCTTTACACGCATCTCGTGTTGATATCTGGtatGATGTGCCGGGCATCTACACCACCGATCCACGCGTAGTTTCCGCAGCAAAACGCATTTGACAGCTAGCTCAGTCCTAGGTATAATACTAGTatcggtgtagatgcccgggacgtGTTTTAGAGCTAGAAATAGCAAGT	GGTGTAGATGCCCGGGACGTCGG	GCGATTATACGGCAGCCTTGCTGGCGGAGGCTTTACACGCATCTCGTGTTGATATCTGGtatGATGTGCCGGGCATCTACACCACCGATCCACGCGTAGTTTCCGCAGCAAAACGCAT
lysC_T228Y	CCGCCCAAACGTCCGGTTtcgcgtacgtctTGGCGGAGGCTTTACACGCATCTCGTGTTGATATCTGGACCGACGTCCCGGGCATCTACtatACGGACCCACGCGTAGTTTCCGCAGCAAAACGCATTGATGAAATCGCGTTTGCCGATTGACAGCTAGCTCAGTCCTAGGTATAATACTAGTatcggaaactacgcgtggatcggGTTTTAGAGCTAGAAATAGCAAGT	GGAAACTACGCGTGGATCGGTGG	TGGCGGAGGCTTTACACGCATCTCGTGTTGATATCTGGACCGACGTCCCGGGCATCTACtatACGGACCCACGCGTAGTTTCCGCAGCAAAACGCATTGATGAAATCGCGTTTGCCGA
lysC_T229Y	CCGCCCAAACGTCCGGTTcgatgtctcaagCGGAGGCTTTACACGCATCTCGTGTTGATATCTGGACCGACGTCCCGGGCATCTACACCtatGACCCGCGCGTAGTTTCCGCAGCAAAACGCATTGATGAAATCGCGTTTGCCGAAGCTTGACAGCTAGCTCAGTCCTAGGTATAATACTAGTatctgcggaaactacgcgtggatGTTTTAGAGCTAGAAATAGCAAGT	TGCGGAAACTACGCGTGGATCGG	CGGAGGCTTTACACGCATCTCGTGTTGATATCTGGACCGACGTCCCGGGCATCTACACCtatGACCCGCGCGTAGTTTCCGCAGCAAAACGCATTGATGAAATCGCGTTTGCCGAAGC
lysC_T344Y	CCGCCCAAACGTCCGGTTacgacctactgaTCCTCGCGGAAGTTTTCGGCATCCTCGCGCGGCATAATATTTCGGTAGACTTAATCacgtatAGCGAAGTGAGCGTGGCATTAACCCTTGATACCACCGGTTCAACCTCCACTGGCGATTGACAGCTAGCTCAGTCCTAGGTATAATACTAGTatctgccacgctcacttctgacgGTTTTAGAGCTAGAAATAGCAAGT	TGCCACGCTCACTTCTGACGTGG	TCCTCGCGGAAGTTTTCGGCATCCTCGCGCGGCATAATATTTCGGTAGACTTAATCacgtatAGCGAAGTGAGCGTGGCATTAACCCTTGATACCACCGGTTCAACCTCCACTGGCGA
lysC_T45Y	CCGCCCAAACGTCCGGTTagataacgcgtaCTGATATTGTGCTTTCTGATGCCAACGTGCGTTTAGTTGTCCTCTCGGCTagcgcgggcATCtatAATCTGCTGGTCGCTTTAGCTGAAGGACTGGAACCTGGCGAGCGATTCGAAAATTGACAGCTAGCTCAGTCCTAGGTATAATACTAGTatcgttgtcctctcggcttctgcGTTTTAGAGCTAGAAATAGCAAGT	GTTGTCCTCTCGGCTTCTGCTGG	CTGATATTGTGCTTTCTGATGCCAACGTGCGTTTAGTTGTCCTCTCGGCTagcgcgggcATCtatAATCTGCTGGTCGCTTTAGCTGAAGGACTGGAACCTGGCGAGCGATTCGAAAA
lysC_V223Y	CCGCCCAAACGTCCGGTTcacatagccacaATACGGCAGCCTTGCTGGCGGAGGCTTTACACGCATCTCGTGTTGATATCTGGACCGACtatccaGGTATTTACACCACCGATCCACGCGTAGTTTCCGCAGCAAAACGCATTGATGATTGACAGCTAGCTCAGTCCTAGGTATAATACTAGTatcgatcggtggtgtagatgcccGTTTTAGAGCTAGAAATAGCAAGT	GATCGGTGGTGTAGATGCCCGGG	ATACGGCAGCCTTGCTGGCGGAGGCTTTACACGCATCTCGTGTTGATATCTGGACCGACtatccaGGTATTTACACCACCGATCCACGCGTAGTTTCCGCAGCAAAACGCATTGATGA
lysC_V258Y	CCGCCCAAACGTCCGGTTacacgagtcgttGCAAAACGCATTGATGAAATCGCGTTTGCCGAAGCGGCAGAGATGGCAaccttcggcGCAAAAtatCTGCATCCGGCAACGTTGCTACCCGCAGTACGCAGCGATATCCCGGTCTTTGTTGACAGCTAGCTCAGTCCTAGGTATAATACTAGTatcgcggcagagatggcaactttGTTTTAGAGCTAGAAATAGCAAGT	GCGGCAGAGATGGCAACTTTTGG	GCAAAACGCATTGATGAAATCGCGTTTGCCGAAGCGGCAGAGATGGCAaccttcggcGCAAAAtatCTGCATCCGGCAACGTTGCTACCCGCAGTACGCAGCGATATCCCGGTCTTTG
lysC_V339Y	CCGCCCAAACGTCCGGTTtatgatcctcgtTGCATTCTCGCGGTTTCCTCGCGGAAGTTTTCGGCATCCTCGCGCGGCATaacatcagctatGACTTAATCACCACGTCAGAAGTGAGCGTGGCATTAACCCTTGATACCACCGGTTCTTGACAGCTAGCTCAGTCCTAGGTATAATACTAGTatccctcgcgcggcataatatttGTTTTAGAGCTAGAAATAGCAAGT	CCTCGCGCGGCATAATATTTCGG	TGCATTCTCGCGGTTTCCTCGCGGAAGTTTTCGGCATCCTCGCGCGGCATaacatcagctatGACTTAATCACCACGTCAGAAGTGAGCGTGGCATTAACCCTTGATACCACCGGTTC
lysC_V347Y	CCGCCCAAACGTCCGGTTacaccatgatcgTTTTCGGCATCCTCGCGCGGCATAATATTTCGGTAGACTTAATCACCACGTCAGAAtattctgttGCATTAACCCTTGATACCACCGGTTCAACCTCCACTGGCGATACGTTGCTGACTTGACAGCTAGCTCAGTCCTAGGTATAATACTAGTatccaccacgtcagaagtgagcgGTTTTAGAGCTAGAAATAGCAAGT	CACCACGTCAGAAGTGAGCGTGG	TTTTCGGCATCCTCGCGCGGCATAATATTTCGGTAGACTTAATCACCACGTCAGAAtattctgttGCATTAACCCTTGATACCACCGGTTCAACCTCCACTGGCGATACGTTGCTGAC
lysC_W220Y	CCGCCCAAACGTCCGGTTtctgcagatagcCAGCGATTATACGGCAGCCTTGCTGGCGGAGGCTTTACACGCATCTCGTGTTGATATCtatacgGATGTGCCGGGCATCTACACCACCGATCCACGCGTAGTTTCCGCAGCAAAACGCTTGACAGCTAGCTCAGTCCTAGGTATAATACTAGTatcggtgtagatgcccgggacgtGTTTTAGAGCTAGAAATAGCAAGT	GGTGTAGATGCCCGGGACGTCGG	CAGCGATTATACGGCAGCCTTGCTGGCGGAGGCTTTACACGCATCTCGTGTTGATATCtatacgGATGTGCCGGGCATCTACACCACCGATCCACGCGTAGTTTCCGCAGCAAAACGC
lysC_Y227Y	CCGCCCAAACGTCCGGTTgcacagcttagcGCTGGCGGAGGCTTTACACGCATCTCGTGTTGATATCTGGACCGACGTCCCGGGCATCtatacgACGGACCCACGCGTAGTTTCCGCAGCAAAACGCATTGATGAAATCGCGTTTGCCTTGACAGCTAGCTCAGTCCTAGGTATAATACTAGTatcggaaactacgcgtggatcggGTTTTAGAGCTAGAAATAGCAAGT	GGAAACTACGCGTGGATCGGTGG	GCTGGCGGAGGCTTTACACGCATCTCGTGTTGATATCTGGACCGACGTCCCGGGCATCtatacgACGGACCCACGCGTAGTTTCCGCAGCAAAACGCATTGATGAAATCGCGTTTGCC
lysC_A256F	CCGCCCAAACGTCCGGTTctagcagacgttGCAGCAAAACGCATTGATGAAATCGCGTTTGCCGAAGCGGCAGAGATGGCAaccttcggctttAAAGTACTGCATCCGGCAACGTTGCTACCCGCAGTACGCAGCGATATCCCGGTCTTTGACAGCTAGCTCAGTCCTAGGTATAATACTAGTatcgcggcagagatggcaactttGTTTTAGAGCTAGAAATAGCAAGT	GCGGCAGAGATGGCAACTTTTGG	GCAGCAAAACGCATTGATGAAATCGCGTTTGCCGAAGCGGCAGAGATGGCAaccttcggctttAAAGTACTGCATCCGGCAACGTTGCTACCCGCAGTACGCAGCGATATCCCGGTCT
lysC_A326F	CCGCCCAAACGTCCGGTTgcatagtcgaagGCAATCAGACTCTGCTCACTTTGCACAGCCTGAATATGCTGCATTCTCGCGGTtttttatttGAAGTTTTCGGCATCCTCGCGCGGCATAATATTTCGGTAGACTTAATCACCACGTCTTGACAGCTAGCTCAGTCCTAGGTATAATACTAGTatcgcattctcgcggtttcctcgGTTTTAGAGCTAGAAATAGCAAGT	GCATTCTCGCGGTTTCCTCGCGG	GCAATCAGACTCTGCTCACTTTGCACAGCCTGAATATGCTGCATTCTCGCGGTtttttatttGAAGTTTTCGGCATCCTCGCGCGGCATAATATTTCGGTAGACTTAATCACCACGTC
lysC_A40F	CCGCCCAAACGTCCGGTTagcgagacaggaTGAACCGCAGCGCTGATATTGTGCTTTCTGATGCCAACGTGCGTTTAGTTgtgttaagctttTCTGCTGGTATCACTAATCTGCTGGTCGCTTTAGCTGAAGGACTGGAACCTGGCGATTGACAGCTAGCTCAGTCCTAGGTATAATACTAGTatccgtgcgtttagttgtcctctGTTTTAGAGCTAGAAATAGCAAGT	CGTGCGTTTAGTTGTCCTCTCGG	TGAACCGCAGCGCTGATATTGTGCTTTCTGATGCCAACGTGCGTTTAGTTgtgttaagctttTCTGCTGGTATCACTAATCTGCTGGTCGCTTTAGCTGAAGGACTGGAACCTGGCGA
lysC_D202F	CCGCCCAAACGTCCGGTTactgcatcaacgCCCAGGGATTTATCGGTAGCGAAAATAAAGGTCGTACAACGACGCTTGGCagaggcggtAGCtttTATACGGCAGCCTTGCTGGCGGAGGCTTTACACGCATCTCGTGTTGATATCTGTTGACAGCTAGCTCAGTCCTAGGTATAATACTAGTatcacaacgacgcttggccgtggGTTTTAGAGCTAGAAATAGCAAGT	ACAACGACGCTTGGCCGTGGAGG	CCCAGGGATTTATCGGTAGCGAAAATAAAGGTCGTACAACGACGCTTGGCagaggcggtAGCtttTATACGGCAGCCTTGCTGGCGGAGGCTTTACACGCATCTCGTGTTGATATCTG
lysC_D222F	CCGCCCAAACGTCCGGTTcgaccgatagctATTATACGGCAGCCTTGCTGGCGGAGGCTTTACACGCATCTCGTGTTGATATCTGGacgtttGTGCCGGGCATCTACACCACCGATCCACGCGTAGTTTCCGCAGCAAAACGCATTGATTGACAGCTAGCTCAGTCCTAGGTATAATACTAGTatcggtgtagatgcccgggacgtGTTTTAGAGCTAGAAATAGCAAGT	GGTGTAGATGCCCGGGACGTCGG	ATTATACGGCAGCCTTGCTGGCGGAGGCTTTACACGCATCTCGTGTTGATATCTGGacgtttGTGCCGGGCATCTACACCACCGATCCACGCGTAGTTTCCGCAGCAAAACGCATTGA
lysC_D230F	CCGCCCAAACGTCCGGTTgtgctgtctggaAGGCTTTACACGCATCTCGTGTTGATATCTGGACCGACGTCCCGGGCATCTACACCacgtttCCGCGCGTAGTTTCCGCAGCAAAACGCATTGATGAAATCGCGTTTGCCGAAGCGGCTTGACAGCTAGCTCAGTCCTAGGTATAATACTAGTatctgcggaaactacgcgtggatGTTTTAGAGCTAGAAATAGCAAGT	TGCGGAAACTACGCGTGGATCGG	AGGCTTTACACGCATCTCGTGTTGATATCTGGACCGACGTCCCGGGCATCTACACCacgtttCCGCGCGTAGTTTCCGCAGCAAAACGCATTGATGAAATCGCGTTTGCCGAAGCGGC
lysC_D340F	CCGCCCAAACGTCCGGTTgtatgtagtctgGCATTCTCGCGGTTTCCTCGCGGAAGTTTTCGGCATCCTCGCGCGGCATaacatcagcGTAtttTTAATCACCACGTCAGAAGTGAGCGTGGCATTAACCCTTGATACCACCGGTTCATTGACAGCTAGCTCAGTCCTAGGTATAATACTAGTatccctcgcgcggcataatatttGTTTTAGAGCTAGAAATAGCAAGT	CCTCGCGCGGCATAATATTTCGG	GCATTCTCGCGGTTTCCTCGCGGAAGTTTTCGGCATCCTCGCGCGGCATaacatcagcGTAtttTTAATCACCACGTCAGAAGTGAGCGTGGCATTAACCCTTGATACCACCGGTTCA
lysC_D354F	CCGCCCAAACGTCCGGTTctatagagagtgGCATAATATTTCGGTAGACTTAATCACCACGTCAGAAGTGAGCGTGGCATTAACCCTTtttacgACGGGCTCAACCTCCACTGGCGATACGTTGCTGACGCAATCTCTGCTGATGGAGTTGACAGCTAGCTCAGTCCTAGGTATAATACTAGTatcgccagtggaggttgaaccggGTTTTAGAGCTAGAAATAGCAAGT	GCCAGTGGAGGTTGAACCGGTGG	GCATAATATTTCGGTAGACTTAATCACCACGTCAGAAGTGAGCGTGGCATTAACCCTTtttacgACGGGCTCAACCTCCACTGGCGATACGTTGCTGACGCAATCTCTGCTGATGGAG
lysC_E119F	CCGCCCAAACGTCCGGTTttacatgctcacGCAGAAGCGGCGGCGCTGGCAACGTCTCCGGCGCTGACAGATGAGCTGGTCtctcatggttttCTGATGTCGACCCTGCTGTTTGTTGAGATCCTGCGCGAACGCGATGTTCAGGCACTTGACAGCTAGCTCAGTCCTAGGTATAATACTAGTatcacagatgagctggtcagccaGTTTTAGAGCTAGAAATAGCAAGT	ACAGATGAGCTGGTCAGCCACGG	GCAGAAGCGGCGGCGCTGGCAACGTCTCCGGCGCTGACAGATGAGCTGGTCtctcatggttttCTGATGTCGACCCTGCTGTTTGTTGAGATCCTGCGCGAACGCGATGTTCAGGCAC
lysC_E346F	CCGCCCAAACGTCCGGTTcggtcagtatcgTCGCGGAAGTTTTCGGCATCCTCGCGCGGCATAATATTTCGGTAGACTTAATCacgACCAGCtttGTGAGCGTGGCATTAACCCTTGATACCACCGGTTCAACCTCCACTGGCGATACTTGACAGCTAGCTCAGTCCTAGGTATAATACTAGTatctgccacgctcacttctgacgGTTTTAGAGCTAGAAATAGCAAGT	TGCCACGCTCACTTCTGACGTGG	TCGCGGAAGTTTTCGGCATCCTCGCGCGGCATAATATTTCGGTAGACTTAATCacgACCAGCtttGTGAGCGTGGCATTAACCCTTGATACCACCGGTTCAACCTCCACTGGCGATAC
lysC_F184F	CCGCCCAAACGTCCGGTTgataacgtgtgaGGAACTGGCCGCGCTGCAGCTGCTCCCACGTCTCAATGAAGGCTTAGTGattacgcaaGGAtttATCGGTAGCGAAAATAAAGGTCGTACAACGACGCTTGGCCGTGGAGGCAGCGATTTGACAGCTAGCTCAGTCCTAGGTATAATACTAGTatctgaaggcttagtgatcacccGTTTTAGAGCTAGAAATAGCAAGT	TGAAGGCTTAGTGATCACCCAGG	GGAACTGGCCGCGCTGCAGCTGCTCCCACGTCTCAATGAAGGCTTAGTGattacgcaaGGAtttATCGGTAGCGAAAATAAAGGTCGTACAACGACGCTTGGCCGTGGAGGCAGCGAT
lysC_F324F	CCGCCCAAACGTCCGGTTacaatgctagagTTCGTCGCAATCAGACTCTGCTCACTTTGCACAGCCTGAATATGCTGCATTCTCGCGGTtttctgGCCGAGGTTTTCGGCATCCTCGCGCGGCATAATATTTCGGTAGACTTAATCACTTGACAGCTAGCTCAGTCCTAGGTATAATACTAGTatcggatgccgaaaacttccgcgGTTTTAGAGCTAGAAATAGCAAGT	GGATGCCGAAAACTTCCGCGAGG	TTCGTCGCAATCAGACTCTGCTCACTTTGCACAGCCTGAATATGCTGCATTCTCGCGGTtttctgGCCGAGGTTTTCGGCATCCTCGCGCGGCATAATATTTCGGTAGACTTAATCAC
lysC_G10F	CCGCCCAAACGTCCGGTTgatactcagtcaGCTGAAAATGGATCCCCTGACACGAGGTAGTTATGTCTGAAATTGTTGTCTCCaagttctttGGTACCAGCGTAGCTGATTTTGACGCCATGAACCGCAGCGCTGATATTGTGCTTTCTTGACAGCTAGCTCAGTCCTAGGTATAATACTAGTatcgaaattgttgtctccaaattGTTTTAGAGCTAGAAATAGCAAGT	GAAATTGTTGTCTCCAAATTTGG	GCTGAAAATGGATCCCCTGACACGAGGTAGTTATGTCTGAAATTGTTGTCTCCaagttctttGGTACCAGCGTAGCTGATTTTGACGCCATGAACCGCAGCGCTGATATTGTGCTTTC
lysC_G11F	CCGCCCAAACGTCCGGTTacaactagagcaGAAAATGGATCCCCTGACACGAGGTAGTTATGTCTGAAATTGTTGTCTCCAAAttcggttttACCAGCGTAGCTGATTTTGACGCCATGAACCGCAGCGCTGATATTGTGCTTTCTGATTGACAGCTAGCTCAGTCCTAGGTATAATACTAGTatcattgttgtctccaaatttggGTTTTAGAGCTAGAAATAGCAAGT	ATTGTTGTCTCCAAATTTGGCGG	GAAAATGGATCCCCTGACACGAGGTAGTTATGTCTGAAATTGTTGTCTCCAAAttcggttttACCAGCGTAGCTGATTTTGACGCCATGAACCGCAGCGCTGATATTGTGCTTTCTGA
lysC_G197F	CCGCCCAAACGTCCGGTTcactatccagctGCTTAGTGATCACCCAGGGATTTATCGGTAGCGAAAATAAAGGTCGTACAACGaccttatttCGTGGAGGCAGCGATTATACGGCAGCCTTGCTGGCGGAGGCTTTACACGCATCTCGTTGACAGCTAGCTCAGTCCTAGGTATAATACTAGTatcaaaggtcgtacaacgacgctGTTTTAGAGCTAGAAATAGCAAGT	AAAGGTCGTACAACGACGCTTGG	GCTTAGTGATCACCCAGGGATTTATCGGTAGCGAAAATAAAGGTCGTACAACGaccttatttCGTGGAGGCAGCGATTATACGGCAGCCTTGCTGGCGGAGGCTTTACACGCATCTCG
lysC_G199F	CCGCCCAAACGTCCGGTTtcagatcctgtcTGATCACCCAGGGATTTATCGGTAGCGAAAATAAAGGTCGTACAACGACGCTTggtagatttGGCAGCGATTATACGGCAGCCTTGCTGGCGGAGGCTTTACACGCATCTCGTGTTGATTGACAGCTAGCTCAGTCCTAGGTATAATACTAGTatccgtacaacgacgcttggccgGTTTTAGAGCTAGAAATAGCAAGT	CGTACAACGACGCTTGGCCGTGG	TGATCACCCAGGGATTTATCGGTAGCGAAAATAAAGGTCGTACAACGACGCTTggtagatttGGCAGCGATTATACGGCAGCCTTGCTGGCGGAGGCTTTACACGCATCTCGTGTTGA
lysC_G200F	CCGCCCAAACGTCCGGTTcagcctacacagTCACCCAGGGATTTATCGGTAGCGAAAATAAAGGTCGTACAACGACGCTTGGCagaggctttAGCGATTATACGGCAGCCTTGCTGGCGGAGGCTTTACACGCATCTCGTGTTGATATTTGACAGCTAGCTCAGTCCTAGGTATAATACTAGTatcacaacgacgcttggccgtggGTTTTAGAGCTAGAAATAGCAAGT	ACAACGACGCTTGGCCGTGGAGG	TCACCCAGGGATTTATCGGTAGCGAAAATAAAGGTCGTACAACGACGCTTGGCagaggctttAGCGATTATACGGCAGCCTTGCTGGCGGAGGCTTTACACGCATCTCGTGTTGATAT
lysC_G225F	CCGCCCAAACGTCCGGTTaacgagtgagtcCAGCCTTGCTGGCGGAGGCTTTACACGCATCTCGTGTTGATATCTGGACCgatgtgccatttATCTACACCACCGATCCACGCGTAGTTTCCGCAGCAAAACGCATTGATGAAATCGCTTGACAGCTAGCTCAGTCCTAGGTATAATACTAGTatctgatatctggaccgacgtccGTTTTAGAGCTAGAAATAGCAAGT	TGATATCTGGACCGACGTCCCGG	CAGCCTTGCTGGCGGAGGCTTTACACGCATCTCGTGTTGATATCTGGACCgatgtgccatttATCTACACCACCGATCCACGCGTAGTTTCCGCAGCAAAACGCATTGATGAAATCGC
lysC_G255F	CCGCCCAAACGTCCGGTTcctatcgactgtCCGCAGCAAAACGCATTGATGAAATCGCGTTTGCCGAAGCGGCAGAGATGGCAaccttctttGCAAAAGTACTGCATCCGGCAACGTTGCTACCCGCAGTACGCAGCGATATCCCGGTTTGACAGCTAGCTCAGTCCTAGGTATAATACTAGTatcgcggcagagatggcaactttGTTTTAGAGCTAGAAATAGCAAGT	GCGGCAGAGATGGCAACTTTTGG	CCGCAGCAAAACGCATTGATGAAATCGCGTTTGCCGAAGCGGCAGAGATGGCAaccttctttGCAAAAGTACTGCATCCGGCAACGTTGCTACCCGCAGTACGCAGCGATATCCCGGT
lysC_G323F	CCGCCCAAACGTCCGGTTgctaagacgtagCGCTTCGTCGCAATCAGACTCTGCTCACTTTGCACAGCCTGAATATGCTGCATagcagatttTTCCTCGCGGAAGTTTTCGGCATCCTCGCGCGGCATAATATTTCGGTAGACTTAATTTGACAGCTAGCTCAGTCCTAGGTATAATACTAGTatcctgaatatgctgcattctcgGTTTTAGAGCTAGAAATAGCAAGT	CTGAATATGCTGCATTCTCGCGG	CGCTTCGTCGCAATCAGACTCTGCTCACTTTGCACAGCCTGAATATGCTGCATagcagatttTTCCTCGCGGAAGTTTTCGGCATCCTCGCGCGGCATAATATTTCGGTAGACTTAAT
lysC_H320F	CCGCCCAAACGTCCGGTTcgatcatgctctCTCTGGCGCTTCGTCGCAATCAGACTCTGCTCACTTTGCACAGCCTGAATATGCTGtttagcagaggcTTCCTCGCGGAAGTTTTCGGCATCCTCGCGCGGCATAATATTTCGGTAGATTGACAGCTAGCTCAGTCCTAGGTATAATACTAGTatcctgaatatgctgcattctcgGTTTTAGAGCTAGAAATAGCAAGT	CTGAATATGCTGCATTCTCGCGG	CTCTGGCGCTTCGTCGCAATCAGACTCTGCTCACTTTGCACAGCCTGAATATGCTGtttagcagaggcTTCCTCGCGGAAGTTTTCGGCATCCTCGCGCGGCATAATATTTCGGTAGA
lysC_I226F	CCGCCCAAACGTCCGGTTgctgcgaatgctAGCCTTGCTGGCGGAGGCTTTACACGCATCTCGTGTTGATATCTGGACCgatgtgccaGGCtttTACACCACCGATCCACGCGTAGTTTCCGCAGCAAAACGCATTGATGAAATCGCGTTGACAGCTAGCTCAGTCCTAGGTATAATACTAGTatctgatatctggaccgacgtccGTTTTAGAGCTAGAAATAGCAAGT	TGATATCTGGACCGACGTCCCGG	AGCCTTGCTGGCGGAGGCTTTACACGCATCTCGTGTTGATATCTGGACCgatgtgccaGGCtttTACACCACCGATCCACGCGTAGTTTCCGCAGCAAAACGCATTGATGAAATCGCG
lysC_I337F	CCGCCCAAACGTCCGGTTctacacacatggTATGCTGCATTCTCGCGGTTTCCTCGCGGAAGTTTTCGGCATCCTCGCGCGGCATaactttagcGTAGACTTAATCACCACGTCAGAAGTGAGCGTGGCATTAACCCTTGATACCACCTTGACAGCTAGCTCAGTCCTAGGTATAATACTAGTatccctcgcgcggcataatatttGTTTTAGAGCTAGAAATAGCAAGT	CCTCGCGCGGCATAATATTTCGG	TATGCTGCATTCTCGCGGTTTCCTCGCGGAAGTTTTCGGCATCCTCGCGCGGCATaactttagcGTAGACTTAATCACCACGTCAGAAGTGAGCGTGGCATTAACCCTTGATACCACC
lysC_K257F	CCGCCCAAACGTCCGGTTagaatctgagcaCAGCAAAACGCATTGATGAAATCGCGTTTGCCGAAGCGGCAGAGATGGCAaccttcggcGCAtttGTACTGCATCCGGCAACGTTGCTACCCGCAGTACGCAGCGATATCCCGGTCTTTTGACAGCTAGCTCAGTCCTAGGTATAATACTAGTatcgcggcagagatggcaactttGTTTTAGAGCTAGAAATAGCAAGT	GCGGCAGAGATGGCAACTTTTGG	CAGCAAAACGCATTGATGAAATCGCGTTTGCCGAAGCGGCAGAGATGGCAaccttcggcGCAtttGTACTGCATCCGGCAACGTTGCTACCCGCAGTACGCAGCGATATCCCGGTCTT
lysC_K8F	CCGCCCAAACGTCCGGTTgtatcacagagaGCCAAGGCTGAAAATGGATCCCCTGACACGAGGTAGTTATGTCTGAAATTGTTGTCagctttTTCGGCGGTACCAGCGTAGCTGATTTTGACGCCATGAACCGCAGCGCTGATATTGTTTGACAGCTAGCTCAGTCCTAGGTATAATACTAGTatctacgctggtaccgccaaattGTTTTAGAGCTAGAAATAGCAAGT	TACGCTGGTACCGCCAAATTTGG	GCCAAGGCTGAAAATGGATCCCCTGACACGAGGTAGTTATGTCTGAAATTGTTGTCagctttTTCGGCGGTACCAGCGTAGCTGATTTTGACGCCATGAACCGCAGCGCTGATATTGT
lysC_L325F	CCGCCCAAACGTCCGGTTatcgagtgcaagGTCGCAATCAGACTCTGCTCACTTTGCACAGCCTGAATATGCTGCATTCTCGCGGTTTCtttGCCGAGGTTTTCGGCATCCTCGCGCGGCATAATATTTCGGTAGACTTAATCACCACTTGACAGCTAGCTCAGTCCTAGGTATAATACTAGTatcggatgccgaaaacttccgcgGTTTTAGAGCTAGAAATAGCAAGT	GGATGCCGAAAACTTCCGCGAGG	GTCGCAATCAGACTCTGCTCACTTTGCACAGCCTGAATATGCTGCATTCTCGCGGTTTCtttGCCGAGGTTTTCGGCATCCTCGCGCGGCATAATATTTCGGTAGACTTAATCACCAC
lysC_M251F	CCGCCCAAACGTCCGGTTtgtatagcgcgcCACGCGTAGTTTCCGCAGCAAAACGCATTGATGAAATCGCGTTTGCCGAAGCGgcggaatttGCAACTTTTGGTGCAAAAGTACTGCATCCGGCAACGTTGCTACCCGCAGTACGCAGTTGACAGCTAGCTCAGTCCTAGGTATAATACTAGTatcgtttgccgaagcggcagagaGTTTTAGAGCTAGAAATAGCAAGT	GTTTGCCGAAGCGGCAGAGATGG	CACGCGTAGTTTCCGCAGCAAAACGCATTGATGAAATCGCGTTTGCCGAAGCGgcggaatttGCAACTTTTGGTGCAAAAGTACTGCATCCGGCAACGTTGCTACCCGCAGTACGCAG
lysC_M318F	CCGCCCAAACGTCCGGTTatcacagaccgcCGCTGTTCCGCGCTCTGGCGCTTCGTCGCAATCAGACTCTGCTCACTTTGCACAGCttaAACtttCTGCATTCTCGCGGTTTCCTCGCGGAAGTTTTCGGCATCCTCGCGCGGCATAATTGACAGCTAGCTCAGTCCTAGGTATAATACTAGTatccgcgagaatgcagcatattcGTTTTAGAGCTAGAAATAGCAAGT	CGCGAGAATGCAGCATATTCAGG	CGCTGTTCCGCGCTCTGGCGCTTCGTCGCAATCAGACTCTGCTCACTTTGCACAGCttaAACtttCTGCATTCTCGCGGTTTCCTCGCGGAAGTTTTCGGCATCCTCGCGCGGCATAA
lysC_P231F	CCGCCCAAACGTCCGGTTaccagcatacgtGGCTTTACACGCATCTCGTGTTGATATCTGGACCGACGTCCCGGGCATCTACACCacgGACtttCGCGTAGTTTCCGCAGCAAAACGCATTGATGAAATCGCGTTTGCCGAAGCGGCATTGACAGCTAGCTCAGTCCTAGGTATAATACTAGTatctgcggaaactacgcgtggatGTTTTAGAGCTAGAAATAGCAAGT	TGCGGAAACTACGCGTGGATCGG	GGCTTTACACGCATCTCGTGTTGATATCTGGACCGACGTCCCGGGCATCTACACCacgGACtttCGCGTAGTTTCCGCAGCAAAACGCATTGATGAAATCGCGTTTGCCGAAGCGGCA
lysC_R198F	CCGCCCAAACGTCCGGTTtaccagtcgagtTAGTGATCACCCAGGGATTTATCGGTAGCGAAAATAAAGGTCGTACAACGACGCTTGGCtttGGCGGTAGCGATTATACGGCAGCCTTGCTGGCGGAGGCTTTACACGCATCTCGTGTTTGACAGCTAGCTCAGTCCTAGGTATAATACTAGTatcccgtataatcgctgcctccaGTTTTAGAGCTAGAAATAGCAAGT	CCGTATAATCGCTGCCTCCACGG	TAGTGATCACCCAGGGATTTATCGGTAGCGAAAATAAAGGTCGTACAACGACGCTTGGCtttGGCGGTAGCGATTATACGGCAGCCTTGCTGGCGGAGGCTTTACACGCATCTCGTGT
lysC_R232F	CCGCCCAAACGTCCGGTTcgagcttgatgcTTACACGCATCTCGTGTTGATATCTGGACCGACGTCCCGGGCATCTACACCACCGATccgtttGTGGTTTCCGCAGCAAAACGCATTGATGAAATCGCGTTTGCCGAAGCGGCAGAGATTGACAGCTAGCTCAGTCCTAGGTATAATACTAGTatctttgctgcggaaactacgcgGTTTTAGAGCTAGAAATAGCAAGT	TTTGCTGCGGAAACTACGCGTGG	TTACACGCATCTCGTGTTGATATCTGGACCGACGTCCCGGGCATCTACACCACCGATccgtttGTGGTTTCCGCAGCAAAACGCATTGATGAAATCGCGTTTGCCGAAGCGGCAGAGA
lysC_R322F	CCGCCCAAACGTCCGGTTttcgacagtctcTGGCGCTTCGTCGCAATCAGACTCTGCTCACTTTGCACAGCCTGAATATGCTGCATagctttggcTTCCTCGCGGAAGTTTTCGGCATCCTCGCGCGGCATAATATTTCGGTAGACTTTTGACAGCTAGCTCAGTCCTAGGTATAATACTAGTatcctgaatatgctgcattctcgGTTTTAGAGCTAGAAATAGCAAGT	CTGAATATGCTGCATTCTCGCGG	TGGCGCTTCGTCGCAATCAGACTCTGCTCACTTTGCACAGCCTGAATATGCTGCATagctttggcTTCCTCGCGGAAGTTTTCGGCATCCTCGCGCGGCATAATATTTCGGTAGACTT
lysC_S201F	CCGCCCAAACGTCCGGTTtgtatgacgaagACCCAGGGATTTATCGGTAGCGAAAATAAAGGTCGTACAACGACGCTTGGCagaggcggttttGATTATACGGCAGCCTTGCTGGCGGAGGCTTTACACGCATCTCGTGTTGATATCTTTGACAGCTAGCTCAGTCCTAGGTATAATACTAGTatcacaacgacgcttggccgtggGTTTTAGAGCTAGAAATAGCAAGT	ACAACGACGCTTGGCCGTGGAGG	ACCCAGGGATTTATCGGTAGCGAAAATAAAGGTCGTACAACGACGCTTGGCagaggcggttttGATTATACGGCAGCCTTGCTGGCGGAGGCTTTACACGCATCTCGTGTTGATATCT
lysC_S321F	CCGCCCAAACGTCCGGTTtgcgctcttcagCTGGCGCTTCGTCGCAATCAGACTCTGCTCACTTTGCACAGCCTGAATATGCTGCATtttagaggcTTCCTCGCGGAAGTTTTCGGCATCCTCGCGCGGCATAATATTTCGGTAGACTTTGACAGCTAGCTCAGTCCTAGGTATAATACTAGTatcctgaatatgctgcattctcgGTTTTAGAGCTAGAAATAGCAAGT	CTGAATATGCTGCATTCTCGCGG	CTGGCGCTTCGTCGCAATCAGACTCTGCTCACTTTGCACAGCCTGAATATGCTGCATtttagaggcTTCCTCGCGGAAGTTTTCGGCATCCTCGCGCGGCATAATATTTCGGTAGACT
lysC_S338F	CCGCCCAAACGTCCGGTTcgtatgtgacacTGCTGCATTCTCGCGGTTTCCTCGCGGAAGTTTTCGGCATCCTCGCGCGGCATaacatctttGTAGACTTAATCACCACGTCAGAAGTGAGCGTGGCATTAACCCTTGATACCACCGGTTGACAGCTAGCTCAGTCCTAGGTATAATACTAGTatccctcgcgcggcataatatttGTTTTAGAGCTAGAAATAGCAAGT	CCTCGCGCGGCATAATATTTCGG	TGCTGCATTCTCGCGGTTTCCTCGCGGAAGTTTTCGGCATCCTCGCGCGGCATaacatctttGTAGACTTAATCACCACGTCAGAAGTGAGCGTGGCATTAACCCTTGATACCACCGG
lysC_S345F	CCGCCCAAACGTCCGGTTgatagagagagtCCTCGCGGAAGTTTTCGGCATCCTCGCGCGGCATAATATTTCGGTAGACTTAATCacgACCtttGAAGTGAGCGTGGCATTAACCCTTGATACCACCGGTTCAACCTCCACTGGCGATTTGACAGCTAGCTCAGTCCTAGGTATAATACTAGTatctgccacgctcacttctgacgGTTTTAGAGCTAGAAATAGCAAGT	TGCCACGCTCACTTCTGACGTGG	CCTCGCGGAAGTTTTCGGCATCCTCGCGCGGCATAATATTTCGGTAGACTTAATCacgACCtttGAAGTGAGCGTGGCATTAACCCTTGATACCACCGGTTCAACCTCCACTGGCGAT
lysC_S348F	CCGCCCAAACGTCCGGTTcaggactcactgTTTCGGCATCCTCGCGCGGCATAATATTTCGGTAGACTTAATCACCACGTCAGAAgtttttgttGCATTAACCCTTGATACCACCGGTTCAACCTCCACTGGCGATACGTTGCTGACGTTGACAGCTAGCTCAGTCCTAGGTATAATACTAGTatccaccacgtcagaagtgagcgGTTTTAGAGCTAGAAATAGCAAGT	CACCACGTCAGAAGTGAGCGTGG	TTTCGGCATCCTCGCGCGGCATAATATTTCGGTAGACTTAATCACCACGTCAGAAgtttttgttGCATTAACCCTTGATACCACCGGTTCAACCTCCACTGGCGATACGTTGCTGACG
lysC_S39F	CCGCCCAAACGTCCGGTTtgttcagatgtgCCATGAACCGCAGCGCTGATATTGTGCTTTCTGATGCCAACGTGCGTTTAGTTgtgttatttGCTTCTGCTGGTATCACTAATCTGCTGGTCGCTTTAGCTGAAGGACTGGAACCTGGTTGACAGCTAGCTCAGTCCTAGGTATAATACTAGTatccgtgcgtttagttgtcctctGTTTTAGAGCTAGAAATAGCAAGT	CGTGCGTTTAGTTGTCCTCTCGG	CCATGAACCGCAGCGCTGATATTGTGCTTTCTGATGCCAACGTGCGTTTAGTTgtgttatttGCTTCTGCTGGTATCACTAATCTGCTGGTCGCTTTAGCTGAAGGACTGGAACCTGG
lysC_T12F	CCGCCCAAACGTCCGGTTgtggcagtgtagAATGGATCCCCTGACACGAGGTAGTTATGTCTGAAATTGTTGTCTCCAAATTTGGCGGTtttTCTGTGGCTGATTTTGACGCCATGAACCGCAGCGCTGATATTGTGCTTTCTGATGCTTGACAGCTAGCTCAGTCCTAGGTATAATACTAGTatcggcgtcaaaatcagctacgcGTTTTAGAGCTAGAAATAGCAAGT	GGCGTCAAAATCAGCTACGCTGG	AATGGATCCCCTGACACGAGGTAGTTATGTCTGAAATTGTTGTCTCCAAATTTGGCGGTtttTCTGTGGCTGATTTTGACGCCATGAACCGCAGCGCTGATATTGTGCTTTCTGATGC
lysC_T221F	CCGCCCAAACGTCCGGTTctccgtagcatcGCGATTATACGGCAGCCTTGCTGGCGGAGGCTTTACACGCATCTCGTGTTGATATCTGGtttGATGTGCCGGGCATCTACACCACCGATCCACGCGTAGTTTCCGCAGCAAAACGCATTTGACAGCTAGCTCAGTCCTAGGTATAATACTAGTatcggtgtagatgcccgggacgtGTTTTAGAGCTAGAAATAGCAAGT	GGTGTAGATGCCCGGGACGTCGG	GCGATTATACGGCAGCCTTGCTGGCGGAGGCTTTACACGCATCTCGTGTTGATATCTGGtttGATGTGCCGGGCATCTACACCACCGATCCACGCGTAGTTTCCGCAGCAAAACGCAT
lysC_T228F	CCGCCCAAACGTCCGGTTaggagatcatgcTGGCGGAGGCTTTACACGCATCTCGTGTTGATATCTGGACCGACGTCCCGGGCATCTACtttACGGACCCACGCGTAGTTTCCGCAGCAAAACGCATTGATGAAATCGCGTTTGCCGATTGACAGCTAGCTCAGTCCTAGGTATAATACTAGTatcggaaactacgcgtggatcggGTTTTAGAGCTAGAAATAGCAAGT	GGAAACTACGCGTGGATCGGTGG	TGGCGGAGGCTTTACACGCATCTCGTGTTGATATCTGGACCGACGTCCCGGGCATCTACtttACGGACCCACGCGTAGTTTCCGCAGCAAAACGCATTGATGAAATCGCGTTTGCCGA
lysC_T229F	CCGCCCAAACGTCCGGTTcgatgtctctgtCGGAGGCTTTACACGCATCTCGTGTTGATATCTGGACCGACGTCCCGGGCATCTACACCtttGACCCGCGCGTAGTTTCCGCAGCAAAACGCATTGATGAAATCGCGTTTGCCGAAGCTTGACAGCTAGCTCAGTCCTAGGTATAATACTAGTatctgcggaaactacgcgtggatGTTTTAGAGCTAGAAATAGCAAGT	TGCGGAAACTACGCGTGGATCGG	CGGAGGCTTTACACGCATCTCGTGTTGATATCTGGACCGACGTCCCGGGCATCTACACCtttGACCCGCGCGTAGTTTCCGCAGCAAAACGCATTGATGAAATCGCGTTTGCCGAAGC
lysC_T344F	CCGCCCAAACGTCCGGTTtagagaacgcatTCCTCGCGGAAGTTTTCGGCATCCTCGCGCGGCATAATATTTCGGTAGACTTAATCacgtttAGCGAAGTGAGCGTGGCATTAACCCTTGATACCACCGGTTCAACCTCCACTGGCGATTGACAGCTAGCTCAGTCCTAGGTATAATACTAGTatctgccacgctcacttctgacgGTTTTAGAGCTAGAAATAGCAAGT	TGCCACGCTCACTTCTGACGTGG	TCCTCGCGGAAGTTTTCGGCATCCTCGCGCGGCATAATATTTCGGTAGACTTAATCacgtttAGCGAAGTGAGCGTGGCATTAACCCTTGATACCACCGGTTCAACCTCCACTGGCGA
lysC_T45F	CCGCCCAAACGTCCGGTTcattcatcagctCTGATATTGTGCTTTCTGATGCCAACGTGCGTTTAGTTGTCCTCTCGGCTagcgcgggcATCtttAATCTGCTGGTCGCTTTAGCTGAAGGACTGGAACCTGGCGAGCGATTCGAAAATTGACAGCTAGCTCAGTCCTAGGTATAATACTAGTatcgttgtcctctcggcttctgcGTTTTAGAGCTAGAAATAGCAAGT	GTTGTCCTCTCGGCTTCTGCTGG	CTGATATTGTGCTTTCTGATGCCAACGTGCGTTTAGTTGTCCTCTCGGCTagcgcgggcATCtttAATCTGCTGGTCGCTTTAGCTGAAGGACTGGAACCTGGCGAGCGATTCGAAAA
lysC_V223F	CCGCCCAAACGTCCGGTTgttatgactgcaATACGGCAGCCTTGCTGGCGGAGGCTTTACACGCATCTCGTGTTGATATCTGGACCGACtttccaGGTATTTACACCACCGATCCACGCGTAGTTTCCGCAGCAAAACGCATTGATGATTGACAGCTAGCTCAGTCCTAGGTATAATACTAGTatcgatcggtggtgtagatgcccGTTTTAGAGCTAGAAATAGCAAGT	GATCGGTGGTGTAGATGCCCGGG	ATACGGCAGCCTTGCTGGCGGAGGCTTTACACGCATCTCGTGTTGATATCTGGACCGACtttccaGGTATTTACACCACCGATCCACGCGTAGTTTCCGCAGCAAAACGCATTGATGA
lysC_V258F	CCGCCCAAACGTCCGGTTctatctcacttcGCAAAACGCATTGATGAAATCGCGTTTGCCGAAGCGGCAGAGATGGCAaccttcggcGCAAAAtttCTGCATCCGGCAACGTTGCTACCCGCAGTACGCAGCGATATCCCGGTCTTTGTTGACAGCTAGCTCAGTCCTAGGTATAATACTAGTatcgcggcagagatggcaactttGTTTTAGAGCTAGAAATAGCAAGT	GCGGCAGAGATGGCAACTTTTGG	GCAAAACGCATTGATGAAATCGCGTTTGCCGAAGCGGCAGAGATGGCAaccttcggcGCAAAAtttCTGCATCCGGCAACGTTGCTACCCGCAGTACGCAGCGATATCCCGGTCTTTG
lysC_V339F	CCGCCCAAACGTCCGGTTagcatccacgatTGCATTCTCGCGGTTTCCTCGCGGAAGTTTTCGGCATCCTCGCGCGGCATaacatcagctttGACTTAATCACCACGTCAGAAGTGAGCGTGGCATTAACCCTTGATACCACCGGTTCTTGACAGCTAGCTCAGTCCTAGGTATAATACTAGTatccctcgcgcggcataatatttGTTTTAGAGCTAGAAATAGCAAGT	CCTCGCGCGGCATAATATTTCGG	TGCATTCTCGCGGTTTCCTCGCGGAAGTTTTCGGCATCCTCGCGCGGCATaacatcagctttGACTTAATCACCACGTCAGAAGTGAGCGTGGCATTAACCCTTGATACCACCGGTTC
lysC_V347F	CCGCCCAAACGTCCGGTTatgcgtgtcttcTTTTCGGCATCCTCGCGCGGCATAATATTTCGGTAGACTTAATCACCACGTCAGAAttttctgttGCATTAACCCTTGATACCACCGGTTCAACCTCCACTGGCGATACGTTGCTGACTTGACAGCTAGCTCAGTCCTAGGTATAATACTAGTatccaccacgtcagaagtgagcgGTTTTAGAGCTAGAAATAGCAAGT	CACCACGTCAGAAGTGAGCGTGG	TTTTCGGCATCCTCGCGCGGCATAATATTTCGGTAGACTTAATCACCACGTCAGAAttttctgttGCATTAACCCTTGATACCACCGGTTCAACCTCCACTGGCGATACGTTGCTGAC
lysC_W220F	CCGCCCAAACGTCCGGTTatgcacgacactCAGCGATTATACGGCAGCCTTGCTGGCGGAGGCTTTACACGCATCTCGTGTTGATATCtttacgGATGTGCCGGGCATCTACACCACCGATCCACGCGTAGTTTCCGCAGCAAAACGCTTGACAGCTAGCTCAGTCCTAGGTATAATACTAGTatcggtgtagatgcccgggacgtGTTTTAGAGCTAGAAATAGCAAGT	GGTGTAGATGCCCGGGACGTCGG	CAGCGATTATACGGCAGCCTTGCTGGCGGAGGCTTTACACGCATCTCGTGTTGATATCtttacgGATGTGCCGGGCATCTACACCACCGATCCACGCGTAGTTTCCGCAGCAAAACGC
lysC_Y227F	CCGCCCAAACGTCCGGTTtagacggcgtctGCTGGCGGAGGCTTTACACGCATCTCGTGTTGATATCTGGACCGACGTCCCGGGCATCtttacgACGGACCCACGCGTAGTTTCCGCAGCAAAACGCATTGATGAAATCGCGTTTGCCTTGACAGCTAGCTCAGTCCTAGGTATAATACTAGTatcggaaactacgcgtggatcggGTTTTAGAGCTAGAAATAGCAAGT	GGAAACTACGCGTGGATCGGTGG	GCTGGCGGAGGCTTTACACGCATCTCGTGTTGATATCTGGACCGACGTCCCGGGCATCtttacgACGGACCCACGCGTAGTTTCCGCAGCAAAACGCATTGATGAAATCGCGTTTGCC
lysC_A256H	CCGCCCAAACGTCCGGTTctcactctcctaGCAGCAAAACGCATTGATGAAATCGCGTTTGCCGAAGCGGCAGAGATGGCAaccttcggccatAAAGTACTGCATCCGGCAACGTTGCTACCCGCAGTACGCAGCGATATCCCGGTCTTTGACAGCTAGCTCAGTCCTAGGTATAATACTAGTatcgcggcagagatggcaactttGTTTTAGAGCTAGAAATAGCAAGT	GCGGCAGAGATGGCAACTTTTGG	GCAGCAAAACGCATTGATGAAATCGCGTTTGCCGAAGCGGCAGAGATGGCAaccttcggccatAAAGTACTGCATCCGGCAACGTTGCTACCCGCAGTACGCAGCGATATCCCGGTCT
lysC_A326H	CCGCCCAAACGTCCGGTTttagtcgatacgGCAATCAGACTCTGCTCACTTTGCACAGCCTGAATATGCTGCATTCTCGCGGTtttttacatGAAGTTTTCGGCATCCTCGCGCGGCATAATATTTCGGTAGACTTAATCACCACGTCTTGACAGCTAGCTCAGTCCTAGGTATAATACTAGTatcgcattctcgcggtttcctcgGTTTTAGAGCTAGAAATAGCAAGT	GCATTCTCGCGGTTTCCTCGCGG	GCAATCAGACTCTGCTCACTTTGCACAGCCTGAATATGCTGCATTCTCGCGGTtttttacatGAAGTTTTCGGCATCCTCGCGCGGCATAATATTTCGGTAGACTTAATCACCACGTC
lysC_A40H	CCGCCCAAACGTCCGGTTatgcagctagagTGAACCGCAGCGCTGATATTGTGCTTTCTGATGCCAACGTGCGTTTAGTTgtgttaagccatTCTGCTGGTATCACTAATCTGCTGGTCGCTTTAGCTGAAGGACTGGAACCTGGCGATTGACAGCTAGCTCAGTCCTAGGTATAATACTAGTatccgtgcgtttagttgtcctctGTTTTAGAGCTAGAAATAGCAAGT	CGTGCGTTTAGTTGTCCTCTCGG	TGAACCGCAGCGCTGATATTGTGCTTTCTGATGCCAACGTGCGTTTAGTTgtgttaagccatTCTGCTGGTATCACTAATCTGCTGGTCGCTTTAGCTGAAGGACTGGAACCTGGCGA
lysC_D202H	CCGCCCAAACGTCCGGTTctcgcctacgtaCCCAGGGATTTATCGGTAGCGAAAATAAAGGTCGTACAACGACGCTTGGCagaggcggtAGCcatTATACGGCAGCCTTGCTGGCGGAGGCTTTACACGCATCTCGTGTTGATATCTGTTGACAGCTAGCTCAGTCCTAGGTATAATACTAGTatcacaacgacgcttggccgtggGTTTTAGAGCTAGAAATAGCAAGT	ACAACGACGCTTGGCCGTGGAGG	CCCAGGGATTTATCGGTAGCGAAAATAAAGGTCGTACAACGACGCTTGGCagaggcggtAGCcatTATACGGCAGCCTTGCTGGCGGAGGCTTTACACGCATCTCGTGTTGATATCTG
lysC_D222H	CCGCCCAAACGTCCGGTTcgtacatcacagATTATACGGCAGCCTTGCTGGCGGAGGCTTTACACGCATCTCGTGTTGATATCTGGacgcatGTGCCGGGCATCTACACCACCGATCCACGCGTAGTTTCCGCAGCAAAACGCATTGATTGACAGCTAGCTCAGTCCTAGGTATAATACTAGTatcggtgtagatgcccgggacgtGTTTTAGAGCTAGAAATAGCAAGT	GGTGTAGATGCCCGGGACGTCGG	ATTATACGGCAGCCTTGCTGGCGGAGGCTTTACACGCATCTCGTGTTGATATCTGGacgcatGTGCCGGGCATCTACACCACCGATCCACGCGTAGTTTCCGCAGCAAAACGCATTGA
lysC_D230H	CCGCCCAAACGTCCGGTTtcgctgaggtgtAGGCTTTACACGCATCTCGTGTTGATATCTGGACCGACGTCCCGGGCATCTACACCacgcatCCGCGCGTAGTTTCCGCAGCAAAACGCATTGATGAAATCGCGTTTGCCGAAGCGGCTTGACAGCTAGCTCAGTCCTAGGTATAATACTAGTatctgcggaaactacgcgtggatGTTTTAGAGCTAGAAATAGCAAGT	TGCGGAAACTACGCGTGGATCGG	AGGCTTTACACGCATCTCGTGTTGATATCTGGACCGACGTCCCGGGCATCTACACCacgcatCCGCGCGTAGTTTCCGCAGCAAAACGCATTGATGAAATCGCGTTTGCCGAAGCGGC
lysC_D340H	CCGCCCAAACGTCCGGTTtccatagcgacaGCATTCTCGCGGTTTCCTCGCGGAAGTTTTCGGCATCCTCGCGCGGCATaacatcagcGTAcatTTAATCACCACGTCAGAAGTGAGCGTGGCATTAACCCTTGATACCACCGGTTCATTGACAGCTAGCTCAGTCCTAGGTATAATACTAGTatccctcgcgcggcataatatttGTTTTAGAGCTAGAAATAGCAAGT	CCTCGCGCGGCATAATATTTCGG	GCATTCTCGCGGTTTCCTCGCGGAAGTTTTCGGCATCCTCGCGCGGCATaacatcagcGTAcatTTAATCACCACGTCAGAAGTGAGCGTGGCATTAACCCTTGATACCACCGGTTCA
lysC_D354H	CCGCCCAAACGTCCGGTTactagtgaagacGCATAATATTTCGGTAGACTTAATCACCACGTCAGAAGTGAGCGTGGCATTAACCCTTcatacgACGGGCTCAACCTCCACTGGCGATACGTTGCTGACGCAATCTCTGCTGATGGAGTTGACAGCTAGCTCAGTCCTAGGTATAATACTAGTatcgccagtggaggttgaaccggGTTTTAGAGCTAGAAATAGCAAGT	GCCAGTGGAGGTTGAACCGGTGG	GCATAATATTTCGGTAGACTTAATCACCACGTCAGAAGTGAGCGTGGCATTAACCCTTcatacgACGGGCTCAACCTCCACTGGCGATACGTTGCTGACGCAATCTCTGCTGATGGAG
lysC_E119H	CCGCCCAAACGTCCGGTTgctgttgctgctGCAGAAGCGGCGGCGCTGGCAACGTCTCCGGCGCTGACAGATGAGCTGGTCtctcatggtcatCTGATGTCGACCCTGCTGTTTGTTGAGATCCTGCGCGAACGCGATGTTCAGGCACTTGACAGCTAGCTCAGTCCTAGGTATAATACTAGTatcacagatgagctggtcagccaGTTTTAGAGCTAGAAATAGCAAGT	ACAGATGAGCTGGTCAGCCACGG	GCAGAAGCGGCGGCGCTGGCAACGTCTCCGGCGCTGACAGATGAGCTGGTCtctcatggtcatCTGATGTCGACCCTGCTGTTTGTTGAGATCCTGCGCGAACGCGATGTTCAGGCAC
lysC_E346H	CCGCCCAAACGTCCGGTTgcactgagtaccTCGCGGAAGTTTTCGGCATCCTCGCGCGGCATAATATTTCGGTAGACTTAATCacgACCAGCcatGTGAGCGTGGCATTAACCCTTGATACCACCGGTTCAACCTCCACTGGCGATACTTGACAGCTAGCTCAGTCCTAGGTATAATACTAGTatctgccacgctcacttctgacgGTTTTAGAGCTAGAAATAGCAAGT	TGCCACGCTCACTTCTGACGTGG	TCGCGGAAGTTTTCGGCATCCTCGCGCGGCATAATATTTCGGTAGACTTAATCacgACCAGCcatGTGAGCGTGGCATTAACCCTTGATACCACCGGTTCAACCTCCACTGGCGATAC
lysC_F184H	CCGCCCAAACGTCCGGTTtcgatcactaccGGAACTGGCCGCGCTGCAGCTGCTCCCACGTCTCAATGAAGGCTTAGTGattacgcaaGGAcatATCGGTAGCGAAAATAAAGGTCGTACAACGACGCTTGGCCGTGGAGGCAGCGATTTGACAGCTAGCTCAGTCCTAGGTATAATACTAGTatctgaaggcttagtgatcacccGTTTTAGAGCTAGAAATAGCAAGT	TGAAGGCTTAGTGATCACCCAGG	GGAACTGGCCGCGCTGCAGCTGCTCCCACGTCTCAATGAAGGCTTAGTGattacgcaaGGAcatATCGGTAGCGAAAATAAAGGTCGTACAACGACGCTTGGCCGTGGAGGCAGCGAT
lysC_F324H	CCGCCCAAACGTCCGGTTactatggtagagTTCGTCGCAATCAGACTCTGCTCACTTTGCACAGCCTGAATATGCTGCATTCTCGCGGTcatctgGCCGAGGTTTTCGGCATCCTCGCGCGGCATAATATTTCGGTAGACTTAATCACTTGACAGCTAGCTCAGTCCTAGGTATAATACTAGTatcggatgccgaaaacttccgcgGTTTTAGAGCTAGAAATAGCAAGT	GGATGCCGAAAACTTCCGCGAGG	TTCGTCGCAATCAGACTCTGCTCACTTTGCACAGCCTGAATATGCTGCATTCTCGCGGTcatctgGCCGAGGTTTTCGGCATCCTCGCGCGGCATAATATTTCGGTAGACTTAATCAC
lysC_G10H	CCGCCCAAACGTCCGGTTatgcactgctagGCTGAAAATGGATCCCCTGACACGAGGTAGTTATGTCTGAAATTGTTGTCTCCaagttccatGGTACCAGCGTAGCTGATTTTGACGCCATGAACCGCAGCGCTGATATTGTGCTTTCTTGACAGCTAGCTCAGTCCTAGGTATAATACTAGTatcgaaattgttgtctccaaattGTTTTAGAGCTAGAAATAGCAAGT	GAAATTGTTGTCTCCAAATTTGG	GCTGAAAATGGATCCCCTGACACGAGGTAGTTATGTCTGAAATTGTTGTCTCCaagttccatGGTACCAGCGTAGCTGATTTTGACGCCATGAACCGCAGCGCTGATATTGTGCTTTC
lysC_G11H	CCGCCCAAACGTCCGGTTatccacgtcactGAAAATGGATCCCCTGACACGAGGTAGTTATGTCTGAAATTGTTGTCTCCAAAttcggtcatACCAGCGTAGCTGATTTTGACGCCATGAACCGCAGCGCTGATATTGTGCTTTCTGATTGACAGCTAGCTCAGTCCTAGGTATAATACTAGTatcattgttgtctccaaatttggGTTTTAGAGCTAGAAATAGCAAGT	ATTGTTGTCTCCAAATTTGGCGG	GAAAATGGATCCCCTGACACGAGGTAGTTATGTCTGAAATTGTTGTCTCCAAAttcggtcatACCAGCGTAGCTGATTTTGACGCCATGAACCGCAGCGCTGATATTGTGCTTTCTGA
lysC_G197H	CCGCCCAAACGTCCGGTTtatgcgttgtctGCTTAGTGATCACCCAGGGATTTATCGGTAGCGAAAATAAAGGTCGTACAACGaccttacatCGTGGAGGCAGCGATTATACGGCAGCCTTGCTGGCGGAGGCTTTACACGCATCTCGTTGACAGCTAGCTCAGTCCTAGGTATAATACTAGTatcaaaggtcgtacaacgacgctGTTTTAGAGCTAGAAATAGCAAGT	AAAGGTCGTACAACGACGCTTGG	GCTTAGTGATCACCCAGGGATTTATCGGTAGCGAAAATAAAGGTCGTACAACGaccttacatCGTGGAGGCAGCGATTATACGGCAGCCTTGCTGGCGGAGGCTTTACACGCATCTCG
lysC_G199H	CCGCCCAAACGTCCGGTTgatatacgtaccTGATCACCCAGGGATTTATCGGTAGCGAAAATAAAGGTCGTACAACGACGCTTggtagacatGGCAGCGATTATACGGCAGCCTTGCTGGCGGAGGCTTTACACGCATCTCGTGTTGATTGACAGCTAGCTCAGTCCTAGGTATAATACTAGTatccgtacaacgacgcttggccgGTTTTAGAGCTAGAAATAGCAAGT	CGTACAACGACGCTTGGCCGTGG	TGATCACCCAGGGATTTATCGGTAGCGAAAATAAAGGTCGTACAACGACGCTTggtagacatGGCAGCGATTATACGGCAGCCTTGCTGGCGGAGGCTTTACACGCATCTCGTGTTGA
lysC_G200H	CCGCCCAAACGTCCGGTTctgtactcatgcTCACCCAGGGATTTATCGGTAGCGAAAATAAAGGTCGTACAACGACGCTTGGCagaggccatAGCGATTATACGGCAGCCTTGCTGGCGGAGGCTTTACACGCATCTCGTGTTGATATTTGACAGCTAGCTCAGTCCTAGGTATAATACTAGTatcacaacgacgcttggccgtggGTTTTAGAGCTAGAAATAGCAAGT	ACAACGACGCTTGGCCGTGGAGG	TCACCCAGGGATTTATCGGTAGCGAAAATAAAGGTCGTACAACGACGCTTGGCagaggccatAGCGATTATACGGCAGCCTTGCTGGCGGAGGCTTTACACGCATCTCGTGTTGATAT
lysC_G225H	CCGCCCAAACGTCCGGTTgtgctcgttcgtCAGCCTTGCTGGCGGAGGCTTTACACGCATCTCGTGTTGATATCTGGACCgatgtgccacatATCTACACCACCGATCCACGCGTAGTTTCCGCAGCAAAACGCATTGATGAAATCGCTTGACAGCTAGCTCAGTCCTAGGTATAATACTAGTatctgatatctggaccgacgtccGTTTTAGAGCTAGAAATAGCAAGT	TGATATCTGGACCGACGTCCCGG	CAGCCTTGCTGGCGGAGGCTTTACACGCATCTCGTGTTGATATCTGGACCgatgtgccacatATCTACACCACCGATCCACGCGTAGTTTCCGCAGCAAAACGCATTGATGAAATCGC
lysC_G255H	CCGCCCAAACGTCCGGTTgaggtcactgagCCGCAGCAAAACGCATTGATGAAATCGCGTTTGCCGAAGCGGCAGAGATGGCAaccttccatGCAAAAGTACTGCATCCGGCAACGTTGCTACCCGCAGTACGCAGCGATATCCCGGTTTGACAGCTAGCTCAGTCCTAGGTATAATACTAGTatcgcggcagagatggcaactttGTTTTAGAGCTAGAAATAGCAAGT	GCGGCAGAGATGGCAACTTTTGG	CCGCAGCAAAACGCATTGATGAAATCGCGTTTGCCGAAGCGGCAGAGATGGCAaccttccatGCAAAAGTACTGCATCCGGCAACGTTGCTACCCGCAGTACGCAGCGATATCCCGGT
lysC_G323H	CCGCCCAAACGTCCGGTTtaccgatgtctcCGCTTCGTCGCAATCAGACTCTGCTCACTTTGCACAGCCTGAATATGCTGCATagcagacatTTCCTCGCGGAAGTTTTCGGCATCCTCGCGCGGCATAATATTTCGGTAGACTTAATTTGACAGCTAGCTCAGTCCTAGGTATAATACTAGTatcctgaatatgctgcattctcgGTTTTAGAGCTAGAAATAGCAAGT	CTGAATATGCTGCATTCTCGCGG	CGCTTCGTCGCAATCAGACTCTGCTCACTTTGCACAGCCTGAATATGCTGCATagcagacatTTCCTCGCGGAAGTTTTCGGCATCCTCGCGCGGCATAATATTTCGGTAGACTTAAT
lysC_H320H	CCGCCCAAACGTCCGGTTcagcaggtcagaCTCTGGCGCTTCGTCGCAATCAGACTCTGCTCACTTTGCACAGCCTGAATATGCTGcatagcagaggcTTCCTCGCGGAAGTTTTCGGCATCCTCGCGCGGCATAATATTTCGGTAGATTGACAGCTAGCTCAGTCCTAGGTATAATACTAGTatcctgaatatgctgcattctcgGTTTTAGAGCTAGAAATAGCAAGT	CTGAATATGCTGCATTCTCGCGG	CTCTGGCGCTTCGTCGCAATCAGACTCTGCTCACTTTGCACAGCCTGAATATGCTGcatagcagaggcTTCCTCGCGGAAGTTTTCGGCATCCTCGCGCGGCATAATATTTCGGTAGA
lysC_I226H	CCGCCCAAACGTCCGGTTatagtcgtcgcgAGCCTTGCTGGCGGAGGCTTTACACGCATCTCGTGTTGATATCTGGACCgatgtgccaGGCcatTACACCACCGATCCACGCGTAGTTTCCGCAGCAAAACGCATTGATGAAATCGCGTTGACAGCTAGCTCAGTCCTAGGTATAATACTAGTatctgatatctggaccgacgtccGTTTTAGAGCTAGAAATAGCAAGT	TGATATCTGGACCGACGTCCCGG	AGCCTTGCTGGCGGAGGCTTTACACGCATCTCGTGTTGATATCTGGACCgatgtgccaGGCcatTACACCACCGATCCACGCGTAGTTTCCGCAGCAAAACGCATTGATGAAATCGCG
lysC_I337H	CCGCCCAAACGTCCGGTTgcttgtgagtgtTATGCTGCATTCTCGCGGTTTCCTCGCGGAAGTTTTCGGCATCCTCGCGCGGCATaaccatagcGTAGACTTAATCACCACGTCAGAAGTGAGCGTGGCATTAACCCTTGATACCACCTTGACAGCTAGCTCAGTCCTAGGTATAATACTAGTatccctcgcgcggcataatatttGTTTTAGAGCTAGAAATAGCAAGT	CCTCGCGCGGCATAATATTTCGG	TATGCTGCATTCTCGCGGTTTCCTCGCGGAAGTTTTCGGCATCCTCGCGCGGCATaaccatagcGTAGACTTAATCACCACGTCAGAAGTGAGCGTGGCATTAACCCTTGATACCACC
lysC_K257H	CCGCCCAAACGTCCGGTTtcgatggtgcatCAGCAAAACGCATTGATGAAATCGCGTTTGCCGAAGCGGCAGAGATGGCAaccttcggcGCAcatGTACTGCATCCGGCAACGTTGCTACCCGCAGTACGCAGCGATATCCCGGTCTTTTGACAGCTAGCTCAGTCCTAGGTATAATACTAGTatcgcggcagagatggcaactttGTTTTAGAGCTAGAAATAGCAAGT	GCGGCAGAGATGGCAACTTTTGG	CAGCAAAACGCATTGATGAAATCGCGTTTGCCGAAGCGGCAGAGATGGCAaccttcggcGCAcatGTACTGCATCCGGCAACGTTGCTACCCGCAGTACGCAGCGATATCCCGGTCTT
lysC_K8H	CCGCCCAAACGTCCGGTTcataatgcatcgGCCAAGGCTGAAAATGGATCCCCTGACACGAGGTAGTTATGTCTGAAATTGTTGTCagccatTTCGGCGGTACCAGCGTAGCTGATTTTGACGCCATGAACCGCAGCGCTGATATTGTTTGACAGCTAGCTCAGTCCTAGGTATAATACTAGTatctacgctggtaccgccaaattGTTTTAGAGCTAGAAATAGCAAGT	TACGCTGGTACCGCCAAATTTGG	GCCAAGGCTGAAAATGGATCCCCTGACACGAGGTAGTTATGTCTGAAATTGTTGTCagccatTTCGGCGGTACCAGCGTAGCTGATTTTGACGCCATGAACCGCAGCGCTGATATTGT
lysC_L325H	CCGCCCAAACGTCCGGTTggatctgatcgtGTCGCAATCAGACTCTGCTCACTTTGCACAGCCTGAATATGCTGCATTCTCGCGGTTTCcatGCCGAGGTTTTCGGCATCCTCGCGCGGCATAATATTTCGGTAGACTTAATCACCACTTGACAGCTAGCTCAGTCCTAGGTATAATACTAGTatcggatgccgaaaacttccgcgGTTTTAGAGCTAGAAATAGCAAGT	GGATGCCGAAAACTTCCGCGAGG	GTCGCAATCAGACTCTGCTCACTTTGCACAGCCTGAATATGCTGCATTCTCGCGGTTTCcatGCCGAGGTTTTCGGCATCCTCGCGCGGCATAATATTTCGGTAGACTTAATCACCAC
lysC_M251H	CCGCCCAAACGTCCGGTTacacgtaccgtaCACGCGTAGTTTCCGCAGCAAAACGCATTGATGAAATCGCGTTTGCCGAAGCGgcggaacatGCAACTTTTGGTGCAAAAGTACTGCATCCGGCAACGTTGCTACCCGCAGTACGCAGTTGACAGCTAGCTCAGTCCTAGGTATAATACTAGTatcgtttgccgaagcggcagagaGTTTTAGAGCTAGAAATAGCAAGT	GTTTGCCGAAGCGGCAGAGATGG	CACGCGTAGTTTCCGCAGCAAAACGCATTGATGAAATCGCGTTTGCCGAAGCGgcggaacatGCAACTTTTGGTGCAAAAGTACTGCATCCGGCAACGTTGCTACCCGCAGTACGCAG
lysC_M318H	CCGCCCAAACGTCCGGTTtactgttctacgCGCTGTTCCGCGCTCTGGCGCTTCGTCGCAATCAGACTCTGCTCACTTTGCACAGCttaAACcatCTGCATTCTCGCGGTTTCCTCGCGGAAGTTTTCGGCATCCTCGCGCGGCATAATTGACAGCTAGCTCAGTCCTAGGTATAATACTAGTatccgcgagaatgcagcatattcGTTTTAGAGCTAGAAATAGCAAGT	CGCGAGAATGCAGCATATTCAGG	CGCTGTTCCGCGCTCTGGCGCTTCGTCGCAATCAGACTCTGCTCACTTTGCACAGCttaAACcatCTGCATTCTCGCGGTTTCCTCGCGGAAGTTTTCGGCATCCTCGCGCGGCATAA
lysC_P231H	CCGCCCAAACGTCCGGTTgcatactctctgGGCTTTACACGCATCTCGTGTTGATATCTGGACCGACGTCCCGGGCATCTACACCacgGACcatCGCGTAGTTTCCGCAGCAAAACGCATTGATGAAATCGCGTTTGCCGAAGCGGCATTGACAGCTAGCTCAGTCCTAGGTATAATACTAGTatctgcggaaactacgcgtggatGTTTTAGAGCTAGAAATAGCAAGT	TGCGGAAACTACGCGTGGATCGG	GGCTTTACACGCATCTCGTGTTGATATCTGGACCGACGTCCCGGGCATCTACACCacgGACcatCGCGTAGTTTCCGCAGCAAAACGCATTGATGAAATCGCGTTTGCCGAAGCGGCA
lysC_R198H	CCGCCCAAACGTCCGGTTgcatgtaggtgaTAGTGATCACCCAGGGATTTATCGGTAGCGAAAATAAAGGTCGTACAACGACGCTTGGCcatGGCGGTAGCGATTATACGGCAGCCTTGCTGGCGGAGGCTTTACACGCATCTCGTGTTTGACAGCTAGCTCAGTCCTAGGTATAATACTAGTatcccgtataatcgctgcctccaGTTTTAGAGCTAGAAATAGCAAGT	CCGTATAATCGCTGCCTCCACGG	TAGTGATCACCCAGGGATTTATCGGTAGCGAAAATAAAGGTCGTACAACGACGCTTGGCcatGGCGGTAGCGATTATACGGCAGCCTTGCTGGCGGAGGCTTTACACGCATCTCGTGT
lysC_R232H	CCGCCCAAACGTCCGGTTtgtcctacgctaTTACACGCATCTCGTGTTGATATCTGGACCGACGTCCCGGGCATCTACACCACCGATccgcatGTGGTTTCCGCAGCAAAACGCATTGATGAAATCGCGTTTGCCGAAGCGGCAGAGATTGACAGCTAGCTCAGTCCTAGGTATAATACTAGTatctttgctgcggaaactacgcgGTTTTAGAGCTAGAAATAGCAAGT	TTTGCTGCGGAAACTACGCGTGG	TTACACGCATCTCGTGTTGATATCTGGACCGACGTCCCGGGCATCTACACCACCGATccgcatGTGGTTTCCGCAGCAAAACGCATTGATGAAATCGCGTTTGCCGAAGCGGCAGAGA
lysC_R322H	CCGCCCAAACGTCCGGTTctgtcgaacatgTGGCGCTTCGTCGCAATCAGACTCTGCTCACTTTGCACAGCCTGAATATGCTGCATagccatggcTTCCTCGCGGAAGTTTTCGGCATCCTCGCGCGGCATAATATTTCGGTAGACTTTTGACAGCTAGCTCAGTCCTAGGTATAATACTAGTatcctgaatatgctgcattctcgGTTTTAGAGCTAGAAATAGCAAGT	CTGAATATGCTGCATTCTCGCGG	TGGCGCTTCGTCGCAATCAGACTCTGCTCACTTTGCACAGCCTGAATATGCTGCATagccatggcTTCCTCGCGGAAGTTTTCGGCATCCTCGCGCGGCATAATATTTCGGTAGACTT
lysC_S201H	CCGCCCAAACGTCCGGTTcgtcacgtataaACCCAGGGATTTATCGGTAGCGAAAATAAAGGTCGTACAACGACGCTTGGCagaggcggtcatGATTATACGGCAGCCTTGCTGGCGGAGGCTTTACACGCATCTCGTGTTGATATCTTTGACAGCTAGCTCAGTCCTAGGTATAATACTAGTatcacaacgacgcttggccgtggGTTTTAGAGCTAGAAATAGCAAGT	ACAACGACGCTTGGCCGTGGAGG	ACCCAGGGATTTATCGGTAGCGAAAATAAAGGTCGTACAACGACGCTTGGCagaggcggtcatGATTATACGGCAGCCTTGCTGGCGGAGGCTTTACACGCATCTCGTGTTGATATCT
lysC_S321H	CCGCCCAAACGTCCGGTTcgcacgtactctCTGGCGCTTCGTCGCAATCAGACTCTGCTCACTTTGCACAGCCTGAATATGCTGCATcatagaggcTTCCTCGCGGAAGTTTTCGGCATCCTCGCGCGGCATAATATTTCGGTAGACTTTGACAGCTAGCTCAGTCCTAGGTATAATACTAGTatcctgaatatgctgcattctcgGTTTTAGAGCTAGAAATAGCAAGT	CTGAATATGCTGCATTCTCGCGG	CTGGCGCTTCGTCGCAATCAGACTCTGCTCACTTTGCACAGCCTGAATATGCTGCATcatagaggcTTCCTCGCGGAAGTTTTCGGCATCCTCGCGCGGCATAATATTTCGGTAGACT
lysC_S338H	CCGCCCAAACGTCCGGTTgaggctcagtgaTGCTGCATTCTCGCGGTTTCCTCGCGGAAGTTTTCGGCATCCTCGCGCGGCATaacatccatGTAGACTTAATCACCACGTCAGAAGTGAGCGTGGCATTAACCCTTGATACCACCGGTTGACAGCTAGCTCAGTCCTAGGTATAATACTAGTatccctcgcgcggcataatatttGTTTTAGAGCTAGAAATAGCAAGT	CCTCGCGCGGCATAATATTTCGG	TGCTGCATTCTCGCGGTTTCCTCGCGGAAGTTTTCGGCATCCTCGCGCGGCATaacatccatGTAGACTTAATCACCACGTCAGAAGTGAGCGTGGCATTAACCCTTGATACCACCGG
lysC_S345H	CCGCCCAAACGTCCGGTTctgcgtgacatgCCTCGCGGAAGTTTTCGGCATCCTCGCGCGGCATAATATTTCGGTAGACTTAATCacgACCcatGAAGTGAGCGTGGCATTAACCCTTGATACCACCGGTTCAACCTCCACTGGCGATTTGACAGCTAGCTCAGTCCTAGGTATAATACTAGTatctgccacgctcacttctgacgGTTTTAGAGCTAGAAATAGCAAGT	TGCCACGCTCACTTCTGACGTGG	CCTCGCGGAAGTTTTCGGCATCCTCGCGCGGCATAATATTTCGGTAGACTTAATCacgACCcatGAAGTGAGCGTGGCATTAACCCTTGATACCACCGGTTCAACCTCCACTGGCGAT
lysC_S348H	CCGCCCAAACGTCCGGTTgatgatggtgtgTTTCGGCATCCTCGCGCGGCATAATATTTCGGTAGACTTAATCACCACGTCAGAAgttcatgttGCATTAACCCTTGATACCACCGGTTCAACCTCCACTGGCGATACGTTGCTGACGTTGACAGCTAGCTCAGTCCTAGGTATAATACTAGTatccaccacgtcagaagtgagcgGTTTTAGAGCTAGAAATAGCAAGT	CACCACGTCAGAAGTGAGCGTGG	TTTCGGCATCCTCGCGCGGCATAATATTTCGGTAGACTTAATCACCACGTCAGAAgttcatgttGCATTAACCCTTGATACCACCGGTTCAACCTCCACTGGCGATACGTTGCTGACG
lysC_S39H	CCGCCCAAACGTCCGGTTtatgctcttacgCCATGAACCGCAGCGCTGATATTGTGCTTTCTGATGCCAACGTGCGTTTAGTTgtgttacatGCTTCTGCTGGTATCACTAATCTGCTGGTCGCTTTAGCTGAAGGACTGGAACCTGGTTGACAGCTAGCTCAGTCCTAGGTATAATACTAGTatccgtgcgtttagttgtcctctGTTTTAGAGCTAGAAATAGCAAGT	CGTGCGTTTAGTTGTCCTCTCGG	CCATGAACCGCAGCGCTGATATTGTGCTTTCTGATGCCAACGTGCGTTTAGTTgtgttacatGCTTCTGCTGGTATCACTAATCTGCTGGTCGCTTTAGCTGAAGGACTGGAACCTGG
lysC_T12H	CCGCCCAAACGTCCGGTTtacagtctgcaaAATGGATCCCCTGACACGAGGTAGTTATGTCTGAAATTGTTGTCTCCAAATTTGGCGGTcatTCTGTGGCTGATTTTGACGCCATGAACCGCAGCGCTGATATTGTGCTTTCTGATGCTTGACAGCTAGCTCAGTCCTAGGTATAATACTAGTatcggcgtcaaaatcagctacgcGTTTTAGAGCTAGAAATAGCAAGT	GGCGTCAAAATCAGCTACGCTGG	AATGGATCCCCTGACACGAGGTAGTTATGTCTGAAATTGTTGTCTCCAAATTTGGCGGTcatTCTGTGGCTGATTTTGACGCCATGAACCGCAGCGCTGATATTGTGCTTTCTGATGC
lysC_T221H	CCGCCCAAACGTCCGGTTgtatgtaggagtGCGATTATACGGCAGCCTTGCTGGCGGAGGCTTTACACGCATCTCGTGTTGATATCTGGcatGATGTGCCGGGCATCTACACCACCGATCCACGCGTAGTTTCCGCAGCAAAACGCATTTGACAGCTAGCTCAGTCCTAGGTATAATACTAGTatcggtgtagatgcccgggacgtGTTTTAGAGCTAGAAATAGCAAGT	GGTGTAGATGCCCGGGACGTCGG	GCGATTATACGGCAGCCTTGCTGGCGGAGGCTTTACACGCATCTCGTGTTGATATCTGGcatGATGTGCCGGGCATCTACACCACCGATCCACGCGTAGTTTCCGCAGCAAAACGCAT
lysC_T228H	CCGCCCAAACGTCCGGTTcgtcacgtaacgTGGCGGAGGCTTTACACGCATCTCGTGTTGATATCTGGACCGACGTCCCGGGCATCTACcatACGGACCCACGCGTAGTTTCCGCAGCAAAACGCATTGATGAAATCGCGTTTGCCGATTGACAGCTAGCTCAGTCCTAGGTATAATACTAGTatcggaaactacgcgtggatcggGTTTTAGAGCTAGAAATAGCAAGT	GGAAACTACGCGTGGATCGGTGG	TGGCGGAGGCTTTACACGCATCTCGTGTTGATATCTGGACCGACGTCCCGGGCATCTACcatACGGACCCACGCGTAGTTTCCGCAGCAAAACGCATTGATGAAATCGCGTTTGCCGA
lysC_T229H	CCGCCCAAACGTCCGGTTctcgagtcctacCGGAGGCTTTACACGCATCTCGTGTTGATATCTGGACCGACGTCCCGGGCATCTACACCcatGACCCGCGCGTAGTTTCCGCAGCAAAACGCATTGATGAAATCGCGTTTGCCGAAGCTTGACAGCTAGCTCAGTCCTAGGTATAATACTAGTatctgcggaaactacgcgtggatGTTTTAGAGCTAGAAATAGCAAGT	TGCGGAAACTACGCGTGGATCGG	CGGAGGCTTTACACGCATCTCGTGTTGATATCTGGACCGACGTCCCGGGCATCTACACCcatGACCCGCGCGTAGTTTCCGCAGCAAAACGCATTGATGAAATCGCGTTTGCCGAAGC
lysC_T344H	CCGCCCAAACGTCCGGTTgagcctcatgcaTCCTCGCGGAAGTTTTCGGCATCCTCGCGCGGCATAATATTTCGGTAGACTTAATCacgcatAGCGAAGTGAGCGTGGCATTAACCCTTGATACCACCGGTTCAACCTCCACTGGCGATTGACAGCTAGCTCAGTCCTAGGTATAATACTAGTatctgccacgctcacttctgacgGTTTTAGAGCTAGAAATAGCAAGT	TGCCACGCTCACTTCTGACGTGG	TCCTCGCGGAAGTTTTCGGCATCCTCGCGCGGCATAATATTTCGGTAGACTTAATCacgcatAGCGAAGTGAGCGTGGCATTAACCCTTGATACCACCGGTTCAACCTCCACTGGCGA
lysC_T45H	CCGCCCAAACGTCCGGTTcgaatcagcatcCTGATATTGTGCTTTCTGATGCCAACGTGCGTTTAGTTGTCCTCTCGGCTagcgcgggcATCcatAATCTGCTGGTCGCTTTAGCTGAAGGACTGGAACCTGGCGAGCGATTCGAAAATTGACAGCTAGCTCAGTCCTAGGTATAATACTAGTatcgttgtcctctcggcttctgcGTTTTAGAGCTAGAAATAGCAAGT	GTTGTCCTCTCGGCTTCTGCTGG	CTGATATTGTGCTTTCTGATGCCAACGTGCGTTTAGTTGTCCTCTCGGCTagcgcgggcATCcatAATCTGCTGGTCGCTTTAGCTGAAGGACTGGAACCTGGCGAGCGATTCGAAAA
lysC_V223H	CCGCCCAAACGTCCGGTTtcattgtcgactATACGGCAGCCTTGCTGGCGGAGGCTTTACACGCATCTCGTGTTGATATCTGGACCGACcatccaGGTATTTACACCACCGATCCACGCGTAGTTTCCGCAGCAAAACGCATTGATGATTGACAGCTAGCTCAGTCCTAGGTATAATACTAGTatcgatcggtggtgtagatgcccGTTTTAGAGCTAGAAATAGCAAGT	GATCGGTGGTGTAGATGCCCGGG	ATACGGCAGCCTTGCTGGCGGAGGCTTTACACGCATCTCGTGTTGATATCTGGACCGACcatccaGGTATTTACACCACCGATCCACGCGTAGTTTCCGCAGCAAAACGCATTGATGA
lysC_V258H	CCGCCCAAACGTCCGGTTtgcgtcctgtcaGCAAAACGCATTGATGAAATCGCGTTTGCCGAAGCGGCAGAGATGGCAaccttcggcGCAAAAcatCTGCATCCGGCAACGTTGCTACCCGCAGTACGCAGCGATATCCCGGTCTTTGTTGACAGCTAGCTCAGTCCTAGGTATAATACTAGTatcgcggcagagatggcaactttGTTTTAGAGCTAGAAATAGCAAGT	GCGGCAGAGATGGCAACTTTTGG	GCAAAACGCATTGATGAAATCGCGTTTGCCGAAGCGGCAGAGATGGCAaccttcggcGCAAAAcatCTGCATCCGGCAACGTTGCTACCCGCAGTACGCAGCGATATCCCGGTCTTTG
lysC_V339H	CCGCCCAAACGTCCGGTTcaatgtagctcaTGCATTCTCGCGGTTTCCTCGCGGAAGTTTTCGGCATCCTCGCGCGGCATaacatcagccatGACTTAATCACCACGTCAGAAGTGAGCGTGGCATTAACCCTTGATACCACCGGTTCTTGACAGCTAGCTCAGTCCTAGGTATAATACTAGTatccctcgcgcggcataatatttGTTTTAGAGCTAGAAATAGCAAGT	CCTCGCGCGGCATAATATTTCGG	TGCATTCTCGCGGTTTCCTCGCGGAAGTTTTCGGCATCCTCGCGCGGCATaacatcagccatGACTTAATCACCACGTCAGAAGTGAGCGTGGCATTAACCCTTGATACCACCGGTTC
lysC_V347H	CCGCCCAAACGTCCGGTTtacgtcctgtacTTTTCGGCATCCTCGCGCGGCATAATATTTCGGTAGACTTAATCACCACGTCAGAAcattctgttGCATTAACCCTTGATACCACCGGTTCAACCTCCACTGGCGATACGTTGCTGACTTGACAGCTAGCTCAGTCCTAGGTATAATACTAGTatccaccacgtcagaagtgagcgGTTTTAGAGCTAGAAATAGCAAGT	CACCACGTCAGAAGTGAGCGTGG	TTTTCGGCATCCTCGCGCGGCATAATATTTCGGTAGACTTAATCACCACGTCAGAAcattctgttGCATTAACCCTTGATACCACCGGTTCAACCTCCACTGGCGATACGTTGCTGAC
lysC_W220H	CCGCCCAAACGTCCGGTTctgactgacgtaCAGCGATTATACGGCAGCCTTGCTGGCGGAGGCTTTACACGCATCTCGTGTTGATATCcatacgGATGTGCCGGGCATCTACACCACCGATCCACGCGTAGTTTCCGCAGCAAAACGCTTGACAGCTAGCTCAGTCCTAGGTATAATACTAGTatcggtgtagatgcccgggacgtGTTTTAGAGCTAGAAATAGCAAGT	GGTGTAGATGCCCGGGACGTCGG	CAGCGATTATACGGCAGCCTTGCTGGCGGAGGCTTTACACGCATCTCGTGTTGATATCcatacgGATGTGCCGGGCATCTACACCACCGATCCACGCGTAGTTTCCGCAGCAAAACGC
lysC_Y227H	CCGCCCAAACGTCCGGTTaacatagcacagGCTGGCGGAGGCTTTACACGCATCTCGTGTTGATATCTGGACCGACGTCCCGGGCATCcatacgACGGACCCACGCGTAGTTTCCGCAGCAAAACGCATTGATGAAATCGCGTTTGCCTTGACAGCTAGCTCAGTCCTAGGTATAATACTAGTatcggaaactacgcgtggatcggGTTTTAGAGCTAGAAATAGCAAGT	GGAAACTACGCGTGGATCGGTGG	GCTGGCGGAGGCTTTACACGCATCTCGTGTTGATATCTGGACCGACGTCCCGGGCATCcatacgACGGACCCACGCGTAGTTTCCGCAGCAAAACGCATTGATGAAATCGCGTTTGCC
lysC_A256C	CCGCCCAAACGTCCGGTTtagcaggtgtgaGCAGCAAAACGCATTGATGAAATCGCGTTTGCCGAAGCGGCAGAGATGGCAaccttcggctgcAAAGTACTGCATCCGGCAACGTTGCTACCCGCAGTACGCAGCGATATCCCGGTCTTTGACAGCTAGCTCAGTCCTAGGTATAATACTAGTatcgcggcagagatggcaactttGTTTTAGAGCTAGAAATAGCAAGT	GCGGCAGAGATGGCAACTTTTGG	GCAGCAAAACGCATTGATGAAATCGCGTTTGCCGAAGCGGCAGAGATGGCAaccttcggctgcAAAGTACTGCATCCGGCAACGTTGCTACCCGCAGTACGCAGCGATATCCCGGTCT
lysC_A326C	CCGCCCAAACGTCCGGTTtgccgacagactGCAATCAGACTCTGCTCACTTTGCACAGCCTGAATATGCTGCATTCTCGCGGTtttttatgcGAAGTTTTCGGCATCCTCGCGCGGCATAATATTTCGGTAGACTTAATCACCACGTCTTGACAGCTAGCTCAGTCCTAGGTATAATACTAGTatcgcattctcgcggtttcctcgGTTTTAGAGCTAGAAATAGCAAGT	GCATTCTCGCGGTTTCCTCGCGG	GCAATCAGACTCTGCTCACTTTGCACAGCCTGAATATGCTGCATTCTCGCGGTtttttatgcGAAGTTTTCGGCATCCTCGCGCGGCATAATATTTCGGTAGACTTAATCACCACGTC
lysC_A40C	CCGCCCAAACGTCCGGTTagatcatgctcaTGAACCGCAGCGCTGATATTGTGCTTTCTGATGCCAACGTGCGTTTAGTTgtgttaagctgcTCTGCTGGTATCACTAATCTGCTGGTCGCTTTAGCTGAAGGACTGGAACCTGGCGATTGACAGCTAGCTCAGTCCTAGGTATAATACTAGTatccgtgcgtttagttgtcctctGTTTTAGAGCTAGAAATAGCAAGT	CGTGCGTTTAGTTGTCCTCTCGG	TGAACCGCAGCGCTGATATTGTGCTTTCTGATGCCAACGTGCGTTTAGTTgtgttaagctgcTCTGCTGGTATCACTAATCTGCTGGTCGCTTTAGCTGAAGGACTGGAACCTGGCGA
lysC_D202C	CCGCCCAAACGTCCGGTTgatgacgtggtaCCCAGGGATTTATCGGTAGCGAAAATAAAGGTCGTACAACGACGCTTGGCagaggcggtAGCtgcTATACGGCAGCCTTGCTGGCGGAGGCTTTACACGCATCTCGTGTTGATATCTGTTGACAGCTAGCTCAGTCCTAGGTATAATACTAGTatcacaacgacgcttggccgtggGTTTTAGAGCTAGAAATAGCAAGT	ACAACGACGCTTGGCCGTGGAGG	CCCAGGGATTTATCGGTAGCGAAAATAAAGGTCGTACAACGACGCTTGGCagaggcggtAGCtgcTATACGGCAGCCTTGCTGGCGGAGGCTTTACACGCATCTCGTGTTGATATCTG
lysC_D222C	CCGCCCAAACGTCCGGTTtagaagcatacgATTATACGGCAGCCTTGCTGGCGGAGGCTTTACACGCATCTCGTGTTGATATCTGGacgtgcGTGCCGGGCATCTACACCACCGATCCACGCGTAGTTTCCGCAGCAAAACGCATTGATTGACAGCTAGCTCAGTCCTAGGTATAATACTAGTatcggtgtagatgcccgggacgtGTTTTAGAGCTAGAAATAGCAAGT	GGTGTAGATGCCCGGGACGTCGG	ATTATACGGCAGCCTTGCTGGCGGAGGCTTTACACGCATCTCGTGTTGATATCTGGacgtgcGTGCCGGGCATCTACACCACCGATCCACGCGTAGTTTCCGCAGCAAAACGCATTGA
lysC_D230C	CCGCCCAAACGTCCGGTTtgtacttgtgtcAGGCTTTACACGCATCTCGTGTTGATATCTGGACCGACGTCCCGGGCATCTACACCacgtgcCCGCGCGTAGTTTCCGCAGCAAAACGCATTGATGAAATCGCGTTTGCCGAAGCGGCTTGACAGCTAGCTCAGTCCTAGGTATAATACTAGTatctgcggaaactacgcgtggatGTTTTAGAGCTAGAAATAGCAAGT	TGCGGAAACTACGCGTGGATCGG	AGGCTTTACACGCATCTCGTGTTGATATCTGGACCGACGTCCCGGGCATCTACACCacgtgcCCGCGCGTAGTTTCCGCAGCAAAACGCATTGATGAAATCGCGTTTGCCGAAGCGGC
lysC_D340C	CCGCCCAAACGTCCGGTTtactctacgctaGCATTCTCGCGGTTTCCTCGCGGAAGTTTTCGGCATCCTCGCGCGGCATaacatcagcGTAtgcTTAATCACCACGTCAGAAGTGAGCGTGGCATTAACCCTTGATACCACCGGTTCATTGACAGCTAGCTCAGTCCTAGGTATAATACTAGTatccctcgcgcggcataatatttGTTTTAGAGCTAGAAATAGCAAGT	CCTCGCGCGGCATAATATTTCGG	GCATTCTCGCGGTTTCCTCGCGGAAGTTTTCGGCATCCTCGCGCGGCATaacatcagcGTAtgcTTAATCACCACGTCAGAAGTGAGCGTGGCATTAACCCTTGATACCACCGGTTCA
lysC_D354C	CCGCCCAAACGTCCGGTTacatcacacttcGCATAATATTTCGGTAGACTTAATCACCACGTCAGAAGTGAGCGTGGCATTAACCCTTtgcacgACGGGCTCAACCTCCACTGGCGATACGTTGCTGACGCAATCTCTGCTGATGGAGTTGACAGCTAGCTCAGTCCTAGGTATAATACTAGTatcgccagtggaggttgaaccggGTTTTAGAGCTAGAAATAGCAAGT	GCCAGTGGAGGTTGAACCGGTGG	GCATAATATTTCGGTAGACTTAATCACCACGTCAGAAGTGAGCGTGGCATTAACCCTTtgcacgACGGGCTCAACCTCCACTGGCGATACGTTGCTGACGCAATCTCTGCTGATGGAG
lysC_E119C	CCGCCCAAACGTCCGGTTtgcagtctggtaGCAGAAGCGGCGGCGCTGGCAACGTCTCCGGCGCTGACAGATGAGCTGGTCtctcatggttgcCTGATGTCGACCCTGCTGTTTGTTGAGATCCTGCGCGAACGCGATGTTCAGGCACTTGACAGCTAGCTCAGTCCTAGGTATAATACTAGTatcacagatgagctggtcagccaGTTTTAGAGCTAGAAATAGCAAGT	ACAGATGAGCTGGTCAGCCACGG	GCAGAAGCGGCGGCGCTGGCAACGTCTCCGGCGCTGACAGATGAGCTGGTCtctcatggttgcCTGATGTCGACCCTGCTGTTTGTTGAGATCCTGCGCGAACGCGATGTTCAGGCAC
lysC_E346C	CCGCCCAAACGTCCGGTTaccgagctagctTCGCGGAAGTTTTCGGCATCCTCGCGCGGCATAATATTTCGGTAGACTTAATCacgACCAGCtgcGTGAGCGTGGCATTAACCCTTGATACCACCGGTTCAACCTCCACTGGCGATACTTGACAGCTAGCTCAGTCCTAGGTATAATACTAGTatctgccacgctcacttctgacgGTTTTAGAGCTAGAAATAGCAAGT	TGCCACGCTCACTTCTGACGTGG	TCGCGGAAGTTTTCGGCATCCTCGCGCGGCATAATATTTCGGTAGACTTAATCacgACCAGCtgcGTGAGCGTGGCATTAACCCTTGATACCACCGGTTCAACCTCCACTGGCGATAC
lysC_F184C	CCGCCCAAACGTCCGGTTacatacgacagaGGAACTGGCCGCGCTGCAGCTGCTCCCACGTCTCAATGAAGGCTTAGTGattacgcaaGGAtgcATCGGTAGCGAAAATAAAGGTCGTACAACGACGCTTGGCCGTGGAGGCAGCGATTTGACAGCTAGCTCAGTCCTAGGTATAATACTAGTatctgaaggcttagtgatcacccGTTTTAGAGCTAGAAATAGCAAGT	TGAAGGCTTAGTGATCACCCAGG	GGAACTGGCCGCGCTGCAGCTGCTCCCACGTCTCAATGAAGGCTTAGTGattacgcaaGGAtgcATCGGTAGCGAAAATAAAGGTCGTACAACGACGCTTGGCCGTGGAGGCAGCGAT
lysC_F324C	CCGCCCAAACGTCCGGTTtaccacacgtagCTTCGTCGCAATCAGACTCTGCTCACTTTGCACAGCCTGAATATGCTGCATagcagaggctgcCTCGCGGAAGTTTTCGGCATCCTCGCGCGGCATAATATTTCGGTAGACTTAATCATTGACAGCTAGCTCAGTCCTAGGTATAATACTAGTatcctgaatatgctgcattctcgGTTTTAGAGCTAGAAATAGCAAGT	CTGAATATGCTGCATTCTCGCGG	CTTCGTCGCAATCAGACTCTGCTCACTTTGCACAGCCTGAATATGCTGCATagcagaggctgcCTCGCGGAAGTTTTCGGCATCCTCGCGCGGCATAATATTTCGGTAGACTTAATCA
lysC_G10C	CCGCCCAAACGTCCGGTTatccgtctctagGCTGAAAATGGATCCCCTGACACGAGGTAGTTATGTCTGAAATTGTTGTCTCCaagttctgcGGTACCAGCGTAGCTGATTTTGACGCCATGAACCGCAGCGCTGATATTGTGCTTTCTTGACAGCTAGCTCAGTCCTAGGTATAATACTAGTatcgaaattgttgtctccaaattGTTTTAGAGCTAGAAATAGCAAGT	GAAATTGTTGTCTCCAAATTTGG	GCTGAAAATGGATCCCCTGACACGAGGTAGTTATGTCTGAAATTGTTGTCTCCaagttctgcGGTACCAGCGTAGCTGATTTTGACGCCATGAACCGCAGCGCTGATATTGTGCTTTC
lysC_G11C	CCGCCCAAACGTCCGGTTagtagtgtcagaGAAAATGGATCCCCTGACACGAGGTAGTTATGTCTGAAATTGTTGTCTCCAAAttcggttgcACCAGCGTAGCTGATTTTGACGCCATGAACCGCAGCGCTGATATTGTGCTTTCTGATTGACAGCTAGCTCAGTCCTAGGTATAATACTAGTatcattgttgtctccaaatttggGTTTTAGAGCTAGAAATAGCAAGT	ATTGTTGTCTCCAAATTTGGCGG	GAAAATGGATCCCCTGACACGAGGTAGTTATGTCTGAAATTGTTGTCTCCAAAttcggttgcACCAGCGTAGCTGATTTTGACGCCATGAACCGCAGCGCTGATATTGTGCTTTCTGA
lysC_G197C	CCGCCCAAACGTCCGGTTtagagagtgccgGCTTAGTGATCACCCAGGGATTTATCGGTAGCGAAAATAAAGGTCGTACAACGaccttatgcCGTGGAGGCAGCGATTATACGGCAGCCTTGCTGGCGGAGGCTTTACACGCATCTCGTTGACAGCTAGCTCAGTCCTAGGTATAATACTAGTatcaaaggtcgtacaacgacgctGTTTTAGAGCTAGAAATAGCAAGT	AAAGGTCGTACAACGACGCTTGG	GCTTAGTGATCACCCAGGGATTTATCGGTAGCGAAAATAAAGGTCGTACAACGaccttatgcCGTGGAGGCAGCGATTATACGGCAGCCTTGCTGGCGGAGGCTTTACACGCATCTCG
lysC_G199C	CCGCCCAAACGTCCGGTTaacgagcacacaTGATCACCCAGGGATTTATCGGTAGCGAAAATAAAGGTCGTACAACGACGCTTggtagatgcGGCAGCGATTATACGGCAGCCTTGCTGGCGGAGGCTTTACACGCATCTCGTGTTGATTGACAGCTAGCTCAGTCCTAGGTATAATACTAGTatccgtacaacgacgcttggccgGTTTTAGAGCTAGAAATAGCAAGT	CGTACAACGACGCTTGGCCGTGG	TGATCACCCAGGGATTTATCGGTAGCGAAAATAAAGGTCGTACAACGACGCTTggtagatgcGGCAGCGATTATACGGCAGCCTTGCTGGCGGAGGCTTTACACGCATCTCGTGTTGA
lysC_G200C	CCGCCCAAACGTCCGGTTctagatcgagctTCACCCAGGGATTTATCGGTAGCGAAAATAAAGGTCGTACAACGACGCTTGGCagaggctgcAGCGATTATACGGCAGCCTTGCTGGCGGAGGCTTTACACGCATCTCGTGTTGATATTTGACAGCTAGCTCAGTCCTAGGTATAATACTAGTatcacaacgacgcttggccgtggGTTTTAGAGCTAGAAATAGCAAGT	ACAACGACGCTTGGCCGTGGAGG	TCACCCAGGGATTTATCGGTAGCGAAAATAAAGGTCGTACAACGACGCTTGGCagaggctgcAGCGATTATACGGCAGCCTTGCTGGCGGAGGCTTTACACGCATCTCGTGTTGATAT
lysC_G225C	CCGCCCAAACGTCCGGTTcgtagtgtagctCAGCCTTGCTGGCGGAGGCTTTACACGCATCTCGTGTTGATATCTGGACCgatgtgccatgcATCTACACCACCGATCCACGCGTAGTTTCCGCAGCAAAACGCATTGATGAAATCGCTTGACAGCTAGCTCAGTCCTAGGTATAATACTAGTatctgatatctggaccgacgtccGTTTTAGAGCTAGAAATAGCAAGT	TGATATCTGGACCGACGTCCCGG	CAGCCTTGCTGGCGGAGGCTTTACACGCATCTCGTGTTGATATCTGGACCgatgtgccatgcATCTACACCACCGATCCACGCGTAGTTTCCGCAGCAAAACGCATTGATGAAATCGC
lysC_G255C	CCGCCCAAACGTCCGGTTacatcagtctagCCGCAGCAAAACGCATTGATGAAATCGCGTTTGCCGAAGCGGCAGAGATGGCAaccttctgcGCAAAAGTACTGCATCCGGCAACGTTGCTACCCGCAGTACGCAGCGATATCCCGGTTTGACAGCTAGCTCAGTCCTAGGTATAATACTAGTatcgcggcagagatggcaactttGTTTTAGAGCTAGAAATAGCAAGT	GCGGCAGAGATGGCAACTTTTGG	CCGCAGCAAAACGCATTGATGAAATCGCGTTTGCCGAAGCGGCAGAGATGGCAaccttctgcGCAAAAGTACTGCATCCGGCAACGTTGCTACCCGCAGTACGCAGCGATATCCCGGT
lysC_G323C	CCGCCCAAACGTCCGGTTcagctgtcagacCGCTTCGTCGCAATCAGACTCTGCTCACTTTGCACAGCCTGAATATGCTGCATagcagatgcTTCCTCGCGGAAGTTTTCGGCATCCTCGCGCGGCATAATATTTCGGTAGACTTAATTTGACAGCTAGCTCAGTCCTAGGTATAATACTAGTatcctgaatatgctgcattctcgGTTTTAGAGCTAGAAATAGCAAGT	CTGAATATGCTGCATTCTCGCGG	CGCTTCGTCGCAATCAGACTCTGCTCACTTTGCACAGCCTGAATATGCTGCATagcagatgcTTCCTCGCGGAAGTTTTCGGCATCCTCGCGCGGCATAATATTTCGGTAGACTTAAT
lysC_H320C	CCGCCCAAACGTCCGGTTctcataggcatgCTCTGGCGCTTCGTCGCAATCAGACTCTGCTCACTTTGCACAGCCTGAATATGCTGtgcagcagaggcTTCCTCGCGGAAGTTTTCGGCATCCTCGCGCGGCATAATATTTCGGTAGATTGACAGCTAGCTCAGTCCTAGGTATAATACTAGTatcctgaatatgctgcattctcgGTTTTAGAGCTAGAAATAGCAAGT	CTGAATATGCTGCATTCTCGCGG	CTCTGGCGCTTCGTCGCAATCAGACTCTGCTCACTTTGCACAGCCTGAATATGCTGtgcagcagaggcTTCCTCGCGGAAGTTTTCGGCATCCTCGCGCGGCATAATATTTCGGTAGA
lysC_I226C	CCGCCCAAACGTCCGGTTttcgctactgtgAGCCTTGCTGGCGGAGGCTTTACACGCATCTCGTGTTGATATCTGGACCgatgtgccaGGCtgcTACACCACCGATCCACGCGTAGTTTCCGCAGCAAAACGCATTGATGAAATCGCGTTGACAGCTAGCTCAGTCCTAGGTATAATACTAGTatctgatatctggaccgacgtccGTTTTAGAGCTAGAAATAGCAAGT	TGATATCTGGACCGACGTCCCGG	AGCCTTGCTGGCGGAGGCTTTACACGCATCTCGTGTTGATATCTGGACCgatgtgccaGGCtgcTACACCACCGATCCACGCGTAGTTTCCGCAGCAAAACGCATTGATGAAATCGCG
lysC_I337C	CCGCCCAAACGTCCGGTTgccacacatacgTATGCTGCATTCTCGCGGTTTCCTCGCGGAAGTTTTCGGCATCCTCGCGCGGCATaactgcagcGTAGACTTAATCACCACGTCAGAAGTGAGCGTGGCATTAACCCTTGATACCACCTTGACAGCTAGCTCAGTCCTAGGTATAATACTAGTatccctcgcgcggcataatatttGTTTTAGAGCTAGAAATAGCAAGT	CCTCGCGCGGCATAATATTTCGG	TATGCTGCATTCTCGCGGTTTCCTCGCGGAAGTTTTCGGCATCCTCGCGCGGCATaactgcagcGTAGACTTAATCACCACGTCAGAAGTGAGCGTGGCATTAACCCTTGATACCACC
lysC_K257C	CCGCCCAAACGTCCGGTTtgttgtacgtctCAGCAAAACGCATTGATGAAATCGCGTTTGCCGAAGCGGCAGAGATGGCAaccttcggcGCAtgcGTACTGCATCCGGCAACGTTGCTACCCGCAGTACGCAGCGATATCCCGGTCTTTTGACAGCTAGCTCAGTCCTAGGTATAATACTAGTatcgcggcagagatggcaactttGTTTTAGAGCTAGAAATAGCAAGT	GCGGCAGAGATGGCAACTTTTGG	CAGCAAAACGCATTGATGAAATCGCGTTTGCCGAAGCGGCAGAGATGGCAaccttcggcGCAtgcGTACTGCATCCGGCAACGTTGCTACCCGCAGTACGCAGCGATATCCCGGTCTT
lysC_K8C	CCGCCCAAACGTCCGGTTatgcgactcttcGCCAAGGCTGAAAATGGATCCCCTGACACGAGGTAGTTATGTCTGAAATTGTTGTCagctgcTTCGGCGGTACCAGCGTAGCTGATTTTGACGCCATGAACCGCAGCGCTGATATTGTTTGACAGCTAGCTCAGTCCTAGGTATAATACTAGTatctacgctggtaccgccaaattGTTTTAGAGCTAGAAATAGCAAGT	TACGCTGGTACCGCCAAATTTGG	GCCAAGGCTGAAAATGGATCCCCTGACACGAGGTAGTTATGTCTGAAATTGTTGTCagctgcTTCGGCGGTACCAGCGTAGCTGATTTTGACGCCATGAACCGCAGCGCTGATATTGT
lysC_L325C	CCGCCCAAACGTCCGGTTcgcatcgtaataGTCGCAATCAGACTCTGCTCACTTTGCACAGCCTGAATATGCTGCATTCTCGCGGTTTCtgcGCCGAGGTTTTCGGCATCCTCGCGCGGCATAATATTTCGGTAGACTTAATCACCACTTGACAGCTAGCTCAGTCCTAGGTATAATACTAGTatcggatgccgaaaacttccgcgGTTTTAGAGCTAGAAATAGCAAGT	GGATGCCGAAAACTTCCGCGAGG	GTCGCAATCAGACTCTGCTCACTTTGCACAGCCTGAATATGCTGCATTCTCGCGGTTTCtgcGCCGAGGTTTTCGGCATCCTCGCGCGGCATAATATTTCGGTAGACTTAATCACCAC
lysC_M251C	CCGCCCAAACGTCCGGTTgtgctgtggtcaATCCACGCGTAGTTTCCGCAGCAAAACGCATTGATGAAATCGCGTTTgcggaggccGCAGAGtgcGCAACTTTTGGTGCAAAAGTACTGCATCCGGCAACGTTGCTACCCGCAGTACGTTGACAGCTAGCTCAGTCCTAGGTATAATACTAGTatctgaaatcgcgtttgccgaagGTTTTAGAGCTAGAAATAGCAAGT	TGAAATCGCGTTTGCCGAAGCGG	ATCCACGCGTAGTTTCCGCAGCAAAACGCATTGATGAAATCGCGTTTgcggaggccGCAGAGtgcGCAACTTTTGGTGCAAAAGTACTGCATCCGGCAACGTTGCTACCCGCAGTACG
lysC_M318C	CCGCCCAAACGTCCGGTTatctgaacatgcCGCTGTTCCGCGCTCTGGCGCTTCGTCGCAATCAGACTCTGCTCACTTTGCACAGCttaAACtgcCTGCATTCTCGCGGTTTCCTCGCGGAAGTTTTCGGCATCCTCGCGCGGCATAATTGACAGCTAGCTCAGTCCTAGGTATAATACTAGTatccgcgagaatgcagcatattcGTTTTAGAGCTAGAAATAGCAAGT	CGCGAGAATGCAGCATATTCAGG	CGCTGTTCCGCGCTCTGGCGCTTCGTCGCAATCAGACTCTGCTCACTTTGCACAGCttaAACtgcCTGCATTCTCGCGGTTTCCTCGCGGAAGTTTTCGGCATCCTCGCGCGGCATAA
lysC_P231C	CCGCCCAAACGTCCGGTTgtaagtacgagtGGCTTTACACGCATCTCGTGTTGATATCTGGACCGACGTCCCGGGCATCTACACCacgGACtgcCGCGTAGTTTCCGCAGCAAAACGCATTGATGAAATCGCGTTTGCCGAAGCGGCATTGACAGCTAGCTCAGTCCTAGGTATAATACTAGTatctgcggaaactacgcgtggatGTTTTAGAGCTAGAAATAGCAAGT	TGCGGAAACTACGCGTGGATCGG	GGCTTTACACGCATCTCGTGTTGATATCTGGACCGACGTCCCGGGCATCTACACCacgGACtgcCGCGTAGTTTCCGCAGCAAAACGCATTGATGAAATCGCGTTTGCCGAAGCGGCA
lysC_R198C	CCGCCCAAACGTCCGGTTcgacactgattaTAGTGATCACCCAGGGATTTATCGGTAGCGAAAATAAAGGTCGTACAACGACGCTTGGCtgcGGCGGTAGCGATTATACGGCAGCCTTGCTGGCGGAGGCTTTACACGCATCTCGTGTTTGACAGCTAGCTCAGTCCTAGGTATAATACTAGTatcccgtataatcgctgcctccaGTTTTAGAGCTAGAAATAGCAAGT	CCGTATAATCGCTGCCTCCACGG	TAGTGATCACCCAGGGATTTATCGGTAGCGAAAATAAAGGTCGTACAACGACGCTTGGCtgcGGCGGTAGCGATTATACGGCAGCCTTGCTGGCGGAGGCTTTACACGCATCTCGTGT
lysC_R232C	CCGCCCAAACGTCCGGTTagagatcgagagCTTTACACGCATCTCGTGTTGATATCTGGACCGACGTCCCGGGCATCTACACCacgGACCCGtgcGTAGTTTCCGCAGCAAAACGCATTGATGAAATCGCGTTTGCCGAAGCGGCAGATTGACAGCTAGCTCAGTCCTAGGTATAATACTAGTatctgcggaaactacgcgtggatGTTTTAGAGCTAGAAATAGCAAGT	TGCGGAAACTACGCGTGGATCGG	CTTTACACGCATCTCGTGTTGATATCTGGACCGACGTCCCGGGCATCTACACCacgGACCCGtgcGTAGTTTCCGCAGCAAAACGCATTGATGAAATCGCGTTTGCCGAAGCGGCAGA
lysC_R322C	CCGCCCAAACGTCCGGTTtagatagcgagtTGGCGCTTCGTCGCAATCAGACTCTGCTCACTTTGCACAGCCTGAATATGCTGCATagctgcggcTTCCTCGCGGAAGTTTTCGGCATCCTCGCGCGGCATAATATTTCGGTAGACTTTTGACAGCTAGCTCAGTCCTAGGTATAATACTAGTatcctgaatatgctgcattctcgGTTTTAGAGCTAGAAATAGCAAGT	CTGAATATGCTGCATTCTCGCGG	TGGCGCTTCGTCGCAATCAGACTCTGCTCACTTTGCACAGCCTGAATATGCTGCATagctgcggcTTCCTCGCGGAAGTTTTCGGCATCCTCGCGCGGCATAATATTTCGGTAGACTT
lysC_S201C	CCGCCCAAACGTCCGGTTtactgcaatgacACCCAGGGATTTATCGGTAGCGAAAATAAAGGTCGTACAACGACGCTTGGCagaggcggttgcGATTATACGGCAGCCTTGCTGGCGGAGGCTTTACACGCATCTCGTGTTGATATCTTTGACAGCTAGCTCAGTCCTAGGTATAATACTAGTatcacaacgacgcttggccgtggGTTTTAGAGCTAGAAATAGCAAGT	ACAACGACGCTTGGCCGTGGAGG	ACCCAGGGATTTATCGGTAGCGAAAATAAAGGTCGTACAACGACGCTTGGCagaggcggttgcGATTATACGGCAGCCTTGCTGGCGGAGGCTTTACACGCATCTCGTGTTGATATCT
lysC_S321C	CCGCCCAAACGTCCGGTTgaccgagagagaCTGGCGCTTCGTCGCAATCAGACTCTGCTCACTTTGCACAGCCTGAATATGCTGCATtgcagaggcTTCCTCGCGGAAGTTTTCGGCATCCTCGCGCGGCATAATATTTCGGTAGACTTTGACAGCTAGCTCAGTCCTAGGTATAATACTAGTatcctgaatatgctgcattctcgGTTTTAGAGCTAGAAATAGCAAGT	CTGAATATGCTGCATTCTCGCGG	CTGGCGCTTCGTCGCAATCAGACTCTGCTCACTTTGCACAGCCTGAATATGCTGCATtgcagaggcTTCCTCGCGGAAGTTTTCGGCATCCTCGCGCGGCATAATATTTCGGTAGACT
lysC_S338C	CCGCCCAAACGTCCGGTTgcaagacagatcTGCTGCATTCTCGCGGTTTCCTCGCGGAAGTTTTCGGCATCCTCGCGCGGCATaacatctgcGTAGACTTAATCACCACGTCAGAAGTGAGCGTGGCATTAACCCTTGATACCACCGGTTGACAGCTAGCTCAGTCCTAGGTATAATACTAGTatccctcgcgcggcataatatttGTTTTAGAGCTAGAAATAGCAAGT	CCTCGCGCGGCATAATATTTCGG	TGCTGCATTCTCGCGGTTTCCTCGCGGAAGTTTTCGGCATCCTCGCGCGGCATaacatctgcGTAGACTTAATCACCACGTCAGAAGTGAGCGTGGCATTAACCCTTGATACCACCGG
lysC_S345C	CCGCCCAAACGTCCGGTTtagcgactgtcaCCTCGCGGAAGTTTTCGGCATCCTCGCGCGGCATAATATTTCGGTAGACTTAATCacgACCtgcGAAGTGAGCGTGGCATTAACCCTTGATACCACCGGTTCAACCTCCACTGGCGATTTGACAGCTAGCTCAGTCCTAGGTATAATACTAGTatctgccacgctcacttctgacgGTTTTAGAGCTAGAAATAGCAAGT	TGCCACGCTCACTTCTGACGTGG	CCTCGCGGAAGTTTTCGGCATCCTCGCGCGGCATAATATTTCGGTAGACTTAATCacgACCtgcGAAGTGAGCGTGGCATTAACCCTTGATACCACCGGTTCAACCTCCACTGGCGAT
lysC_S348C	CCGCCCAAACGTCCGGTTtctcagtcgctaTTTCGGCATCCTCGCGCGGCATAATATTTCGGTAGACTTAATCACCACGTCAGAAgtttgcgttGCATTAACCCTTGATACCACCGGTTCAACCTCCACTGGCGATACGTTGCTGACGTTGACAGCTAGCTCAGTCCTAGGTATAATACTAGTatccaccacgtcagaagtgagcgGTTTTAGAGCTAGAAATAGCAAGT	CACCACGTCAGAAGTGAGCGTGG	TTTCGGCATCCTCGCGCGGCATAATATTTCGGTAGACTTAATCACCACGTCAGAAgtttgcgttGCATTAACCCTTGATACCACCGGTTCAACCTCCACTGGCGATACGTTGCTGACG
lysC_S39C	CCGCCCAAACGTCCGGTTacttagctacagCCATGAACCGCAGCGCTGATATTGTGCTTTCTGATGCCAACGTGCGTTTAGTTgtgttatgcGCTTCTGCTGGTATCACTAATCTGCTGGTCGCTTTAGCTGAAGGACTGGAACCTGGTTGACAGCTAGCTCAGTCCTAGGTATAATACTAGTatccgtgcgtttagttgtcctctGTTTTAGAGCTAGAAATAGCAAGT	CGTGCGTTTAGTTGTCCTCTCGG	CCATGAACCGCAGCGCTGATATTGTGCTTTCTGATGCCAACGTGCGTTTAGTTgtgttatgcGCTTCTGCTGGTATCACTAATCTGCTGGTCGCTTTAGCTGAAGGACTGGAACCTGG
lysC_T12C	CCGCCCAAACGTCCGGTTcttgatgcacgaAATGGATCCCCTGACACGAGGTAGTTATGTCTGAAATTGTTGTCTCCAAATTTGGCGGTtgcTCTGTGGCTGATTTTGACGCCATGAACCGCAGCGCTGATATTGTGCTTTCTGATGCTTGACAGCTAGCTCAGTCCTAGGTATAATACTAGTatcggcgtcaaaatcagctacgcGTTTTAGAGCTAGAAATAGCAAGT	GGCGTCAAAATCAGCTACGCTGG	AATGGATCCCCTGACACGAGGTAGTTATGTCTGAAATTGTTGTCTCCAAATTTGGCGGTtgcTCTGTGGCTGATTTTGACGCCATGAACCGCAGCGCTGATATTGTGCTTTCTGATGC
lysC_T221C	CCGCCCAAACGTCCGGTTtgagagagtaggGCGATTATACGGCAGCCTTGCTGGCGGAGGCTTTACACGCATCTCGTGTTGATATCTGGtgcGATGTGCCGGGCATCTACACCACCGATCCACGCGTAGTTTCCGCAGCAAAACGCATTTGACAGCTAGCTCAGTCCTAGGTATAATACTAGTatcggtgtagatgcccgggacgtGTTTTAGAGCTAGAAATAGCAAGT	GGTGTAGATGCCCGGGACGTCGG	GCGATTATACGGCAGCCTTGCTGGCGGAGGCTTTACACGCATCTCGTGTTGATATCTGGtgcGATGTGCCGGGCATCTACACCACCGATCCACGCGTAGTTTCCGCAGCAAAACGCAT
lysC_T228C	CCGCCCAAACGTCCGGTTtagcgacatggaTGGCGGAGGCTTTACACGCATCTCGTGTTGATATCTGGACCGACGTCCCGGGCATCTACtgcACGGACCCACGCGTAGTTTCCGCAGCAAAACGCATTGATGAAATCGCGTTTGCCGATTGACAGCTAGCTCAGTCCTAGGTATAATACTAGTatcggaaactacgcgtggatcggGTTTTAGAGCTAGAAATAGCAAGT	GGAAACTACGCGTGGATCGGTGG	TGGCGGAGGCTTTACACGCATCTCGTGTTGATATCTGGACCGACGTCCCGGGCATCTACtgcACGGACCCACGCGTAGTTTCCGCAGCAAAACGCATTGATGAAATCGCGTTTGCCGA
lysC_T229C	CCGCCCAAACGTCCGGTTtcgtcctatcgaCGGAGGCTTTACACGCATCTCGTGTTGATATCTGGACCGACGTCCCGGGCATCTACACCtgcGACCCGCGCGTAGTTTCCGCAGCAAAACGCATTGATGAAATCGCGTTTGCCGAAGCTTGACAGCTAGCTCAGTCCTAGGTATAATACTAGTatctgcggaaactacgcgtggatGTTTTAGAGCTAGAAATAGCAAGT	TGCGGAAACTACGCGTGGATCGG	CGGAGGCTTTACACGCATCTCGTGTTGATATCTGGACCGACGTCCCGGGCATCTACACCtgcGACCCGCGCGTAGTTTCCGCAGCAAAACGCATTGATGAAATCGCGTTTGCCGAAGC
lysC_T344C	CCGCCCAAACGTCCGGTTatgtgcttagtgTCCTCGCGGAAGTTTTCGGCATCCTCGCGCGGCATAATATTTCGGTAGACTTAATCacgtgcAGCGAAGTGAGCGTGGCATTAACCCTTGATACCACCGGTTCAACCTCCACTGGCGATTGACAGCTAGCTCAGTCCTAGGTATAATACTAGTatctgccacgctcacttctgacgGTTTTAGAGCTAGAAATAGCAAGT	TGCCACGCTCACTTCTGACGTGG	TCCTCGCGGAAGTTTTCGGCATCCTCGCGCGGCATAATATTTCGGTAGACTTAATCacgtgcAGCGAAGTGAGCGTGGCATTAACCCTTGATACCACCGGTTCAACCTCCACTGGCGA
lysC_T45C	CCGCCCAAACGTCCGGTTgttcgcatgatgCTGATATTGTGCTTTCTGATGCCAACGTGCGTTTAGTTGTCCTCTCGGCTagcgcgggcATCtgcAATCTGCTGGTCGCTTTAGCTGAAGGACTGGAACCTGGCGAGCGATTCGAAAATTGACAGCTAGCTCAGTCCTAGGTATAATACTAGTatcgttgtcctctcggcttctgcGTTTTAGAGCTAGAAATAGCAAGT	GTTGTCCTCTCGGCTTCTGCTGG	CTGATATTGTGCTTTCTGATGCCAACGTGCGTTTAGTTGTCCTCTCGGCTagcgcgggcATCtgcAATCTGCTGGTCGCTTTAGCTGAAGGACTGGAACCTGGCGAGCGATTCGAAAA
lysC_V223C	CCGCCCAAACGTCCGGTTtgctgacatagcTACGGCAGCCTTGCTGGCGGAGGCTTTACACGCATCTCGTGTTGATATCTGGACCgattgcccaGGCATCTACACCACCGATCCACGCGTAGTTTCCGCAGCAAAACGCATTGATGAATTGACAGCTAGCTCAGTCCTAGGTATAATACTAGTatctgatatctggaccgacgtccGTTTTAGAGCTAGAAATAGCAAGT	TGATATCTGGACCGACGTCCCGG	TACGGCAGCCTTGCTGGCGGAGGCTTTACACGCATCTCGTGTTGATATCTGGACCgattgcccaGGCATCTACACCACCGATCCACGCGTAGTTTCCGCAGCAAAACGCATTGATGAA
lysC_V258C	CCGCCCAAACGTCCGGTTacgcgatgacctGCAAAACGCATTGATGAAATCGCGTTTGCCGAAGCGGCAGAGATGGCAaccttcggcGCAAAAtgcCTGCATCCGGCAACGTTGCTACCCGCAGTACGCAGCGATATCCCGGTCTTTGTTGACAGCTAGCTCAGTCCTAGGTATAATACTAGTatcgcggcagagatggcaactttGTTTTAGAGCTAGAAATAGCAAGT	GCGGCAGAGATGGCAACTTTTGG	GCAAAACGCATTGATGAAATCGCGTTTGCCGAAGCGGCAGAGATGGCAaccttcggcGCAAAAtgcCTGCATCCGGCAACGTTGCTACCCGCAGTACGCAGCGATATCCCGGTCTTTG
lysC_V339C	CCGCCCAAACGTCCGGTTctggtcgtagacTGCATTCTCGCGGTTTCCTCGCGGAAGTTTTCGGCATCCTCGCGCGGCATaacatcagctgcGACTTAATCACCACGTCAGAAGTGAGCGTGGCATTAACCCTTGATACCACCGGTTCTTGACAGCTAGCTCAGTCCTAGGTATAATACTAGTatccctcgcgcggcataatatttGTTTTAGAGCTAGAAATAGCAAGT	CCTCGCGCGGCATAATATTTCGG	TGCATTCTCGCGGTTTCCTCGCGGAAGTTTTCGGCATCCTCGCGCGGCATaacatcagctgcGACTTAATCACCACGTCAGAAGTGAGCGTGGCATTAACCCTTGATACCACCGGTTC
lysC_V347C	CCGCCCAAACGTCCGGTTgaatgagagtagTTTTCGGCATCCTCGCGCGGCATAATATTTCGGTAGACTTAATCACCACGTCAGAAtgctctgttGCATTAACCCTTGATACCACCGGTTCAACCTCCACTGGCGATACGTTGCTGACTTGACAGCTAGCTCAGTCCTAGGTATAATACTAGTatccaccacgtcagaagtgagcgGTTTTAGAGCTAGAAATAGCAAGT	CACCACGTCAGAAGTGAGCGTGG	TTTTCGGCATCCTCGCGCGGCATAATATTTCGGTAGACTTAATCACCACGTCAGAAtgctctgttGCATTAACCCTTGATACCACCGGTTCAACCTCCACTGGCGATACGTTGCTGAC
lysC_W220C	CCGCCCAAACGTCCGGTTgtatactgtcagCAGCGATTATACGGCAGCCTTGCTGGCGGAGGCTTTACACGCATCTCGTGTTGATATCtgcacgGATGTGCCGGGCATCTACACCACCGATCCACGCGTAGTTTCCGCAGCAAAACGCTTGACAGCTAGCTCAGTCCTAGGTATAATACTAGTatcggtgtagatgcccgggacgtGTTTTAGAGCTAGAAATAGCAAGT	GGTGTAGATGCCCGGGACGTCGG	CAGCGATTATACGGCAGCCTTGCTGGCGGAGGCTTTACACGCATCTCGTGTTGATATCtgcacgGATGTGCCGGGCATCTACACCACCGATCCACGCGTAGTTTCCGCAGCAAAACGC
lysC_Y227C	CCGCCCAAACGTCCGGTTctacgcaacagtGCTGGCGGAGGCTTTACACGCATCTCGTGTTGATATCTGGACCGACGTCCCGGGCATCtgcacgACGGACCCACGCGTAGTTTCCGCAGCAAAACGCATTGATGAAATCGCGTTTGCCTTGACAGCTAGCTCAGTCCTAGGTATAATACTAGTatcggaaactacgcgtggatcggGTTTTAGAGCTAGAAATAGCAAGT	GGAAACTACGCGTGGATCGGTGG	GCTGGCGGAGGCTTTACACGCATCTCGTGTTGATATCTGGACCGACGTCCCGGGCATCtgcacgACGGACCCACGCGTAGTTTCCGCAGCAAAACGCATTGATGAAATCGCGTTTGCC
lysC_A256N	CCGCCCAAACGTCCGGTTggatgactgatgGCAGCAAAACGCATTGATGAAATCGCGTTTGCCGAAGCGGCAGAGATGGCAaccttcggcaacAAAGTACTGCATCCGGCAACGTTGCTACCCGCAGTACGCAGCGATATCCCGGTCTTTGACAGCTAGCTCAGTCCTAGGTATAATACTAGTatcgcggcagagatggcaactttGTTTTAGAGCTAGAAATAGCAAGT	GCGGCAGAGATGGCAACTTTTGG	GCAGCAAAACGCATTGATGAAATCGCGTTTGCCGAAGCGGCAGAGATGGCAaccttcggcaacAAAGTACTGCATCCGGCAACGTTGCTACCCGCAGTACGCAGCGATATCCCGGTCT
lysC_A326N	CCGCCCAAACGTCCGGTTttgcagctgagtGCAATCAGACTCTGCTCACTTTGCACAGCCTGAATATGCTGCATTCTCGCGGTtttttaaacGAAGTTTTCGGCATCCTCGCGCGGCATAATATTTCGGTAGACTTAATCACCACGTCTTGACAGCTAGCTCAGTCCTAGGTATAATACTAGTatcgcattctcgcggtttcctcgGTTTTAGAGCTAGAAATAGCAAGT	GCATTCTCGCGGTTTCCTCGCGG	GCAATCAGACTCTGCTCACTTTGCACAGCCTGAATATGCTGCATTCTCGCGGTtttttaaacGAAGTTTTCGGCATCCTCGCGCGGCATAATATTTCGGTAGACTTAATCACCACGTC
lysC_A40N	CCGCCCAAACGTCCGGTTcaagctgtatgcTGAACCGCAGCGCTGATATTGTGCTTTCTGATGCCAACGTGCGTTTAGTTgtgttaagcaacTCTGCTGGTATCACTAATCTGCTGGTCGCTTTAGCTGAAGGACTGGAACCTGGCGATTGACAGCTAGCTCAGTCCTAGGTATAATACTAGTatccgtgcgtttagttgtcctctGTTTTAGAGCTAGAAATAGCAAGT	CGTGCGTTTAGTTGTCCTCTCGG	TGAACCGCAGCGCTGATATTGTGCTTTCTGATGCCAACGTGCGTTTAGTTgtgttaagcaacTCTGCTGGTATCACTAATCTGCTGGTCGCTTTAGCTGAAGGACTGGAACCTGGCGA
lysC_D202N	CCGCCCAAACGTCCGGTTctgatgagaacgCCCAGGGATTTATCGGTAGCGAAAATAAAGGTCGTACAACGACGCTTGGCagaggcggtAGCaacTATACGGCAGCCTTGCTGGCGGAGGCTTTACACGCATCTCGTGTTGATATCTGTTGACAGCTAGCTCAGTCCTAGGTATAATACTAGTatcacaacgacgcttggccgtggGTTTTAGAGCTAGAAATAGCAAGT	ACAACGACGCTTGGCCGTGGAGG	CCCAGGGATTTATCGGTAGCGAAAATAAAGGTCGTACAACGACGCTTGGCagaggcggtAGCaacTATACGGCAGCCTTGCTGGCGGAGGCTTTACACGCATCTCGTGTTGATATCTG
lysC_D222N	CCGCCCAAACGTCCGGTTtgtctcgaggtaATTATACGGCAGCCTTGCTGGCGGAGGCTTTACACGCATCTCGTGTTGATATCTGGacgaacGTGCCGGGCATCTACACCACCGATCCACGCGTAGTTTCCGCAGCAAAACGCATTGATTGACAGCTAGCTCAGTCCTAGGTATAATACTAGTatcggtgtagatgcccgggacgtGTTTTAGAGCTAGAAATAGCAAGT	GGTGTAGATGCCCGGGACGTCGG	ATTATACGGCAGCCTTGCTGGCGGAGGCTTTACACGCATCTCGTGTTGATATCTGGacgaacGTGCCGGGCATCTACACCACCGATCCACGCGTAGTTTCCGCAGCAAAACGCATTGA
lysC_D230N	CCGCCCAAACGTCCGGTTgtgtatggtgctAGGCTTTACACGCATCTCGTGTTGATATCTGGACCGACGTCCCGGGCATCTACACCacgaacCCGCGCGTAGTTTCCGCAGCAAAACGCATTGATGAAATCGCGTTTGCCGAAGCGGCTTGACAGCTAGCTCAGTCCTAGGTATAATACTAGTatctgcggaaactacgcgtggatGTTTTAGAGCTAGAAATAGCAAGT	TGCGGAAACTACGCGTGGATCGG	AGGCTTTACACGCATCTCGTGTTGATATCTGGACCGACGTCCCGGGCATCTACACCacgaacCCGCGCGTAGTTTCCGCAGCAAAACGCATTGATGAAATCGCGTTTGCCGAAGCGGC
lysC_D340N	CCGCCCAAACGTCCGGTTcacactgtatggGCATTCTCGCGGTTTCCTCGCGGAAGTTTTCGGCATCCTCGCGCGGCATaacatcagcGTAaacTTAATCACCACGTCAGAAGTGAGCGTGGCATTAACCCTTGATACCACCGGTTCATTGACAGCTAGCTCAGTCCTAGGTATAATACTAGTatccctcgcgcggcataatatttGTTTTAGAGCTAGAAATAGCAAGT	CCTCGCGCGGCATAATATTTCGG	GCATTCTCGCGGTTTCCTCGCGGAAGTTTTCGGCATCCTCGCGCGGCATaacatcagcGTAaacTTAATCACCACGTCAGAAGTGAGCGTGGCATTAACCCTTGATACCACCGGTTCA
lysC_D354N	CCGCCCAAACGTCCGGTTttgctgactgtcGCATAATATTTCGGTAGACTTAATCACCACGTCAGAAGTGAGCGTGGCATTAACCCTTaacacgACGGGCTCAACCTCCACTGGCGATACGTTGCTGACGCAATCTCTGCTGATGGAGTTGACAGCTAGCTCAGTCCTAGGTATAATACTAGTatcgccagtggaggttgaaccggGTTTTAGAGCTAGAAATAGCAAGT	GCCAGTGGAGGTTGAACCGGTGG	GCATAATATTTCGGTAGACTTAATCACCACGTCAGAAGTGAGCGTGGCATTAACCCTTaacacgACGGGCTCAACCTCCACTGGCGATACGTTGCTGACGCAATCTCTGCTGATGGAG
lysC_E119N	CCGCCCAAACGTCCGGTTgatcgcatgtcaGCAGAAGCGGCGGCGCTGGCAACGTCTCCGGCGCTGACAGATGAGCTGGTCtctcatggtaacCTGATGTCGACCCTGCTGTTTGTTGAGATCCTGCGCGAACGCGATGTTCAGGCACTTGACAGCTAGCTCAGTCCTAGGTATAATACTAGTatcacagatgagctggtcagccaGTTTTAGAGCTAGAAATAGCAAGT	ACAGATGAGCTGGTCAGCCACGG	GCAGAAGCGGCGGCGCTGGCAACGTCTCCGGCGCTGACAGATGAGCTGGTCtctcatggtaacCTGATGTCGACCCTGCTGTTTGTTGAGATCCTGCGCGAACGCGATGTTCAGGCAC
lysC_E346N	CCGCCCAAACGTCCGGTTaagcactcagagTCGCGGAAGTTTTCGGCATCCTCGCGCGGCATAATATTTCGGTAGACTTAATCacgACCAGCaacGTGAGCGTGGCATTAACCCTTGATACCACCGGTTCAACCTCCACTGGCGATACTTGACAGCTAGCTCAGTCCTAGGTATAATACTAGTatctgccacgctcacttctgacgGTTTTAGAGCTAGAAATAGCAAGT	TGCCACGCTCACTTCTGACGTGG	TCGCGGAAGTTTTCGGCATCCTCGCGCGGCATAATATTTCGGTAGACTTAATCacgACCAGCaacGTGAGCGTGGCATTAACCCTTGATACCACCGGTTCAACCTCCACTGGCGATAC
lysC_F184N	CCGCCCAAACGTCCGGTTtctacaactctgGGAACTGGCCGCGCTGCAGCTGCTCCCACGTCTCAATGAAGGCTTAGTGattacgcaaGGAaacATCGGTAGCGAAAATAAAGGTCGTACAACGACGCTTGGCCGTGGAGGCAGCGATTTGACAGCTAGCTCAGTCCTAGGTATAATACTAGTatctgaaggcttagtgatcacccGTTTTAGAGCTAGAAATAGCAAGT	TGAAGGCTTAGTGATCACCCAGG	GGAACTGGCCGCGCTGCAGCTGCTCCCACGTCTCAATGAAGGCTTAGTGattacgcaaGGAaacATCGGTAGCGAAAATAAAGGTCGTACAACGACGCTTGGCCGTGGAGGCAGCGAT
lysC_F324N	CCGCCCAAACGTCCGGTTagacgcatcttgCTTCGTCGCAATCAGACTCTGCTCACTTTGCACAGCCTGAATATGCTGCATagcagaggcaacCTCGCGGAAGTTTTCGGCATCCTCGCGCGGCATAATATTTCGGTAGACTTAATCATTGACAGCTAGCTCAGTCCTAGGTATAATACTAGTatcctgaatatgctgcattctcgGTTTTAGAGCTAGAAATAGCAAGT	CTGAATATGCTGCATTCTCGCGG	CTTCGTCGCAATCAGACTCTGCTCACTTTGCACAGCCTGAATATGCTGCATagcagaggcaacCTCGCGGAAGTTTTCGGCATCCTCGCGCGGCATAATATTTCGGTAGACTTAATCA
lysC_G10N	CCGCCCAAACGTCCGGTTcggtcgatctgaGCTGAAAATGGATCCCCTGACACGAGGTAGTTATGTCTGAAATTGTTGTCTCCaagttcaacGGTACCAGCGTAGCTGATTTTGACGCCATGAACCGCAGCGCTGATATTGTGCTTTCTTGACAGCTAGCTCAGTCCTAGGTATAATACTAGTatcgaaattgttgtctccaaattGTTTTAGAGCTAGAAATAGCAAGT	GAAATTGTTGTCTCCAAATTTGG	GCTGAAAATGGATCCCCTGACACGAGGTAGTTATGTCTGAAATTGTTGTCTCCaagttcaacGGTACCAGCGTAGCTGATTTTGACGCCATGAACCGCAGCGCTGATATTGTGCTTTC
lysC_G11N	CCGCCCAAACGTCCGGTTaatcgtcacgcgGAAAATGGATCCCCTGACACGAGGTAGTTATGTCTGAAATTGTTGTCTCCAAAttcggtaacACCAGCGTAGCTGATTTTGACGCCATGAACCGCAGCGCTGATATTGTGCTTTCTGATTGACAGCTAGCTCAGTCCTAGGTATAATACTAGTatcattgttgtctccaaatttggGTTTTAGAGCTAGAAATAGCAAGT	ATTGTTGTCTCCAAATTTGGCGG	GAAAATGGATCCCCTGACACGAGGTAGTTATGTCTGAAATTGTTGTCTCCAAAttcggtaacACCAGCGTAGCTGATTTTGACGCCATGAACCGCAGCGCTGATATTGTGCTTTCTGA
lysC_G197N	CCGCCCAAACGTCCGGTTtgaatgagtcgaGCTTAGTGATCACCCAGGGATTTATCGGTAGCGAAAATAAAGGTCGTACAACGaccttaaacCGTGGAGGCAGCGATTATACGGCAGCCTTGCTGGCGGAGGCTTTACACGCATCTCGTTGACAGCTAGCTCAGTCCTAGGTATAATACTAGTatcaaaggtcgtacaacgacgctGTTTTAGAGCTAGAAATAGCAAGT	AAAGGTCGTACAACGACGCTTGG	GCTTAGTGATCACCCAGGGATTTATCGGTAGCGAAAATAAAGGTCGTACAACGaccttaaacCGTGGAGGCAGCGATTATACGGCAGCCTTGCTGGCGGAGGCTTTACACGCATCTCG
lysC_G199N	CCGCCCAAACGTCCGGTTcagcagcacagaTGATCACCCAGGGATTTATCGGTAGCGAAAATAAAGGTCGTACAACGACGCTTggtagaaacGGCAGCGATTATACGGCAGCCTTGCTGGCGGAGGCTTTACACGCATCTCGTGTTGATTGACAGCTAGCTCAGTCCTAGGTATAATACTAGTatccgtacaacgacgcttggccgGTTTTAGAGCTAGAAATAGCAAGT	CGTACAACGACGCTTGGCCGTGG	TGATCACCCAGGGATTTATCGGTAGCGAAAATAAAGGTCGTACAACGACGCTTggtagaaacGGCAGCGATTATACGGCAGCCTTGCTGGCGGAGGCTTTACACGCATCTCGTGTTGA
lysC_G200N	CCGCCCAAACGTCCGGTTcagatagccatcTCACCCAGGGATTTATCGGTAGCGAAAATAAAGGTCGTACAACGACGCTTGGCagaggcaacAGCGATTATACGGCAGCCTTGCTGGCGGAGGCTTTACACGCATCTCGTGTTGATATTTGACAGCTAGCTCAGTCCTAGGTATAATACTAGTatcacaacgacgcttggccgtggGTTTTAGAGCTAGAAATAGCAAGT	ACAACGACGCTTGGCCGTGGAGG	TCACCCAGGGATTTATCGGTAGCGAAAATAAAGGTCGTACAACGACGCTTGGCagaggcaacAGCGATTATACGGCAGCCTTGCTGGCGGAGGCTTTACACGCATCTCGTGTTGATAT
lysC_G225N	CCGCCCAAACGTCCGGTTagtacacacagaCAGCCTTGCTGGCGGAGGCTTTACACGCATCTCGTGTTGATATCTGGACCgatgtgccaaacATCTACACCACCGATCCACGCGTAGTTTCCGCAGCAAAACGCATTGATGAAATCGCTTGACAGCTAGCTCAGTCCTAGGTATAATACTAGTatctgatatctggaccgacgtccGTTTTAGAGCTAGAAATAGCAAGT	TGATATCTGGACCGACGTCCCGG	CAGCCTTGCTGGCGGAGGCTTTACACGCATCTCGTGTTGATATCTGGACCgatgtgccaaacATCTACACCACCGATCCACGCGTAGTTTCCGCAGCAAAACGCATTGATGAAATCGC
lysC_G255N	CCGCCCAAACGTCCGGTTatgtgctacttcCCGCAGCAAAACGCATTGATGAAATCGCGTTTGCCGAAGCGGCAGAGATGGCAaccttcaacGCAAAAGTACTGCATCCGGCAACGTTGCTACCCGCAGTACGCAGCGATATCCCGGTTTGACAGCTAGCTCAGTCCTAGGTATAATACTAGTatcgcggcagagatggcaactttGTTTTAGAGCTAGAAATAGCAAGT	GCGGCAGAGATGGCAACTTTTGG	CCGCAGCAAAACGCATTGATGAAATCGCGTTTGCCGAAGCGGCAGAGATGGCAaccttcaacGCAAAAGTACTGCATCCGGCAACGTTGCTACCCGCAGTACGCAGCGATATCCCGGT
lysC_G323N	CCGCCCAAACGTCCGGTTctctatgcaccaCGCTTCGTCGCAATCAGACTCTGCTCACTTTGCACAGCCTGAATATGCTGCATagcagaaacTTCCTCGCGGAAGTTTTCGGCATCCTCGCGCGGCATAATATTTCGGTAGACTTAATTTGACAGCTAGCTCAGTCCTAGGTATAATACTAGTatcctgaatatgctgcattctcgGTTTTAGAGCTAGAAATAGCAAGT	CTGAATATGCTGCATTCTCGCGG	CGCTTCGTCGCAATCAGACTCTGCTCACTTTGCACAGCCTGAATATGCTGCATagcagaaacTTCCTCGCGGAAGTTTTCGGCATCCTCGCGCGGCATAATATTTCGGTAGACTTAAT
lysC_H320N	CCGCCCAAACGTCCGGTTatgtatgcacacCTCTGGCGCTTCGTCGCAATCAGACTCTGCTCACTTTGCACAGCCTGAATATGCTGaacagcagaggcTTCCTCGCGGAAGTTTTCGGCATCCTCGCGCGGCATAATATTTCGGTAGATTGACAGCTAGCTCAGTCCTAGGTATAATACTAGTatcctgaatatgctgcattctcgGTTTTAGAGCTAGAAATAGCAAGT	CTGAATATGCTGCATTCTCGCGG	CTCTGGCGCTTCGTCGCAATCAGACTCTGCTCACTTTGCACAGCCTGAATATGCTGaacagcagaggcTTCCTCGCGGAAGTTTTCGGCATCCTCGCGCGGCATAATATTTCGGTAGA
lysC_I226N	CCGCCCAAACGTCCGGTTgtcacttctagcAGCCTTGCTGGCGGAGGCTTTACACGCATCTCGTGTTGATATCTGGACCgatgtgccaGGCaacTACACCACCGATCCACGCGTAGTTTCCGCAGCAAAACGCATTGATGAAATCGCGTTGACAGCTAGCTCAGTCCTAGGTATAATACTAGTatctgatatctggaccgacgtccGTTTTAGAGCTAGAAATAGCAAGT	TGATATCTGGACCGACGTCCCGG	AGCCTTGCTGGCGGAGGCTTTACACGCATCTCGTGTTGATATCTGGACCgatgtgccaGGCaacTACACCACCGATCCACGCGTAGTTTCCGCAGCAAAACGCATTGATGAAATCGCG
lysC_I337N	CCGCCCAAACGTCCGGTTctggcactacagTATGCTGCATTCTCGCGGTTTCCTCGCGGAAGTTTTCGGCATCCTCGCGCGGCATaacaacagcGTAGACTTAATCACCACGTCAGAAGTGAGCGTGGCATTAACCCTTGATACCACCTTGACAGCTAGCTCAGTCCTAGGTATAATACTAGTatccctcgcgcggcataatatttGTTTTAGAGCTAGAAATAGCAAGT	CCTCGCGCGGCATAATATTTCGG	TATGCTGCATTCTCGCGGTTTCCTCGCGGAAGTTTTCGGCATCCTCGCGCGGCATaacaacagcGTAGACTTAATCACCACGTCAGAAGTGAGCGTGGCATTAACCCTTGATACCACC
lysC_K257N	CCGCCCAAACGTCCGGTTgtatacagtcgtCAGCAAAACGCATTGATGAAATCGCGTTTGCCGAAGCGGCAGAGATGGCAaccttcggcGCAaacGTACTGCATCCGGCAACGTTGCTACCCGCAGTACGCAGCGATATCCCGGTCTTTTGACAGCTAGCTCAGTCCTAGGTATAATACTAGTatcgcggcagagatggcaactttGTTTTAGAGCTAGAAATAGCAAGT	GCGGCAGAGATGGCAACTTTTGG	CAGCAAAACGCATTGATGAAATCGCGTTTGCCGAAGCGGCAGAGATGGCAaccttcggcGCAaacGTACTGCATCCGGCAACGTTGCTACCCGCAGTACGCAGCGATATCCCGGTCTT
lysC_K8N	CCGCCCAAACGTCCGGTTcagtgctacagtGCCAAGGCTGAAAATGGATCCCCTGACACGAGGTAGTTATGTCTGAAATTGTTGTCagcaacTTCGGCGGTACCAGCGTAGCTGATTTTGACGCCATGAACCGCAGCGCTGATATTGTTTGACAGCTAGCTCAGTCCTAGGTATAATACTAGTatctacgctggtaccgccaaattGTTTTAGAGCTAGAAATAGCAAGT	TACGCTGGTACCGCCAAATTTGG	GCCAAGGCTGAAAATGGATCCCCTGACACGAGGTAGTTATGTCTGAAATTGTTGTCagcaacTTCGGCGGTACCAGCGTAGCTGATTTTGACGCCATGAACCGCAGCGCTGATATTGT
lysC_L325N	CCGCCCAAACGTCCGGTTgatctagcgatcGTCGCAATCAGACTCTGCTCACTTTGCACAGCCTGAATATGCTGCATTCTCGCGGTTTCaacGCCGAGGTTTTCGGCATCCTCGCGCGGCATAATATTTCGGTAGACTTAATCACCACTTGACAGCTAGCTCAGTCCTAGGTATAATACTAGTatcggatgccgaaaacttccgcgGTTTTAGAGCTAGAAATAGCAAGT	GGATGCCGAAAACTTCCGCGAGG	GTCGCAATCAGACTCTGCTCACTTTGCACAGCCTGAATATGCTGCATTCTCGCGGTTTCaacGCCGAGGTTTTCGGCATCCTCGCGCGGCATAATATTTCGGTAGACTTAATCACCAC
lysC_M251N	CCGCCCAAACGTCCGGTTagcctgagctcaCACGCGTAGTTTCCGCAGCAAAACGCATTGATGAAATCGCGTTTGCCGAAGCGgcggaaaacGCAACTTTTGGTGCAAAAGTACTGCATCCGGCAACGTTGCTACCCGCAGTACGCAGTTGACAGCTAGCTCAGTCCTAGGTATAATACTAGTatcgtttgccgaagcggcagagaGTTTTAGAGCTAGAAATAGCAAGT	GTTTGCCGAAGCGGCAGAGATGG	CACGCGTAGTTTCCGCAGCAAAACGCATTGATGAAATCGCGTTTGCCGAAGCGgcggaaaacGCAACTTTTGGTGCAAAAGTACTGCATCCGGCAACGTTGCTACCCGCAGTACGCAG
lysC_M318N	CCGCCCAAACGTCCGGTTgtggtgcagtctCGCTGTTCCGCGCTCTGGCGCTTCGTCGCAATCAGACTCTGCTCACTTTGCACAGCttaAACaacCTGCATTCTCGCGGTTTCCTCGCGGAAGTTTTCGGCATCCTCGCGCGGCATAATTGACAGCTAGCTCAGTCCTAGGTATAATACTAGTatccgcgagaatgcagcatattcGTTTTAGAGCTAGAAATAGCAAGT	CGCGAGAATGCAGCATATTCAGG	CGCTGTTCCGCGCTCTGGCGCTTCGTCGCAATCAGACTCTGCTCACTTTGCACAGCttaAACaacCTGCATTCTCGCGGTTTCCTCGCGGAAGTTTTCGGCATCCTCGCGCGGCATAA
lysC_P231N	CCGCCCAAACGTCCGGTTcagcgtcacacaGGCTTTACACGCATCTCGTGTTGATATCTGGACCGACGTCCCGGGCATCTACACCacgGACaacCGCGTAGTTTCCGCAGCAAAACGCATTGATGAAATCGCGTTTGCCGAAGCGGCATTGACAGCTAGCTCAGTCCTAGGTATAATACTAGTatctgcggaaactacgcgtggatGTTTTAGAGCTAGAAATAGCAAGT	TGCGGAAACTACGCGTGGATCGG	GGCTTTACACGCATCTCGTGTTGATATCTGGACCGACGTCCCGGGCATCTACACCacgGACaacCGCGTAGTTTCCGCAGCAAAACGCATTGATGAAATCGCGTTTGCCGAAGCGGCA
lysC_R198N	CCGCCCAAACGTCCGGTTttcgctctgtctTAGTGATCACCCAGGGATTTATCGGTAGCGAAAATAAAGGTCGTACAACGACGCTTGGCaacGGCGGTAGCGATTATACGGCAGCCTTGCTGGCGGAGGCTTTACACGCATCTCGTGTTTGACAGCTAGCTCAGTCCTAGGTATAATACTAGTatcccgtataatcgctgcctccaGTTTTAGAGCTAGAAATAGCAAGT	CCGTATAATCGCTGCCTCCACGG	TAGTGATCACCCAGGGATTTATCGGTAGCGAAAATAAAGGTCGTACAACGACGCTTGGCaacGGCGGTAGCGATTATACGGCAGCCTTGCTGGCGGAGGCTTTACACGCATCTCGTGT
lysC_R232N	CCGCCCAAACGTCCGGTTatgtagtgatccTTACACGCATCTCGTGTTGATATCTGGACCGACGTCCCGGGCATCTACACCACCGATccgaacGTGGTTTCCGCAGCAAAACGCATTGATGAAATCGCGTTTGCCGAAGCGGCAGAGATTGACAGCTAGCTCAGTCCTAGGTATAATACTAGTatctttgctgcggaaactacgcgGTTTTAGAGCTAGAAATAGCAAGT	TTTGCTGCGGAAACTACGCGTGG	TTACACGCATCTCGTGTTGATATCTGGACCGACGTCCCGGGCATCTACACCACCGATccgaacGTGGTTTCCGCAGCAAAACGCATTGATGAAATCGCGTTTGCCGAAGCGGCAGAGA
lysC_R322N	CCGCCCAAACGTCCGGTTcaggtgagcacaTGGCGCTTCGTCGCAATCAGACTCTGCTCACTTTGCACAGCCTGAATATGCTGCATagcaacggcTTCCTCGCGGAAGTTTTCGGCATCCTCGCGCGGCATAATATTTCGGTAGACTTTTGACAGCTAGCTCAGTCCTAGGTATAATACTAGTatcctgaatatgctgcattctcgGTTTTAGAGCTAGAAATAGCAAGT	CTGAATATGCTGCATTCTCGCGG	TGGCGCTTCGTCGCAATCAGACTCTGCTCACTTTGCACAGCCTGAATATGCTGCATagcaacggcTTCCTCGCGGAAGTTTTCGGCATCCTCGCGCGGCATAATATTTCGGTAGACTT
lysC_S201N	CCGCCCAAACGTCCGGTTgctcagagttatACCCAGGGATTTATCGGTAGCGAAAATAAAGGTCGTACAACGACGCTTGGCagaggcggtaacGATTATACGGCAGCCTTGCTGGCGGAGGCTTTACACGCATCTCGTGTTGATATCTTTGACAGCTAGCTCAGTCCTAGGTATAATACTAGTatcacaacgacgcttggccgtggGTTTTAGAGCTAGAAATAGCAAGT	ACAACGACGCTTGGCCGTGGAGG	ACCCAGGGATTTATCGGTAGCGAAAATAAAGGTCGTACAACGACGCTTGGCagaggcggtaacGATTATACGGCAGCCTTGCTGGCGGAGGCTTTACACGCATCTCGTGTTGATATCT
lysC_S321N	CCGCCCAAACGTCCGGTTatgcaggtcagaCTGGCGCTTCGTCGCAATCAGACTCTGCTCACTTTGCACAGCCTGAATATGCTGCATaacagaggcTTCCTCGCGGAAGTTTTCGGCATCCTCGCGCGGCATAATATTTCGGTAGACTTTGACAGCTAGCTCAGTCCTAGGTATAATACTAGTatcctgaatatgctgcattctcgGTTTTAGAGCTAGAAATAGCAAGT	CTGAATATGCTGCATTCTCGCGG	CTGGCGCTTCGTCGCAATCAGACTCTGCTCACTTTGCACAGCCTGAATATGCTGCATaacagaggcTTCCTCGCGGAAGTTTTCGGCATCCTCGCGCGGCATAATATTTCGGTAGACT
lysC_S338N	CCGCCCAAACGTCCGGTTacgcacagactcTGCTGCATTCTCGCGGTTTCCTCGCGGAAGTTTTCGGCATCCTCGCGCGGCATaacatcaacGTAGACTTAATCACCACGTCAGAAGTGAGCGTGGCATTAACCCTTGATACCACCGGTTGACAGCTAGCTCAGTCCTAGGTATAATACTAGTatccctcgcgcggcataatatttGTTTTAGAGCTAGAAATAGCAAGT	CCTCGCGCGGCATAATATTTCGG	TGCTGCATTCTCGCGGTTTCCTCGCGGAAGTTTTCGGCATCCTCGCGCGGCATaacatcaacGTAGACTTAATCACCACGTCAGAAGTGAGCGTGGCATTAACCCTTGATACCACCGG
lysC_S345N	CCGCCCAAACGTCCGGTTtatgtgtcgcggCCTCGCGGAAGTTTTCGGCATCCTCGCGCGGCATAATATTTCGGTAGACTTAATCacgACCaacGAAGTGAGCGTGGCATTAACCCTTGATACCACCGGTTCAACCTCCACTGGCGATTTGACAGCTAGCTCAGTCCTAGGTATAATACTAGTatctgccacgctcacttctgacgGTTTTAGAGCTAGAAATAGCAAGT	TGCCACGCTCACTTCTGACGTGG	CCTCGCGGAAGTTTTCGGCATCCTCGCGCGGCATAATATTTCGGTAGACTTAATCacgACCaacGAAGTGAGCGTGGCATTAACCCTTGATACCACCGGTTCAACCTCCACTGGCGAT
lysC_S348N	CCGCCCAAACGTCCGGTTatgaatcgcatcTTTCGGCATCCTCGCGCGGCATAATATTTCGGTAGACTTAATCACCACGTCAGAAgttaacgttGCATTAACCCTTGATACCACCGGTTCAACCTCCACTGGCGATACGTTGCTGACGTTGACAGCTAGCTCAGTCCTAGGTATAATACTAGTatccaccacgtcagaagtgagcgGTTTTAGAGCTAGAAATAGCAAGT	CACCACGTCAGAAGTGAGCGTGG	TTTCGGCATCCTCGCGCGGCATAATATTTCGGTAGACTTAATCACCACGTCAGAAgttaacgttGCATTAACCCTTGATACCACCGGTTCAACCTCCACTGGCGATACGTTGCTGACG
lysC_S39N	CCGCCCAAACGTCCGGTTacacgcttctcaCCATGAACCGCAGCGCTGATATTGTGCTTTCTGATGCCAACGTGCGTTTAGTTgtgttaaacGCTTCTGCTGGTATCACTAATCTGCTGGTCGCTTTAGCTGAAGGACTGGAACCTGGTTGACAGCTAGCTCAGTCCTAGGTATAATACTAGTatccgtgcgtttagttgtcctctGTTTTAGAGCTAGAAATAGCAAGT	CGTGCGTTTAGTTGTCCTCTCGG	CCATGAACCGCAGCGCTGATATTGTGCTTTCTGATGCCAACGTGCGTTTAGTTgtgttaaacGCTTCTGCTGGTATCACTAATCTGCTGGTCGCTTTAGCTGAAGGACTGGAACCTGG
lysC_T12N	CCGCCCAAACGTCCGGTTcatgttcgcactAATGGATCCCCTGACACGAGGTAGTTATGTCTGAAATTGTTGTCTCCAAATTTGGCGGTaacTCTGTGGCTGATTTTGACGCCATGAACCGCAGCGCTGATATTGTGCTTTCTGATGCTTGACAGCTAGCTCAGTCCTAGGTATAATACTAGTatcggcgtcaaaatcagctacgcGTTTTAGAGCTAGAAATAGCAAGT	GGCGTCAAAATCAGCTACGCTGG	AATGGATCCCCTGACACGAGGTAGTTATGTCTGAAATTGTTGTCTCCAAATTTGGCGGTaacTCTGTGGCTGATTTTGACGCCATGAACCGCAGCGCTGATATTGTGCTTTCTGATGC
lysC_T221N	CCGCCCAAACGTCCGGTTtcgcgacttgctGCGATTATACGGCAGCCTTGCTGGCGGAGGCTTTACACGCATCTCGTGTTGATATCTGGaacGATGTGCCGGGCATCTACACCACCGATCCACGCGTAGTTTCCGCAGCAAAACGCATTTGACAGCTAGCTCAGTCCTAGGTATAATACTAGTatcggtgtagatgcccgggacgtGTTTTAGAGCTAGAAATAGCAAGT	GGTGTAGATGCCCGGGACGTCGG	GCGATTATACGGCAGCCTTGCTGGCGGAGGCTTTACACGCATCTCGTGTTGATATCTGGaacGATGTGCCGGGCATCTACACCACCGATCCACGCGTAGTTTCCGCAGCAAAACGCAT
lysC_T228N	CCGCCCAAACGTCCGGTTccatgtcactacTGGCGGAGGCTTTACACGCATCTCGTGTTGATATCTGGACCGACGTCCCGGGCATCTACaacACGGACCCACGCGTAGTTTCCGCAGCAAAACGCATTGATGAAATCGCGTTTGCCGATTGACAGCTAGCTCAGTCCTAGGTATAATACTAGTatcggaaactacgcgtggatcggGTTTTAGAGCTAGAAATAGCAAGT	GGAAACTACGCGTGGATCGGTGG	TGGCGGAGGCTTTACACGCATCTCGTGTTGATATCTGGACCGACGTCCCGGGCATCTACaacACGGACCCACGCGTAGTTTCCGCAGCAAAACGCATTGATGAAATCGCGTTTGCCGA
lysC_T229N	CCGCCCAAACGTCCGGTTgagcagagtgtcCGGAGGCTTTACACGCATCTCGTGTTGATATCTGGACCGACGTCCCGGGCATCTACACCaacGACCCGCGCGTAGTTTCCGCAGCAAAACGCATTGATGAAATCGCGTTTGCCGAAGCTTGACAGCTAGCTCAGTCCTAGGTATAATACTAGTatctgcggaaactacgcgtggatGTTTTAGAGCTAGAAATAGCAAGT	TGCGGAAACTACGCGTGGATCGG	CGGAGGCTTTACACGCATCTCGTGTTGATATCTGGACCGACGTCCCGGGCATCTACACCaacGACCCGCGCGTAGTTTCCGCAGCAAAACGCATTGATGAAATCGCGTTTGCCGAAGC
lysC_T344N	CCGCCCAAACGTCCGGTTgcagctactagcTCCTCGCGGAAGTTTTCGGCATCCTCGCGCGGCATAATATTTCGGTAGACTTAATCacgaacAGCGAAGTGAGCGTGGCATTAACCCTTGATACCACCGGTTCAACCTCCACTGGCGATTGACAGCTAGCTCAGTCCTAGGTATAATACTAGTatctgccacgctcacttctgacgGTTTTAGAGCTAGAAATAGCAAGT	TGCCACGCTCACTTCTGACGTGG	TCCTCGCGGAAGTTTTCGGCATCCTCGCGCGGCATAATATTTCGGTAGACTTAATCacgaacAGCGAAGTGAGCGTGGCATTAACCCTTGATACCACCGGTTCAACCTCCACTGGCGA
lysC_T45N	CCGCCCAAACGTCCGGTTggatcacatgagCTGATATTGTGCTTTCTGATGCCAACGTGCGTTTAGTTGTCCTCTCGGCTagcgcgggcATCaacAATCTGCTGGTCGCTTTAGCTGAAGGACTGGAACCTGGCGAGCGATTCGAAAATTGACAGCTAGCTCAGTCCTAGGTATAATACTAGTatcgttgtcctctcggcttctgcGTTTTAGAGCTAGAAATAGCAAGT	GTTGTCCTCTCGGCTTCTGCTGG	CTGATATTGTGCTTTCTGATGCCAACGTGCGTTTAGTTGTCCTCTCGGCTagcgcgggcATCaacAATCTGCTGGTCGCTTTAGCTGAAGGACTGGAACCTGGCGAGCGATTCGAAAA
lysC_V223N	CCGCCCAAACGTCCGGTTtagccactgtagTACGGCAGCCTTGCTGGCGGAGGCTTTACACGCATCTCGTGTTGATATCTGGACCgataacccaGGCATCTACACCACCGATCCACGCGTAGTTTCCGCAGCAAAACGCATTGATGAATTGACAGCTAGCTCAGTCCTAGGTATAATACTAGTatctgatatctggaccgacgtccGTTTTAGAGCTAGAAATAGCAAGT	TGATATCTGGACCGACGTCCCGG	TACGGCAGCCTTGCTGGCGGAGGCTTTACACGCATCTCGTGTTGATATCTGGACCgataacccaGGCATCTACACCACCGATCCACGCGTAGTTTCCGCAGCAAAACGCATTGATGAA
lysC_V258N	CCGCCCAAACGTCCGGTTtctcctgagcatGCAAAACGCATTGATGAAATCGCGTTTGCCGAAGCGGCAGAGATGGCAaccttcggcGCAAAAaacCTGCATCCGGCAACGTTGCTACCCGCAGTACGCAGCGATATCCCGGTCTTTGTTGACAGCTAGCTCAGTCCTAGGTATAATACTAGTatcgcggcagagatggcaactttGTTTTAGAGCTAGAAATAGCAAGT	GCGGCAGAGATGGCAACTTTTGG	GCAAAACGCATTGATGAAATCGCGTTTGCCGAAGCGGCAGAGATGGCAaccttcggcGCAAAAaacCTGCATCCGGCAACGTTGCTACCCGCAGTACGCAGCGATATCCCGGTCTTTG
lysC_V339N	CCGCCCAAACGTCCGGTTatccagcactctTGCATTCTCGCGGTTTCCTCGCGGAAGTTTTCGGCATCCTCGCGCGGCATaacatcagcaacGACTTAATCACCACGTCAGAAGTGAGCGTGGCATTAACCCTTGATACCACCGGTTCTTGACAGCTAGCTCAGTCCTAGGTATAATACTAGTatccctcgcgcggcataatatttGTTTTAGAGCTAGAAATAGCAAGT	CCTCGCGCGGCATAATATTTCGG	TGCATTCTCGCGGTTTCCTCGCGGAAGTTTTCGGCATCCTCGCGCGGCATaacatcagcaacGACTTAATCACCACGTCAGAAGTGAGCGTGGCATTAACCCTTGATACCACCGGTTC
lysC_V347N	CCGCCCAAACGTCCGGTTatgagagacgttTTTTCGGCATCCTCGCGCGGCATAATATTTCGGTAGACTTAATCACCACGTCAGAAaactctgttGCATTAACCCTTGATACCACCGGTTCAACCTCCACTGGCGATACGTTGCTGACTTGACAGCTAGCTCAGTCCTAGGTATAATACTAGTatccaccacgtcagaagtgagcgGTTTTAGAGCTAGAAATAGCAAGT	CACCACGTCAGAAGTGAGCGTGG	TTTTCGGCATCCTCGCGCGGCATAATATTTCGGTAGACTTAATCACCACGTCAGAAaactctgttGCATTAACCCTTGATACCACCGGTTCAACCTCCACTGGCGATACGTTGCTGAC
lysC_W220N	CCGCCCAAACGTCCGGTTctcttacgagagCAGCGATTATACGGCAGCCTTGCTGGCGGAGGCTTTACACGCATCTCGTGTTGATATCaacacgGATGTGCCGGGCATCTACACCACCGATCCACGCGTAGTTTCCGCAGCAAAACGCTTGACAGCTAGCTCAGTCCTAGGTATAATACTAGTatcggtgtagatgcccgggacgtGTTTTAGAGCTAGAAATAGCAAGT	GGTGTAGATGCCCGGGACGTCGG	CAGCGATTATACGGCAGCCTTGCTGGCGGAGGCTTTACACGCATCTCGTGTTGATATCaacacgGATGTGCCGGGCATCTACACCACCGATCCACGCGTAGTTTCCGCAGCAAAACGC
lysC_Y227N	CCGCCCAAACGTCCGGTTtcaggagagctaGCTGGCGGAGGCTTTACACGCATCTCGTGTTGATATCTGGACCGACGTCCCGGGCATCaacacgACGGACCCACGCGTAGTTTCCGCAGCAAAACGCATTGATGAAATCGCGTTTGCCTTGACAGCTAGCTCAGTCCTAGGTATAATACTAGTatcggaaactacgcgtggatcggGTTTTAGAGCTAGAAATAGCAAGT	GGAAACTACGCGTGGATCGGTGG	GCTGGCGGAGGCTTTACACGCATCTCGTGTTGATATCTGGACCGACGTCCCGGGCATCaacacgACGGACCCACGCGTAGTTTCCGCAGCAAAACGCATTGATGAAATCGCGTTTGCC
lysC_A256I	CCGCCCAAACGTCCGGTTgtcgagtcgaagGCAGCAAAACGCATTGATGAAATCGCGTTTGCCGAAGCGGCAGAGATGGCAaccttcggcattAAAGTACTGCATCCGGCAACGTTGCTACCCGCAGTACGCAGCGATATCCCGGTCTTTGACAGCTAGCTCAGTCCTAGGTATAATACTAGTatcgcggcagagatggcaactttGTTTTAGAGCTAGAAATAGCAAGT	GCGGCAGAGATGGCAACTTTTGG	GCAGCAAAACGCATTGATGAAATCGCGTTTGCCGAAGCGGCAGAGATGGCAaccttcggcattAAAGTACTGCATCCGGCAACGTTGCTACCCGCAGTACGCAGCGATATCCCGGTCT
lysC_A326I	CCGCCCAAACGTCCGGTTtgcgatgctacgGCAATCAGACTCTGCTCACTTTGCACAGCCTGAATATGCTGCATTCTCGCGGTtttttaattGAAGTTTTCGGCATCCTCGCGCGGCATAATATTTCGGTAGACTTAATCACCACGTCTTGACAGCTAGCTCAGTCCTAGGTATAATACTAGTatcgcattctcgcggtttcctcgGTTTTAGAGCTAGAAATAGCAAGT	GCATTCTCGCGGTTTCCTCGCGG	GCAATCAGACTCTGCTCACTTTGCACAGCCTGAATATGCTGCATTCTCGCGGTtttttaattGAAGTTTTCGGCATCCTCGCGCGGCATAATATTTCGGTAGACTTAATCACCACGTC
lysC_A40I	CCGCCCAAACGTCCGGTTcatatcagctgaTGAACCGCAGCGCTGATATTGTGCTTTCTGATGCCAACGTGCGTTTAGTTgtgttaagcattTCTGCTGGTATCACTAATCTGCTGGTCGCTTTAGCTGAAGGACTGGAACCTGGCGATTGACAGCTAGCTCAGTCCTAGGTATAATACTAGTatccgtgcgtttagttgtcctctGTTTTAGAGCTAGAAATAGCAAGT	CGTGCGTTTAGTTGTCCTCTCGG	TGAACCGCAGCGCTGATATTGTGCTTTCTGATGCCAACGTGCGTTTAGTTgtgttaagcattTCTGCTGGTATCACTAATCTGCTGGTCGCTTTAGCTGAAGGACTGGAACCTGGCGA
lysC_D202I	CCGCCCAAACGTCCGGTTtcaggtcatagcCCCAGGGATTTATCGGTAGCGAAAATAAAGGTCGTACAACGACGCTTGGCagaggcggtAGCattTATACGGCAGCCTTGCTGGCGGAGGCTTTACACGCATCTCGTGTTGATATCTGTTGACAGCTAGCTCAGTCCTAGGTATAATACTAGTatcacaacgacgcttggccgtggGTTTTAGAGCTAGAAATAGCAAGT	ACAACGACGCTTGGCCGTGGAGG	CCCAGGGATTTATCGGTAGCGAAAATAAAGGTCGTACAACGACGCTTGGCagaggcggtAGCattTATACGGCAGCCTTGCTGGCGGAGGCTTTACACGCATCTCGTGTTGATATCTG
lysC_D222I	CCGCCCAAACGTCCGGTTacgtaagcactcATTATACGGCAGCCTTGCTGGCGGAGGCTTTACACGCATCTCGTGTTGATATCTGGacgattGTGCCGGGCATCTACACCACCGATCCACGCGTAGTTTCCGCAGCAAAACGCATTGATTGACAGCTAGCTCAGTCCTAGGTATAATACTAGTatcggtgtagatgcccgggacgtGTTTTAGAGCTAGAAATAGCAAGT	GGTGTAGATGCCCGGGACGTCGG	ATTATACGGCAGCCTTGCTGGCGGAGGCTTTACACGCATCTCGTGTTGATATCTGGacgattGTGCCGGGCATCTACACCACCGATCCACGCGTAGTTTCCGCAGCAAAACGCATTGA
lysC_D230I	CCGCCCAAACGTCCGGTTgcactgactaatAGGCTTTACACGCATCTCGTGTTGATATCTGGACCGACGTCCCGGGCATCTACACCacgattCCGCGCGTAGTTTCCGCAGCAAAACGCATTGATGAAATCGCGTTTGCCGAAGCGGCTTGACAGCTAGCTCAGTCCTAGGTATAATACTAGTatctgcggaaactacgcgtggatGTTTTAGAGCTAGAAATAGCAAGT	TGCGGAAACTACGCGTGGATCGG	AGGCTTTACACGCATCTCGTGTTGATATCTGGACCGACGTCCCGGGCATCTACACCacgattCCGCGCGTAGTTTCCGCAGCAAAACGCATTGATGAAATCGCGTTTGCCGAAGCGGC
lysC_D340I	CCGCCCAAACGTCCGGTTtcacaagctgcaGCATTCTCGCGGTTTCCTCGCGGAAGTTTTCGGCATCCTCGCGCGGCATaacatcagcGTAattTTAATCACCACGTCAGAAGTGAGCGTGGCATTAACCCTTGATACCACCGGTTCATTGACAGCTAGCTCAGTCCTAGGTATAATACTAGTatccctcgcgcggcataatatttGTTTTAGAGCTAGAAATAGCAAGT	CCTCGCGCGGCATAATATTTCGG	GCATTCTCGCGGTTTCCTCGCGGAAGTTTTCGGCATCCTCGCGCGGCATaacatcagcGTAattTTAATCACCACGTCAGAAGTGAGCGTGGCATTAACCCTTGATACCACCGGTTCA
lysC_D354I	CCGCCCAAACGTCCGGTTctcagcatcactGCATAATATTTCGGTAGACTTAATCACCACGTCAGAAGTGAGCGTGGCATTAACCCTTattacgACGGGCTCAACCTCCACTGGCGATACGTTGCTGACGCAATCTCTGCTGATGGAGTTGACAGCTAGCTCAGTCCTAGGTATAATACTAGTatcgccagtggaggttgaaccggGTTTTAGAGCTAGAAATAGCAAGT	GCCAGTGGAGGTTGAACCGGTGG	GCATAATATTTCGGTAGACTTAATCACCACGTCAGAAGTGAGCGTGGCATTAACCCTTattacgACGGGCTCAACCTCCACTGGCGATACGTTGCTGACGCAATCTCTGCTGATGGAG
lysC_E119I	CCGCCCAAACGTCCGGTTtcatacacgaacGCAGAAGCGGCGGCGCTGGCAACGTCTCCGGCGCTGACAGATGAGCTGGTCtctcatggtattCTGATGTCGACCCTGCTGTTTGTTGAGATCCTGCGCGAACGCGATGTTCAGGCACTTGACAGCTAGCTCAGTCCTAGGTATAATACTAGTatcacagatgagctggtcagccaGTTTTAGAGCTAGAAATAGCAAGT	ACAGATGAGCTGGTCAGCCACGG	GCAGAAGCGGCGGCGCTGGCAACGTCTCCGGCGCTGACAGATGAGCTGGTCtctcatggtattCTGATGTCGACCCTGCTGTTTGTTGAGATCCTGCGCGAACGCGATGTTCAGGCAC
lysC_E346I	CCGCCCAAACGTCCGGTTgacgtcgatctgTCGCGGAAGTTTTCGGCATCCTCGCGCGGCATAATATTTCGGTAGACTTAATCacgACCAGCattGTGAGCGTGGCATTAACCCTTGATACCACCGGTTCAACCTCCACTGGCGATACTTGACAGCTAGCTCAGTCCTAGGTATAATACTAGTatctgccacgctcacttctgacgGTTTTAGAGCTAGAAATAGCAAGT	TGCCACGCTCACTTCTGACGTGG	TCGCGGAAGTTTTCGGCATCCTCGCGCGGCATAATATTTCGGTAGACTTAATCacgACCAGCattGTGAGCGTGGCATTAACCCTTGATACCACCGGTTCAACCTCCACTGGCGATAC
lysC_F184I	CCGCCCAAACGTCCGGTTaagtacagatgcGGAACTGGCCGCGCTGCAGCTGCTCCCACGTCTCAATGAAGGCTTAGTGattacgcaaGGAattATCGGTAGCGAAAATAAAGGTCGTACAACGACGCTTGGCCGTGGAGGCAGCGATTTGACAGCTAGCTCAGTCCTAGGTATAATACTAGTatctgaaggcttagtgatcacccGTTTTAGAGCTAGAAATAGCAAGT	TGAAGGCTTAGTGATCACCCAGG	GGAACTGGCCGCGCTGCAGCTGCTCCCACGTCTCAATGAAGGCTTAGTGattacgcaaGGAattATCGGTAGCGAAAATAAAGGTCGTACAACGACGCTTGGCCGTGGAGGCAGCGAT
lysC_F324I	CCGCCCAAACGTCCGGTTtatgcagaggatTTCGTCGCAATCAGACTCTGCTCACTTTGCACAGCCTGAATATGCTGCATTCTCGCGGTattctgGCCGAGGTTTTCGGCATCCTCGCGCGGCATAATATTTCGGTAGACTTAATCACTTGACAGCTAGCTCAGTCCTAGGTATAATACTAGTatcggatgccgaaaacttccgcgGTTTTAGAGCTAGAAATAGCAAGT	GGATGCCGAAAACTTCCGCGAGG	TTCGTCGCAATCAGACTCTGCTCACTTTGCACAGCCTGAATATGCTGCATTCTCGCGGTattctgGCCGAGGTTTTCGGCATCCTCGCGCGGCATAATATTTCGGTAGACTTAATCAC
lysC_G10I	CCGCCCAAACGTCCGGTTacacaagcagacGCTGAAAATGGATCCCCTGACACGAGGTAGTTATGTCTGAAATTGTTGTCTCCaagttcattGGTACCAGCGTAGCTGATTTTGACGCCATGAACCGCAGCGCTGATATTGTGCTTTCTTGACAGCTAGCTCAGTCCTAGGTATAATACTAGTatcgaaattgttgtctccaaattGTTTTAGAGCTAGAAATAGCAAGT	GAAATTGTTGTCTCCAAATTTGG	GCTGAAAATGGATCCCCTGACACGAGGTAGTTATGTCTGAAATTGTTGTCTCCaagttcattGGTACCAGCGTAGCTGATTTTGACGCCATGAACCGCAGCGCTGATATTGTGCTTTC
lysC_G11I	CCGCCCAAACGTCCGGTTtcgcaatagctaGAAAATGGATCCCCTGACACGAGGTAGTTATGTCTGAAATTGTTGTCTCCAAAttcggtattACCAGCGTAGCTGATTTTGACGCCATGAACCGCAGCGCTGATATTGTGCTTTCTGATTGACAGCTAGCTCAGTCCTAGGTATAATACTAGTatcattgttgtctccaaatttggGTTTTAGAGCTAGAAATAGCAAGT	ATTGTTGTCTCCAAATTTGGCGG	GAAAATGGATCCCCTGACACGAGGTAGTTATGTCTGAAATTGTTGTCTCCAAAttcggtattACCAGCGTAGCTGATTTTGACGCCATGAACCGCAGCGCTGATATTGTGCTTTCTGA
lysC_G197I	CCGCCCAAACGTCCGGTTctacatcgagacGCTTAGTGATCACCCAGGGATTTATCGGTAGCGAAAATAAAGGTCGTACAACGaccttaattCGTGGAGGCAGCGATTATACGGCAGCCTTGCTGGCGGAGGCTTTACACGCATCTCGTTGACAGCTAGCTCAGTCCTAGGTATAATACTAGTatcaaaggtcgtacaacgacgctGTTTTAGAGCTAGAAATAGCAAGT	AAAGGTCGTACAACGACGCTTGG	GCTTAGTGATCACCCAGGGATTTATCGGTAGCGAAAATAAAGGTCGTACAACGaccttaattCGTGGAGGCAGCGATTATACGGCAGCCTTGCTGGCGGAGGCTTTACACGCATCTCG
lysC_G199I	CCGCCCAAACGTCCGGTTgtgcacaggacaTGATCACCCAGGGATTTATCGGTAGCGAAAATAAAGGTCGTACAACGACGCTTggtagaattGGCAGCGATTATACGGCAGCCTTGCTGGCGGAGGCTTTACACGCATCTCGTGTTGATTGACAGCTAGCTCAGTCCTAGGTATAATACTAGTatccgtacaacgacgcttggccgGTTTTAGAGCTAGAAATAGCAAGT	CGTACAACGACGCTTGGCCGTGG	TGATCACCCAGGGATTTATCGGTAGCGAAAATAAAGGTCGTACAACGACGCTTggtagaattGGCAGCGATTATACGGCAGCCTTGCTGGCGGAGGCTTTACACGCATCTCGTGTTGA
lysC_G200I	CCGCCCAAACGTCCGGTTtacacgccgtctTCACCCAGGGATTTATCGGTAGCGAAAATAAAGGTCGTACAACGACGCTTGGCagaggcattAGCGATTATACGGCAGCCTTGCTGGCGGAGGCTTTACACGCATCTCGTGTTGATATTTGACAGCTAGCTCAGTCCTAGGTATAATACTAGTatcacaacgacgcttggccgtggGTTTTAGAGCTAGAAATAGCAAGT	ACAACGACGCTTGGCCGTGGAGG	TCACCCAGGGATTTATCGGTAGCGAAAATAAAGGTCGTACAACGACGCTTGGCagaggcattAGCGATTATACGGCAGCCTTGCTGGCGGAGGCTTTACACGCATCTCGTGTTGATAT
lysC_G225I	CCGCCCAAACGTCCGGTTgtagtcgagcttCAGCCTTGCTGGCGGAGGCTTTACACGCATCTCGTGTTGATATCTGGACCgatgtgccaattATCTACACCACCGATCCACGCGTAGTTTCCGCAGCAAAACGCATTGATGAAATCGCTTGACAGCTAGCTCAGTCCTAGGTATAATACTAGTatctgatatctggaccgacgtccGTTTTAGAGCTAGAAATAGCAAGT	TGATATCTGGACCGACGTCCCGG	CAGCCTTGCTGGCGGAGGCTTTACACGCATCTCGTGTTGATATCTGGACCgatgtgccaattATCTACACCACCGATCCACGCGTAGTTTCCGCAGCAAAACGCATTGATGAAATCGC
lysC_G255I	CCGCCCAAACGTCCGGTTcgatcagacaagCCGCAGCAAAACGCATTGATGAAATCGCGTTTGCCGAAGCGGCAGAGATGGCAaccttcattGCAAAAGTACTGCATCCGGCAACGTTGCTACCCGCAGTACGCAGCGATATCCCGGTTTGACAGCTAGCTCAGTCCTAGGTATAATACTAGTatcgcggcagagatggcaactttGTTTTAGAGCTAGAAATAGCAAGT	GCGGCAGAGATGGCAACTTTTGG	CCGCAGCAAAACGCATTGATGAAATCGCGTTTGCCGAAGCGGCAGAGATGGCAaccttcattGCAAAAGTACTGCATCCGGCAACGTTGCTACCCGCAGTACGCAGCGATATCCCGGT
lysC_G323I	CCGCCCAAACGTCCGGTTtcacatggtctcCGCTTCGTCGCAATCAGACTCTGCTCACTTTGCACAGCCTGAATATGCTGCATagcagaattTTCCTCGCGGAAGTTTTCGGCATCCTCGCGCGGCATAATATTTCGGTAGACTTAATTTGACAGCTAGCTCAGTCCTAGGTATAATACTAGTatcctgaatatgctgcattctcgGTTTTAGAGCTAGAAATAGCAAGT	CTGAATATGCTGCATTCTCGCGG	CGCTTCGTCGCAATCAGACTCTGCTCACTTTGCACAGCCTGAATATGCTGCATagcagaattTTCCTCGCGGAAGTTTTCGGCATCCTCGCGCGGCATAATATTTCGGTAGACTTAAT
lysC_H320I	CCGCCCAAACGTCCGGTTgcgatatagagtCTCTGGCGCTTCGTCGCAATCAGACTCTGCTCACTTTGCACAGCCTGAATATGCTGattagcagaggcTTCCTCGCGGAAGTTTTCGGCATCCTCGCGCGGCATAATATTTCGGTAGATTGACAGCTAGCTCAGTCCTAGGTATAATACTAGTatcctgaatatgctgcattctcgGTTTTAGAGCTAGAAATAGCAAGT	CTGAATATGCTGCATTCTCGCGG	CTCTGGCGCTTCGTCGCAATCAGACTCTGCTCACTTTGCACAGCCTGAATATGCTGattagcagaggcTTCCTCGCGGAAGTTTTCGGCATCCTCGCGCGGCATAATATTTCGGTAGA
lysC_I226I	CCGCCCAAACGTCCGGTTcagcgtcactagAGCCTTGCTGGCGGAGGCTTTACACGCATCTCGTGTTGATATCTGGACCgatgtgccaGGCattTACACCACCGATCCACGCGTAGTTTCCGCAGCAAAACGCATTGATGAAATCGCGTTGACAGCTAGCTCAGTCCTAGGTATAATACTAGTatctgatatctggaccgacgtccGTTTTAGAGCTAGAAATAGCAAGT	TGATATCTGGACCGACGTCCCGG	AGCCTTGCTGGCGGAGGCTTTACACGCATCTCGTGTTGATATCTGGACCgatgtgccaGGCattTACACCACCGATCCACGCGTAGTTTCCGCAGCAAAACGCATTGATGAAATCGCG
lysC_I337I	CCGCCCAAACGTCCGGTTagaactgactctTATGCTGCATTCTCGCGGTTTCCTCGCGGAAGTTTTCGGCATCCTCGCGCGGCATaacattagcGTAGACTTAATCACCACGTCAGAAGTGAGCGTGGCATTAACCCTTGATACCACCTTGACAGCTAGCTCAGTCCTAGGTATAATACTAGTatccctcgcgcggcataatatttGTTTTAGAGCTAGAAATAGCAAGT	CCTCGCGCGGCATAATATTTCGG	TATGCTGCATTCTCGCGGTTTCCTCGCGGAAGTTTTCGGCATCCTCGCGCGGCATaacattagcGTAGACTTAATCACCACGTCAGAAGTGAGCGTGGCATTAACCCTTGATACCACC
lysC_K257I	CCGCCCAAACGTCCGGTTcaagacagatcgCAGCAAAACGCATTGATGAAATCGCGTTTGCCGAAGCGGCAGAGATGGCAaccttcggcGCAattGTACTGCATCCGGCAACGTTGCTACCCGCAGTACGCAGCGATATCCCGGTCTTTTGACAGCTAGCTCAGTCCTAGGTATAATACTAGTatcgcggcagagatggcaactttGTTTTAGAGCTAGAAATAGCAAGT	GCGGCAGAGATGGCAACTTTTGG	CAGCAAAACGCATTGATGAAATCGCGTTTGCCGAAGCGGCAGAGATGGCAaccttcggcGCAattGTACTGCATCCGGCAACGTTGCTACCCGCAGTACGCAGCGATATCCCGGTCTT
lysC_K8I	CCGCCCAAACGTCCGGTTgtcattgctcacGCCAAGGCTGAAAATGGATCCCCTGACACGAGGTAGTTATGTCTGAAATTGTTGTCagcattTTCGGCGGTACCAGCGTAGCTGATTTTGACGCCATGAACCGCAGCGCTGATATTGTTTGACAGCTAGCTCAGTCCTAGGTATAATACTAGTatctacgctggtaccgccaaattGTTTTAGAGCTAGAAATAGCAAGT	TACGCTGGTACCGCCAAATTTGG	GCCAAGGCTGAAAATGGATCCCCTGACACGAGGTAGTTATGTCTGAAATTGTTGTCagcattTTCGGCGGTACCAGCGTAGCTGATTTTGACGCCATGAACCGCAGCGCTGATATTGT
lysC_L325I	CCGCCCAAACGTCCGGTTttgctgctgtcaGTCGCAATCAGACTCTGCTCACTTTGCACAGCCTGAATATGCTGCATTCTCGCGGTTTCattGCCGAGGTTTTCGGCATCCTCGCGCGGCATAATATTTCGGTAGACTTAATCACCACTTGACAGCTAGCTCAGTCCTAGGTATAATACTAGTatcggatgccgaaaacttccgcgGTTTTAGAGCTAGAAATAGCAAGT	GGATGCCGAAAACTTCCGCGAGG	GTCGCAATCAGACTCTGCTCACTTTGCACAGCCTGAATATGCTGCATTCTCGCGGTTTCattGCCGAGGTTTTCGGCATCCTCGCGCGGCATAATATTTCGGTAGACTTAATCACCAC
lysC_M251I	CCGCCCAAACGTCCGGTTctgcacacacagATCCACGCGTAGTTTCCGCAGCAAAACGCATTGATGAAATCGCGTTTgcggaggccGCAGAGattGCAACTTTTGGTGCAAAAGTACTGCATCCGGCAACGTTGCTACCCGCAGTACGTTGACAGCTAGCTCAGTCCTAGGTATAATACTAGTatctgaaatcgcgtttgccgaagGTTTTAGAGCTAGAAATAGCAAGT	TGAAATCGCGTTTGCCGAAGCGG	ATCCACGCGTAGTTTCCGCAGCAAAACGCATTGATGAAATCGCGTTTgcggaggccGCAGAGattGCAACTTTTGGTGCAAAAGTACTGCATCCGGCAACGTTGCTACCCGCAGTACG
lysC_M318I	CCGCCCAAACGTCCGGTTagcgtctgactgCGCTGTTCCGCGCTCTGGCGCTTCGTCGCAATCAGACTCTGCTCACTTTGCACAGCttaAACattCTGCATTCTCGCGGTTTCCTCGCGGAAGTTTTCGGCATCCTCGCGCGGCATAATTGACAGCTAGCTCAGTCCTAGGTATAATACTAGTatccgcgagaatgcagcatattcGTTTTAGAGCTAGAAATAGCAAGT	CGCGAGAATGCAGCATATTCAGG	CGCTGTTCCGCGCTCTGGCGCTTCGTCGCAATCAGACTCTGCTCACTTTGCACAGCttaAACattCTGCATTCTCGCGGTTTCCTCGCGGAAGTTTTCGGCATCCTCGCGCGGCATAA
lysC_P231I	CCGCCCAAACGTCCGGTTtgatacctgtctGGCTTTACACGCATCTCGTGTTGATATCTGGACCGACGTCCCGGGCATCTACACCacgGACattCGCGTAGTTTCCGCAGCAAAACGCATTGATGAAATCGCGTTTGCCGAAGCGGCATTGACAGCTAGCTCAGTCCTAGGTATAATACTAGTatctgcggaaactacgcgtggatGTTTTAGAGCTAGAAATAGCAAGT	TGCGGAAACTACGCGTGGATCGG	GGCTTTACACGCATCTCGTGTTGATATCTGGACCGACGTCCCGGGCATCTACACCacgGACattCGCGTAGTTTCCGCAGCAAAACGCATTGATGAAATCGCGTTTGCCGAAGCGGCA
lysC_R198I	CCGCCCAAACGTCCGGTTaagtcgcgcatcTAGTGATCACCCAGGGATTTATCGGTAGCGAAAATAAAGGTCGTACAACGACGCTTGGCattGGCGGTAGCGATTATACGGCAGCCTTGCTGGCGGAGGCTTTACACGCATCTCGTGTTTGACAGCTAGCTCAGTCCTAGGTATAATACTAGTatcccgtataatcgctgcctccaGTTTTAGAGCTAGAAATAGCAAGT	CCGTATAATCGCTGCCTCCACGG	TAGTGATCACCCAGGGATTTATCGGTAGCGAAAATAAAGGTCGTACAACGACGCTTGGCattGGCGGTAGCGATTATACGGCAGCCTTGCTGGCGGAGGCTTTACACGCATCTCGTGT
lysC_R232I	CCGCCCAAACGTCCGGTTgcgacgaatcagTTACACGCATCTCGTGTTGATATCTGGACCGACGTCCCGGGCATCTACACCACCGATccgattGTGGTTTCCGCAGCAAAACGCATTGATGAAATCGCGTTTGCCGAAGCGGCAGAGATTGACAGCTAGCTCAGTCCTAGGTATAATACTAGTatctttgctgcggaaactacgcgGTTTTAGAGCTAGAAATAGCAAGT	TTTGCTGCGGAAACTACGCGTGG	TTACACGCATCTCGTGTTGATATCTGGACCGACGTCCCGGGCATCTACACCACCGATccgattGTGGTTTCCGCAGCAAAACGCATTGATGAAATCGCGTTTGCCGAAGCGGCAGAGA
lysC_R322I	CCGCCCAAACGTCCGGTTagtactgaagcaTGGCGCTTCGTCGCAATCAGACTCTGCTCACTTTGCACAGCCTGAATATGCTGCATagcattggcTTCCTCGCGGAAGTTTTCGGCATCCTCGCGCGGCATAATATTTCGGTAGACTTTTGACAGCTAGCTCAGTCCTAGGTATAATACTAGTatcctgaatatgctgcattctcgGTTTTAGAGCTAGAAATAGCAAGT	CTGAATATGCTGCATTCTCGCGG	TGGCGCTTCGTCGCAATCAGACTCTGCTCACTTTGCACAGCCTGAATATGCTGCATagcattggcTTCCTCGCGGAAGTTTTCGGCATCCTCGCGCGGCATAATATTTCGGTAGACTT
lysC_S201I	CCGCCCAAACGTCCGGTTcacattgcagacACCCAGGGATTTATCGGTAGCGAAAATAAAGGTCGTACAACGACGCTTGGCagaggcggtattGATTATACGGCAGCCTTGCTGGCGGAGGCTTTACACGCATCTCGTGTTGATATCTTTGACAGCTAGCTCAGTCCTAGGTATAATACTAGTatcacaacgacgcttggccgtggGTTTTAGAGCTAGAAATAGCAAGT	ACAACGACGCTTGGCCGTGGAGG	ACCCAGGGATTTATCGGTAGCGAAAATAAAGGTCGTACAACGACGCTTGGCagaggcggtattGATTATACGGCAGCCTTGCTGGCGGAGGCTTTACACGCATCTCGTGTTGATATCT
lysC_S321I	CCGCCCAAACGTCCGGTTaggcgtagagagCTGGCGCTTCGTCGCAATCAGACTCTGCTCACTTTGCACAGCCTGAATATGCTGCATattagaggcTTCCTCGCGGAAGTTTTCGGCATCCTCGCGCGGCATAATATTTCGGTAGACTTTGACAGCTAGCTCAGTCCTAGGTATAATACTAGTatcctgaatatgctgcattctcgGTTTTAGAGCTAGAAATAGCAAGT	CTGAATATGCTGCATTCTCGCGG	CTGGCGCTTCGTCGCAATCAGACTCTGCTCACTTTGCACAGCCTGAATATGCTGCATattagaggcTTCCTCGCGGAAGTTTTCGGCATCCTCGCGCGGCATAATATTTCGGTAGACT
lysC_S338I	CCGCCCAAACGTCCGGTTctagacgtcgatTGCTGCATTCTCGCGGTTTCCTCGCGGAAGTTTTCGGCATCCTCGCGCGGCATaacatcattGTAGACTTAATCACCACGTCAGAAGTGAGCGTGGCATTAACCCTTGATACCACCGGTTGACAGCTAGCTCAGTCCTAGGTATAATACTAGTatccctcgcgcggcataatatttGTTTTAGAGCTAGAAATAGCAAGT	CCTCGCGCGGCATAATATTTCGG	TGCTGCATTCTCGCGGTTTCCTCGCGGAAGTTTTCGGCATCCTCGCGCGGCATaacatcattGTAGACTTAATCACCACGTCAGAAGTGAGCGTGGCATTAACCCTTGATACCACCGG
lysC_S345I	CCGCCCAAACGTCCGGTTcatagatccacaCCTCGCGGAAGTTTTCGGCATCCTCGCGCGGCATAATATTTCGGTAGACTTAATCacgACCattGAAGTGAGCGTGGCATTAACCCTTGATACCACCGGTTCAACCTCCACTGGCGATTTGACAGCTAGCTCAGTCCTAGGTATAATACTAGTatctgccacgctcacttctgacgGTTTTAGAGCTAGAAATAGCAAGT	TGCCACGCTCACTTCTGACGTGG	CCTCGCGGAAGTTTTCGGCATCCTCGCGCGGCATAATATTTCGGTAGACTTAATCacgACCattGAAGTGAGCGTGGCATTAACCCTTGATACCACCGGTTCAACCTCCACTGGCGAT
lysC_S348I	CCGCCCAAACGTCCGGTTtaccactgtcacTTTCGGCATCCTCGCGCGGCATAATATTTCGGTAGACTTAATCACCACGTCAGAAgttattgttGCATTAACCCTTGATACCACCGGTTCAACCTCCACTGGCGATACGTTGCTGACGTTGACAGCTAGCTCAGTCCTAGGTATAATACTAGTatccaccacgtcagaagtgagcgGTTTTAGAGCTAGAAATAGCAAGT	CACCACGTCAGAAGTGAGCGTGG	TTTCGGCATCCTCGCGCGGCATAATATTTCGGTAGACTTAATCACCACGTCAGAAgttattgttGCATTAACCCTTGATACCACCGGTTCAACCTCCACTGGCGATACGTTGCTGACG
lysC_S39I	CCGCCCAAACGTCCGGTTccatgtacagtgCCATGAACCGCAGCGCTGATATTGTGCTTTCTGATGCCAACGTGCGTTTAGTTgtgttaattGCTTCTGCTGGTATCACTAATCTGCTGGTCGCTTTAGCTGAAGGACTGGAACCTGGTTGACAGCTAGCTCAGTCCTAGGTATAATACTAGTatccgtgcgtttagttgtcctctGTTTTAGAGCTAGAAATAGCAAGT	CGTGCGTTTAGTTGTCCTCTCGG	CCATGAACCGCAGCGCTGATATTGTGCTTTCTGATGCCAACGTGCGTTTAGTTgtgttaattGCTTCTGCTGGTATCACTAATCTGCTGGTCGCTTTAGCTGAAGGACTGGAACCTGG
lysC_T12I	CCGCCCAAACGTCCGGTTgattgtgatgctAATGGATCCCCTGACACGAGGTAGTTATGTCTGAAATTGTTGTCTCCAAATTTGGCGGTattTCTGTGGCTGATTTTGACGCCATGAACCGCAGCGCTGATATTGTGCTTTCTGATGCTTGACAGCTAGCTCAGTCCTAGGTATAATACTAGTatcggcgtcaaaatcagctacgcGTTTTAGAGCTAGAAATAGCAAGT	GGCGTCAAAATCAGCTACGCTGG	AATGGATCCCCTGACACGAGGTAGTTATGTCTGAAATTGTTGTCTCCAAATTTGGCGGTattTCTGTGGCTGATTTTGACGCCATGAACCGCAGCGCTGATATTGTGCTTTCTGATGC
lysC_T221I	CCGCCCAAACGTCCGGTTtaactctcgcatGCGATTATACGGCAGCCTTGCTGGCGGAGGCTTTACACGCATCTCGTGTTGATATCTGGattGATGTGCCGGGCATCTACACCACCGATCCACGCGTAGTTTCCGCAGCAAAACGCATTTGACAGCTAGCTCAGTCCTAGGTATAATACTAGTatcggtgtagatgcccgggacgtGTTTTAGAGCTAGAAATAGCAAGT	GGTGTAGATGCCCGGGACGTCGG	GCGATTATACGGCAGCCTTGCTGGCGGAGGCTTTACACGCATCTCGTGTTGATATCTGGattGATGTGCCGGGCATCTACACCACCGATCCACGCGTAGTTTCCGCAGCAAAACGCAT
lysC_T228I	CCGCCCAAACGTCCGGTTgtgcacctgtgaTGGCGGAGGCTTTACACGCATCTCGTGTTGATATCTGGACCGACGTCCCGGGCATCTACattACGGACCCACGCGTAGTTTCCGCAGCAAAACGCATTGATGAAATCGCGTTTGCCGATTGACAGCTAGCTCAGTCCTAGGTATAATACTAGTatcggaaactacgcgtggatcggGTTTTAGAGCTAGAAATAGCAAGT	GGAAACTACGCGTGGATCGGTGG	TGGCGGAGGCTTTACACGCATCTCGTGTTGATATCTGGACCGACGTCCCGGGCATCTACattACGGACCCACGCGTAGTTTCCGCAGCAAAACGCATTGATGAAATCGCGTTTGCCGA
lysC_T229I	CCGCCCAAACGTCCGGTTgaccacgatgctCGGAGGCTTTACACGCATCTCGTGTTGATATCTGGACCGACGTCCCGGGCATCTACACCattGACCCGCGCGTAGTTTCCGCAGCAAAACGCATTGATGAAATCGCGTTTGCCGAAGCTTGACAGCTAGCTCAGTCCTAGGTATAATACTAGTatctgcggaaactacgcgtggatGTTTTAGAGCTAGAAATAGCAAGT	TGCGGAAACTACGCGTGGATCGG	CGGAGGCTTTACACGCATCTCGTGTTGATATCTGGACCGACGTCCCGGGCATCTACACCattGACCCGCGCGTAGTTTCCGCAGCAAAACGCATTGATGAAATCGCGTTTGCCGAAGC
lysC_T344I	CCGCCCAAACGTCCGGTTcactgatcaacgTCCTCGCGGAAGTTTTCGGCATCCTCGCGCGGCATAATATTTCGGTAGACTTAATCacgattAGCGAAGTGAGCGTGGCATTAACCCTTGATACCACCGGTTCAACCTCCACTGGCGATTGACAGCTAGCTCAGTCCTAGGTATAATACTAGTatctgccacgctcacttctgacgGTTTTAGAGCTAGAAATAGCAAGT	TGCCACGCTCACTTCTGACGTGG	TCCTCGCGGAAGTTTTCGGCATCCTCGCGCGGCATAATATTTCGGTAGACTTAATCacgattAGCGAAGTGAGCGTGGCATTAACCCTTGATACCACCGGTTCAACCTCCACTGGCGA
lysC_T45I	CCGCCCAAACGTCCGGTTctctgagtaagcCTGATATTGTGCTTTCTGATGCCAACGTGCGTTTAGTTGTCCTCTCGGCTagcgcgggcATCattAATCTGCTGGTCGCTTTAGCTGAAGGACTGGAACCTGGCGAGCGATTCGAAAATTGACAGCTAGCTCAGTCCTAGGTATAATACTAGTatcgttgtcctctcggcttctgcGTTTTAGAGCTAGAAATAGCAAGT	GTTGTCCTCTCGGCTTCTGCTGG	CTGATATTGTGCTTTCTGATGCCAACGTGCGTTTAGTTGTCCTCTCGGCTagcgcgggcATCattAATCTGCTGGTCGCTTTAGCTGAAGGACTGGAACCTGGCGAGCGATTCGAAAA
lysC_V223I	CCGCCCAAACGTCCGGTTatagctcacgatATACGGCAGCCTTGCTGGCGGAGGCTTTACACGCATCTCGTGTTGATATCTGGACCGACattccaGGTATTTACACCACCGATCCACGCGTAGTTTCCGCAGCAAAACGCATTGATGATTGACAGCTAGCTCAGTCCTAGGTATAATACTAGTatcgatcggtggtgtagatgcccGTTTTAGAGCTAGAAATAGCAAGT	GATCGGTGGTGTAGATGCCCGGG	ATACGGCAGCCTTGCTGGCGGAGGCTTTACACGCATCTCGTGTTGATATCTGGACCGACattccaGGTATTTACACCACCGATCCACGCGTAGTTTCCGCAGCAAAACGCATTGATGA
lysC_V258I	CCGCCCAAACGTCCGGTTtgcctgtgtcgtGCAAAACGCATTGATGAAATCGCGTTTGCCGAAGCGGCAGAGATGGCAaccttcggcGCAAAAattCTGCATCCGGCAACGTTGCTACCCGCAGTACGCAGCGATATCCCGGTCTTTGTTGACAGCTAGCTCAGTCCTAGGTATAATACTAGTatcgcggcagagatggcaactttGTTTTAGAGCTAGAAATAGCAAGT	GCGGCAGAGATGGCAACTTTTGG	GCAAAACGCATTGATGAAATCGCGTTTGCCGAAGCGGCAGAGATGGCAaccttcggcGCAAAAattCTGCATCCGGCAACGTTGCTACCCGCAGTACGCAGCGATATCCCGGTCTTTG
lysC_V339I	CCGCCCAAACGTCCGGTTtgatcatcgtctTGCATTCTCGCGGTTTCCTCGCGGAAGTTTTCGGCATCCTCGCGCGGCATaacatcagcattGACTTAATCACCACGTCAGAAGTGAGCGTGGCATTAACCCTTGATACCACCGGTTCTTGACAGCTAGCTCAGTCCTAGGTATAATACTAGTatccctcgcgcggcataatatttGTTTTAGAGCTAGAAATAGCAAGT	CCTCGCGCGGCATAATATTTCGG	TGCATTCTCGCGGTTTCCTCGCGGAAGTTTTCGGCATCCTCGCGCGGCATaacatcagcattGACTTAATCACCACGTCAGAAGTGAGCGTGGCATTAACCCTTGATACCACCGGTTC
lysC_V347I	CCGCCCAAACGTCCGGTTtagactgagcaaTTTTCGGCATCCTCGCGCGGCATAATATTTCGGTAGACTTAATCACCACGTCAGAAatttctgttGCATTAACCCTTGATACCACCGGTTCAACCTCCACTGGCGATACGTTGCTGACTTGACAGCTAGCTCAGTCCTAGGTATAATACTAGTatccaccacgtcagaagtgagcgGTTTTAGAGCTAGAAATAGCAAGT	CACCACGTCAGAAGTGAGCGTGG	TTTTCGGCATCCTCGCGCGGCATAATATTTCGGTAGACTTAATCACCACGTCAGAAatttctgttGCATTAACCCTTGATACCACCGGTTCAACCTCCACTGGCGATACGTTGCTGAC
lysC_W220I	CCGCCCAAACGTCCGGTTtagcagtggtagCAGCGATTATACGGCAGCCTTGCTGGCGGAGGCTTTACACGCATCTCGTGTTGATATCattacgGATGTGCCGGGCATCTACACCACCGATCCACGCGTAGTTTCCGCAGCAAAACGCTTGACAGCTAGCTCAGTCCTAGGTATAATACTAGTatcggtgtagatgcccgggacgtGTTTTAGAGCTAGAAATAGCAAGT	GGTGTAGATGCCCGGGACGTCGG	CAGCGATTATACGGCAGCCTTGCTGGCGGAGGCTTTACACGCATCTCGTGTTGATATCattacgGATGTGCCGGGCATCTACACCACCGATCCACGCGTAGTTTCCGCAGCAAAACGC
lysC_Y227I	CCGCCCAAACGTCCGGTTggctatcgtcgaGCTGGCGGAGGCTTTACACGCATCTCGTGTTGATATCTGGACCGACGTCCCGGGCATCattacgACGGACCCACGCGTAGTTTCCGCAGCAAAACGCATTGATGAAATCGCGTTTGCCTTGACAGCTAGCTCAGTCCTAGGTATAATACTAGTatcggaaactacgcgtggatcggGTTTTAGAGCTAGAAATAGCAAGT	GGAAACTACGCGTGGATCGGTGG	GCTGGCGGAGGCTTTACACGCATCTCGTGTTGATATCTGGACCGACGTCCCGGGCATCattacgACGGACCCACGCGTAGTTTCCGCAGCAAAACGCATTGATGAAATCGCGTTTGCC
lysC_A256P	CCGCCCAAACGTCCGGTTcgtcatccactgGCAGCAAAACGCATTGATGAAATCGCGTTTGCCGAAGCGGCAGAGATGGCAaccttcggcccgAAAGTACTGCATCCGGCAACGTTGCTACCCGCAGTACGCAGCGATATCCCGGTCTTTGACAGCTAGCTCAGTCCTAGGTATAATACTAGTatcgcggcagagatggcaactttGTTTTAGAGCTAGAAATAGCAAGT	GCGGCAGAGATGGCAACTTTTGG	GCAGCAAAACGCATTGATGAAATCGCGTTTGCCGAAGCGGCAGAGATGGCAaccttcggcccgAAAGTACTGCATCCGGCAACGTTGCTACCCGCAGTACGCAGCGATATCCCGGTCT
lysC_A326P	CCGCCCAAACGTCCGGTTtgagacgagctaGCAATCAGACTCTGCTCACTTTGCACAGCCTGAATATGCTGCATTCTCGCGGTtttttaccgGAAGTTTTCGGCATCCTCGCGCGGCATAATATTTCGGTAGACTTAATCACCACGTCTTGACAGCTAGCTCAGTCCTAGGTATAATACTAGTatcgcattctcgcggtttcctcgGTTTTAGAGCTAGAAATAGCAAGT	GCATTCTCGCGGTTTCCTCGCGG	GCAATCAGACTCTGCTCACTTTGCACAGCCTGAATATGCTGCATTCTCGCGGTtttttaccgGAAGTTTTCGGCATCCTCGCGCGGCATAATATTTCGGTAGACTTAATCACCACGTC
lysC_A40P	CCGCCCAAACGTCCGGTTgagcctgtgagaTGAACCGCAGCGCTGATATTGTGCTTTCTGATGCCAACGTGCGTTTAGTTgtgttaagcccgTCTGCTGGTATCACTAATCTGCTGGTCGCTTTAGCTGAAGGACTGGAACCTGGCGATTGACAGCTAGCTCAGTCCTAGGTATAATACTAGTatccgtgcgtttagttgtcctctGTTTTAGAGCTAGAAATAGCAAGT	CGTGCGTTTAGTTGTCCTCTCGG	TGAACCGCAGCGCTGATATTGTGCTTTCTGATGCCAACGTGCGTTTAGTTgtgttaagcccgTCTGCTGGTATCACTAATCTGCTGGTCGCTTTAGCTGAAGGACTGGAACCTGGCGA
lysC_D202P	CCGCCCAAACGTCCGGTTccagcagtcgatCCCAGGGATTTATCGGTAGCGAAAATAAAGGTCGTACAACGACGCTTGGCagaggcggtAGCccgTATACGGCAGCCTTGCTGGCGGAGGCTTTACACGCATCTCGTGTTGATATCTGTTGACAGCTAGCTCAGTCCTAGGTATAATACTAGTatcacaacgacgcttggccgtggGTTTTAGAGCTAGAAATAGCAAGT	ACAACGACGCTTGGCCGTGGAGG	CCCAGGGATTTATCGGTAGCGAAAATAAAGGTCGTACAACGACGCTTGGCagaggcggtAGCccgTATACGGCAGCCTTGCTGGCGGAGGCTTTACACGCATCTCGTGTTGATATCTG
lysC_D222P	CCGCCCAAACGTCCGGTTtgatcatcgaacATTATACGGCAGCCTTGCTGGCGGAGGCTTTACACGCATCTCGTGTTGATATCTGGacgccgGTGCCGGGCATCTACACCACCGATCCACGCGTAGTTTCCGCAGCAAAACGCATTGATTGACAGCTAGCTCAGTCCTAGGTATAATACTAGTatcggtgtagatgcccgggacgtGTTTTAGAGCTAGAAATAGCAAGT	GGTGTAGATGCCCGGGACGTCGG	ATTATACGGCAGCCTTGCTGGCGGAGGCTTTACACGCATCTCGTGTTGATATCTGGacgccgGTGCCGGGCATCTACACCACCGATCCACGCGTAGTTTCCGCAGCAAAACGCATTGA
lysC_D230P	CCGCCCAAACGTCCGGTTgtatcactgatgAGGCTTTACACGCATCTCGTGTTGATATCTGGACCGACGTCCCGGGCATCTACACCacgccgCCGCGCGTAGTTTCCGCAGCAAAACGCATTGATGAAATCGCGTTTGCCGAAGCGGCTTGACAGCTAGCTCAGTCCTAGGTATAATACTAGTatctgcggaaactacgcgtggatGTTTTAGAGCTAGAAATAGCAAGT	TGCGGAAACTACGCGTGGATCGG	AGGCTTTACACGCATCTCGTGTTGATATCTGGACCGACGTCCCGGGCATCTACACCacgccgCCGCGCGTAGTTTCCGCAGCAAAACGCATTGATGAAATCGCGTTTGCCGAAGCGGC
lysC_D340P	CCGCCCAAACGTCCGGTTgatactgagtagGCATTCTCGCGGTTTCCTCGCGGAAGTTTTCGGCATCCTCGCGCGGCATaacatcagcGTAccgTTAATCACCACGTCAGAAGTGAGCGTGGCATTAACCCTTGATACCACCGGTTCATTGACAGCTAGCTCAGTCCTAGGTATAATACTAGTatccctcgcgcggcataatatttGTTTTAGAGCTAGAAATAGCAAGT	CCTCGCGCGGCATAATATTTCGG	GCATTCTCGCGGTTTCCTCGCGGAAGTTTTCGGCATCCTCGCGCGGCATaacatcagcGTAccgTTAATCACCACGTCAGAAGTGAGCGTGGCATTAACCCTTGATACCACCGGTTCA
lysC_D354P	CCGCCCAAACGTCCGGTTctgctggtctgtGCATAATATTTCGGTAGACTTAATCACCACGTCAGAAGTGAGCGTGGCATTAACCCTTccgacgACGGGCTCAACCTCCACTGGCGATACGTTGCTGACGCAATCTCTGCTGATGGAGTTGACAGCTAGCTCAGTCCTAGGTATAATACTAGTatcgccagtggaggttgaaccggGTTTTAGAGCTAGAAATAGCAAGT	GCCAGTGGAGGTTGAACCGGTGG	GCATAATATTTCGGTAGACTTAATCACCACGTCAGAAGTGAGCGTGGCATTAACCCTTccgacgACGGGCTCAACCTCCACTGGCGATACGTTGCTGACGCAATCTCTGCTGATGGAG
lysC_E119P	CCGCCCAAACGTCCGGTTcctcgtgtatcgGCAGAAGCGGCGGCGCTGGCAACGTCTCCGGCGCTGACAGATGAGCTGGTCtctcatggtccgCTGATGTCGACCCTGCTGTTTGTTGAGATCCTGCGCGAACGCGATGTTCAGGCACTTGACAGCTAGCTCAGTCCTAGGTATAATACTAGTatcacagatgagctggtcagccaGTTTTAGAGCTAGAAATAGCAAGT	ACAGATGAGCTGGTCAGCCACGG	GCAGAAGCGGCGGCGCTGGCAACGTCTCCGGCGCTGACAGATGAGCTGGTCtctcatggtccgCTGATGTCGACCCTGCTGTTTGTTGAGATCCTGCGCGAACGCGATGTTCAGGCAC
lysC_E346P	CCGCCCAAACGTCCGGTTcatgctcacctaTCGCGGAAGTTTTCGGCATCCTCGCGCGGCATAATATTTCGGTAGACTTAATCacgACCAGCccgGTGAGCGTGGCATTAACCCTTGATACCACCGGTTCAACCTCCACTGGCGATACTTGACAGCTAGCTCAGTCCTAGGTATAATACTAGTatctgccacgctcacttctgacgGTTTTAGAGCTAGAAATAGCAAGT	TGCCACGCTCACTTCTGACGTGG	TCGCGGAAGTTTTCGGCATCCTCGCGCGGCATAATATTTCGGTAGACTTAATCacgACCAGCccgGTGAGCGTGGCATTAACCCTTGATACCACCGGTTCAACCTCCACTGGCGATAC
lysC_F184P	CCGCCCAAACGTCCGGTTccgtacgacgtaGGAACTGGCCGCGCTGCAGCTGCTCCCACGTCTCAATGAAGGCTTAGTGattacgcaaGGAccgATCGGTAGCGAAAATAAAGGTCGTACAACGACGCTTGGCCGTGGAGGCAGCGATTTGACAGCTAGCTCAGTCCTAGGTATAATACTAGTatctgaaggcttagtgatcacccGTTTTAGAGCTAGAAATAGCAAGT	TGAAGGCTTAGTGATCACCCAGG	GGAACTGGCCGCGCTGCAGCTGCTCCCACGTCTCAATGAAGGCTTAGTGattacgcaaGGAccgATCGGTAGCGAAAATAAAGGTCGTACAACGACGCTTGGCCGTGGAGGCAGCGAT
lysC_F324P	CCGCCCAAACGTCCGGTTgacttgactagcTTCGTCGCAATCAGACTCTGCTCACTTTGCACAGCCTGAATATGCTGCATTCTCGCGGTccgctgGCCGAGGTTTTCGGCATCCTCGCGCGGCATAATATTTCGGTAGACTTAATCACTTGACAGCTAGCTCAGTCCTAGGTATAATACTAGTatcggatgccgaaaacttccgcgGTTTTAGAGCTAGAAATAGCAAGT	GGATGCCGAAAACTTCCGCGAGG	TTCGTCGCAATCAGACTCTGCTCACTTTGCACAGCCTGAATATGCTGCATTCTCGCGGTccgctgGCCGAGGTTTTCGGCATCCTCGCGCGGCATAATATTTCGGTAGACTTAATCAC
lysC_G10P	CCGCCCAAACGTCCGGTTgatagagatctgGCTGAAAATGGATCCCCTGACACGAGGTAGTTATGTCTGAAATTGTTGTCTCCaagttcccgGGTACCAGCGTAGCTGATTTTGACGCCATGAACCGCAGCGCTGATATTGTGCTTTCTTGACAGCTAGCTCAGTCCTAGGTATAATACTAGTatcgaaattgttgtctccaaattGTTTTAGAGCTAGAAATAGCAAGT	GAAATTGTTGTCTCCAAATTTGG	GCTGAAAATGGATCCCCTGACACGAGGTAGTTATGTCTGAAATTGTTGTCTCCaagttcccgGGTACCAGCGTAGCTGATTTTGACGCCATGAACCGCAGCGCTGATATTGTGCTTTC
lysC_G11P	CCGCCCAAACGTCCGGTTcagagcttcagtGAAAATGGATCCCCTGACACGAGGTAGTTATGTCTGAAATTGTTGTCTCCAAAttcggtccgACCAGCGTAGCTGATTTTGACGCCATGAACCGCAGCGCTGATATTGTGCTTTCTGATTGACAGCTAGCTCAGTCCTAGGTATAATACTAGTatcattgttgtctccaaatttggGTTTTAGAGCTAGAAATAGCAAGT	ATTGTTGTCTCCAAATTTGGCGG	GAAAATGGATCCCCTGACACGAGGTAGTTATGTCTGAAATTGTTGTCTCCAAAttcggtccgACCAGCGTAGCTGATTTTGACGCCATGAACCGCAGCGCTGATATTGTGCTTTCTGA
lysC_G197P	CCGCCCAAACGTCCGGTTacagtagcagacGCTTAGTGATCACCCAGGGATTTATCGGTAGCGAAAATAAAGGTCGTACAACGaccttaccgCGTGGAGGCAGCGATTATACGGCAGCCTTGCTGGCGGAGGCTTTACACGCATCTCGTTGACAGCTAGCTCAGTCCTAGGTATAATACTAGTatcaaaggtcgtacaacgacgctGTTTTAGAGCTAGAAATAGCAAGT	AAAGGTCGTACAACGACGCTTGG	GCTTAGTGATCACCCAGGGATTTATCGGTAGCGAAAATAAAGGTCGTACAACGaccttaccgCGTGGAGGCAGCGATTATACGGCAGCCTTGCTGGCGGAGGCTTTACACGCATCTCG
lysC_G199P	CCGCCCAAACGTCCGGTTgtcacatcttgcTGATCACCCAGGGATTTATCGGTAGCGAAAATAAAGGTCGTACAACGACGCTTggtagaccgGGCAGCGATTATACGGCAGCCTTGCTGGCGGAGGCTTTACACGCATCTCGTGTTGATTGACAGCTAGCTCAGTCCTAGGTATAATACTAGTatccgtacaacgacgcttggccgGTTTTAGAGCTAGAAATAGCAAGT	CGTACAACGACGCTTGGCCGTGG	TGATCACCCAGGGATTTATCGGTAGCGAAAATAAAGGTCGTACAACGACGCTTggtagaccgGGCAGCGATTATACGGCAGCCTTGCTGGCGGAGGCTTTACACGCATCTCGTGTTGA
lysC_G200P	CCGCCCAAACGTCCGGTTtcatcagtgtctTCACCCAGGGATTTATCGGTAGCGAAAATAAAGGTCGTACAACGACGCTTGGCagaggcccgAGCGATTATACGGCAGCCTTGCTGGCGGAGGCTTTACACGCATCTCGTGTTGATATTTGACAGCTAGCTCAGTCCTAGGTATAATACTAGTatcacaacgacgcttggccgtggGTTTTAGAGCTAGAAATAGCAAGT	ACAACGACGCTTGGCCGTGGAGG	TCACCCAGGGATTTATCGGTAGCGAAAATAAAGGTCGTACAACGACGCTTGGCagaggcccgAGCGATTATACGGCAGCCTTGCTGGCGGAGGCTTTACACGCATCTCGTGTTGATAT
lysC_G225P	CCGCCCAAACGTCCGGTTctatgagtagctCAGCCTTGCTGGCGGAGGCTTTACACGCATCTCGTGTTGATATCTGGACCgatgtgccaccgATCTACACCACCGATCCACGCGTAGTTTCCGCAGCAAAACGCATTGATGAAATCGCTTGACAGCTAGCTCAGTCCTAGGTATAATACTAGTatctgatatctggaccgacgtccGTTTTAGAGCTAGAAATAGCAAGT	TGATATCTGGACCGACGTCCCGG	CAGCCTTGCTGGCGGAGGCTTTACACGCATCTCGTGTTGATATCTGGACCgatgtgccaccgATCTACACCACCGATCCACGCGTAGTTTCCGCAGCAAAACGCATTGATGAAATCGC
lysC_G255P	CCGCCCAAACGTCCGGTTagcgacgaacgtCCGCAGCAAAACGCATTGATGAAATCGCGTTTGCCGAAGCGGCAGAGATGGCAaccttcccgGCAAAAGTACTGCATCCGGCAACGTTGCTACCCGCAGTACGCAGCGATATCCCGGTTTGACAGCTAGCTCAGTCCTAGGTATAATACTAGTatcgcggcagagatggcaactttGTTTTAGAGCTAGAAATAGCAAGT	GCGGCAGAGATGGCAACTTTTGG	CCGCAGCAAAACGCATTGATGAAATCGCGTTTGCCGAAGCGGCAGAGATGGCAaccttcccgGCAAAAGTACTGCATCCGGCAACGTTGCTACCCGCAGTACGCAGCGATATCCCGGT
lysC_G323P	CCGCCCAAACGTCCGGTTcactcgaacacaCGCTTCGTCGCAATCAGACTCTGCTCACTTTGCACAGCCTGAATATGCTGCATagcagaccgTTCCTCGCGGAAGTTTTCGGCATCCTCGCGCGGCATAATATTTCGGTAGACTTAATTTGACAGCTAGCTCAGTCCTAGGTATAATACTAGTatcctgaatatgctgcattctcgGTTTTAGAGCTAGAAATAGCAAGT	CTGAATATGCTGCATTCTCGCGG	CGCTTCGTCGCAATCAGACTCTGCTCACTTTGCACAGCCTGAATATGCTGCATagcagaccgTTCCTCGCGGAAGTTTTCGGCATCCTCGCGCGGCATAATATTTCGGTAGACTTAAT
lysC_H320P	CCGCCCAAACGTCCGGTTagcgtcctagcaCTCTGGCGCTTCGTCGCAATCAGACTCTGCTCACTTTGCACAGCCTGAATATGCTGccgagcagaggcTTCCTCGCGGAAGTTTTCGGCATCCTCGCGCGGCATAATATTTCGGTAGATTGACAGCTAGCTCAGTCCTAGGTATAATACTAGTatcctgaatatgctgcattctcgGTTTTAGAGCTAGAAATAGCAAGT	CTGAATATGCTGCATTCTCGCGG	CTCTGGCGCTTCGTCGCAATCAGACTCTGCTCACTTTGCACAGCCTGAATATGCTGccgagcagaggcTTCCTCGCGGAAGTTTTCGGCATCCTCGCGCGGCATAATATTTCGGTAGA
lysC_I226P	CCGCCCAAACGTCCGGTTgttacactgtctAGCCTTGCTGGCGGAGGCTTTACACGCATCTCGTGTTGATATCTGGACCgatgtgccaGGCccgTACACCACCGATCCACGCGTAGTTTCCGCAGCAAAACGCATTGATGAAATCGCGTTGACAGCTAGCTCAGTCCTAGGTATAATACTAGTatctgatatctggaccgacgtccGTTTTAGAGCTAGAAATAGCAAGT	TGATATCTGGACCGACGTCCCGG	AGCCTTGCTGGCGGAGGCTTTACACGCATCTCGTGTTGATATCTGGACCgatgtgccaGGCccgTACACCACCGATCCACGCGTAGTTTCCGCAGCAAAACGCATTGATGAAATCGCG
lysC_I337P	CCGCCCAAACGTCCGGTTgctggtactacgTATGCTGCATTCTCGCGGTTTCCTCGCGGAAGTTTTCGGCATCCTCGCGCGGCATaacccgagcGTAGACTTAATCACCACGTCAGAAGTGAGCGTGGCATTAACCCTTGATACCACCTTGACAGCTAGCTCAGTCCTAGGTATAATACTAGTatccctcgcgcggcataatatttGTTTTAGAGCTAGAAATAGCAAGT	CCTCGCGCGGCATAATATTTCGG	TATGCTGCATTCTCGCGGTTTCCTCGCGGAAGTTTTCGGCATCCTCGCGCGGCATaacccgagcGTAGACTTAATCACCACGTCAGAAGTGAGCGTGGCATTAACCCTTGATACCACC
lysC_K257P	CCGCCCAAACGTCCGGTTactcttgcagctCAGCAAAACGCATTGATGAAATCGCGTTTGCCGAAGCGGCAGAGATGGCAaccttcggcGCAccgGTACTGCATCCGGCAACGTTGCTACCCGCAGTACGCAGCGATATCCCGGTCTTTTGACAGCTAGCTCAGTCCTAGGTATAATACTAGTatcgcggcagagatggcaactttGTTTTAGAGCTAGAAATAGCAAGT	GCGGCAGAGATGGCAACTTTTGG	CAGCAAAACGCATTGATGAAATCGCGTTTGCCGAAGCGGCAGAGATGGCAaccttcggcGCAccgGTACTGCATCCGGCAACGTTGCTACCCGCAGTACGCAGCGATATCCCGGTCTT
lysC_K8P	CCGCCCAAACGTCCGGTTggactacgtcgtGCCAAGGCTGAAAATGGATCCCCTGACACGAGGTAGTTATGTCTGAAATTGTTGTCagcccgTTCGGCGGTACCAGCGTAGCTGATTTTGACGCCATGAACCGCAGCGCTGATATTGTTTGACAGCTAGCTCAGTCCTAGGTATAATACTAGTatctacgctggtaccgccaaattGTTTTAGAGCTAGAAATAGCAAGT	TACGCTGGTACCGCCAAATTTGG	GCCAAGGCTGAAAATGGATCCCCTGACACGAGGTAGTTATGTCTGAAATTGTTGTCagcccgTTCGGCGGTACCAGCGTAGCTGATTTTGACGCCATGAACCGCAGCGCTGATATTGT
lysC_L325P	CCGCCCAAACGTCCGGTTacttacacagacGTCGCAATCAGACTCTGCTCACTTTGCACAGCCTGAATATGCTGCATTCTCGCGGTTTCccgGCCGAGGTTTTCGGCATCCTCGCGCGGCATAATATTTCGGTAGACTTAATCACCACTTGACAGCTAGCTCAGTCCTAGGTATAATACTAGTatcggatgccgaaaacttccgcgGTTTTAGAGCTAGAAATAGCAAGT	GGATGCCGAAAACTTCCGCGAGG	GTCGCAATCAGACTCTGCTCACTTTGCACAGCCTGAATATGCTGCATTCTCGCGGTTTCccgGCCGAGGTTTTCGGCATCCTCGCGCGGCATAATATTTCGGTAGACTTAATCACCAC
lysC_M251P	CCGCCCAAACGTCCGGTTctgctgtgacagCACGCGTAGTTTCCGCAGCAAAACGCATTGATGAAATCGCGTTTGCCGAAGCGgcggaaccgGCAACTTTTGGTGCAAAAGTACTGCATCCGGCAACGTTGCTACCCGCAGTACGCAGTTGACAGCTAGCTCAGTCCTAGGTATAATACTAGTatcgtttgccgaagcggcagagaGTTTTAGAGCTAGAAATAGCAAGT	GTTTGCCGAAGCGGCAGAGATGG	CACGCGTAGTTTCCGCAGCAAAACGCATTGATGAAATCGCGTTTGCCGAAGCGgcggaaccgGCAACTTTTGGTGCAAAAGTACTGCATCCGGCAACGTTGCTACCCGCAGTACGCAG
lysC_M318P	CCGCCCAAACGTCCGGTTtacaccgctgtcCGCTGTTCCGCGCTCTGGCGCTTCGTCGCAATCAGACTCTGCTCACTTTGCACAGCttaAACccgCTGCATTCTCGCGGTTTCCTCGCGGAAGTTTTCGGCATCCTCGCGCGGCATAATTGACAGCTAGCTCAGTCCTAGGTATAATACTAGTatccgcgagaatgcagcatattcGTTTTAGAGCTAGAAATAGCAAGT	CGCGAGAATGCAGCATATTCAGG	CGCTGTTCCGCGCTCTGGCGCTTCGTCGCAATCAGACTCTGCTCACTTTGCACAGCttaAACccgCTGCATTCTCGCGGTTTCCTCGCGGAAGTTTTCGGCATCCTCGCGCGGCATAA
lysC_P231P	CCGCCCAAACGTCCGGTTgtgagtacttgcGGCTTTACACGCATCTCGTGTTGATATCTGGACCGACGTCCCGGGCATCTACACCacgGACccgCGCGTAGTTTCCGCAGCAAAACGCATTGATGAAATCGCGTTTGCCGAAGCGGCATTGACAGCTAGCTCAGTCCTAGGTATAATACTAGTatctgcggaaactacgcgtggatGTTTTAGAGCTAGAAATAGCAAGT	TGCGGAAACTACGCGTGGATCGG	GGCTTTACACGCATCTCGTGTTGATATCTGGACCGACGTCCCGGGCATCTACACCacgGACccgCGCGTAGTTTCCGCAGCAAAACGCATTGATGAAATCGCGTTTGCCGAAGCGGCA
lysC_R198P	CCGCCCAAACGTCCGGTTgtatctgagtacTAGTGATCACCCAGGGATTTATCGGTAGCGAAAATAAAGGTCGTACAACGACGCTTGGCccgGGCGGTAGCGATTATACGGCAGCCTTGCTGGCGGAGGCTTTACACGCATCTCGTGTTTGACAGCTAGCTCAGTCCTAGGTATAATACTAGTatcccgtataatcgctgcctccaGTTTTAGAGCTAGAAATAGCAAGT	CCGTATAATCGCTGCCTCCACGG	TAGTGATCACCCAGGGATTTATCGGTAGCGAAAATAAAGGTCGTACAACGACGCTTGGCccgGGCGGTAGCGATTATACGGCAGCCTTGCTGGCGGAGGCTTTACACGCATCTCGTGT
lysC_R232P	CCGCCCAAACGTCCGGTTtcgcagtctcacTTACACGCATCTCGTGTTGATATCTGGACCGACGTCCCGGGCATCTACACCACCGATccgccgGTGGTTTCCGCAGCAAAACGCATTGATGAAATCGCGTTTGCCGAAGCGGCAGAGATTGACAGCTAGCTCAGTCCTAGGTATAATACTAGTatctttgctgcggaaactacgcgGTTTTAGAGCTAGAAATAGCAAGT	TTTGCTGCGGAAACTACGCGTGG	TTACACGCATCTCGTGTTGATATCTGGACCGACGTCCCGGGCATCTACACCACCGATccgccgGTGGTTTCCGCAGCAAAACGCATTGATGAAATCGCGTTTGCCGAAGCGGCAGAGA
lysC_R322P	CCGCCCAAACGTCCGGTTtctacgcctataTGGCGCTTCGTCGCAATCAGACTCTGCTCACTTTGCACAGCCTGAATATGCTGCATagcccgggcTTCCTCGCGGAAGTTTTCGGCATCCTCGCGCGGCATAATATTTCGGTAGACTTTTGACAGCTAGCTCAGTCCTAGGTATAATACTAGTatcctgaatatgctgcattctcgGTTTTAGAGCTAGAAATAGCAAGT	CTGAATATGCTGCATTCTCGCGG	TGGCGCTTCGTCGCAATCAGACTCTGCTCACTTTGCACAGCCTGAATATGCTGCATagcccgggcTTCCTCGCGGAAGTTTTCGGCATCCTCGCGCGGCATAATATTTCGGTAGACTT
lysC_S201P	CCGCCCAAACGTCCGGTTgtccgatctgagACCCAGGGATTTATCGGTAGCGAAAATAAAGGTCGTACAACGACGCTTGGCagaggcggtccgGATTATACGGCAGCCTTGCTGGCGGAGGCTTTACACGCATCTCGTGTTGATATCTTTGACAGCTAGCTCAGTCCTAGGTATAATACTAGTatcacaacgacgcttggccgtggGTTTTAGAGCTAGAAATAGCAAGT	ACAACGACGCTTGGCCGTGGAGG	ACCCAGGGATTTATCGGTAGCGAAAATAAAGGTCGTACAACGACGCTTGGCagaggcggtccgGATTATACGGCAGCCTTGCTGGCGGAGGCTTTACACGCATCTCGTGTTGATATCT
lysC_S321P	CCGCCCAAACGTCCGGTTgcttcactgatcCTGGCGCTTCGTCGCAATCAGACTCTGCTCACTTTGCACAGCCTGAATATGCTGCATccgagaggcTTCCTCGCGGAAGTTTTCGGCATCCTCGCGCGGCATAATATTTCGGTAGACTTTGACAGCTAGCTCAGTCCTAGGTATAATACTAGTatcctgaatatgctgcattctcgGTTTTAGAGCTAGAAATAGCAAGT	CTGAATATGCTGCATTCTCGCGG	CTGGCGCTTCGTCGCAATCAGACTCTGCTCACTTTGCACAGCCTGAATATGCTGCATccgagaggcTTCCTCGCGGAAGTTTTCGGCATCCTCGCGCGGCATAATATTTCGGTAGACT
lysC_S338P	CCGCCCAAACGTCCGGTTctagtcctatgcTGCTGCATTCTCGCGGTTTCCTCGCGGAAGTTTTCGGCATCCTCGCGCGGCATaacatcccgGTAGACTTAATCACCACGTCAGAAGTGAGCGTGGCATTAACCCTTGATACCACCGGTTGACAGCTAGCTCAGTCCTAGGTATAATACTAGTatccctcgcgcggcataatatttGTTTTAGAGCTAGAAATAGCAAGT	CCTCGCGCGGCATAATATTTCGG	TGCTGCATTCTCGCGGTTTCCTCGCGGAAGTTTTCGGCATCCTCGCGCGGCATaacatcccgGTAGACTTAATCACCACGTCAGAAGTGAGCGTGGCATTAACCCTTGATACCACCGG
lysC_S345P	CCGCCCAAACGTCCGGTTgtcgtcgtgtgaCCTCGCGGAAGTTTTCGGCATCCTCGCGCGGCATAATATTTCGGTAGACTTAATCacgACCccgGAAGTGAGCGTGGCATTAACCCTTGATACCACCGGTTCAACCTCCACTGGCGATTTGACAGCTAGCTCAGTCCTAGGTATAATACTAGTatctgccacgctcacttctgacgGTTTTAGAGCTAGAAATAGCAAGT	TGCCACGCTCACTTCTGACGTGG	CCTCGCGGAAGTTTTCGGCATCCTCGCGCGGCATAATATTTCGGTAGACTTAATCacgACCccgGAAGTGAGCGTGGCATTAACCCTTGATACCACCGGTTCAACCTCCACTGGCGAT
lysC_S348P	CCGCCCAAACGTCCGGTTtcactgagtacgTTTCGGCATCCTCGCGCGGCATAATATTTCGGTAGACTTAATCACCACGTCAGAAgttccggttGCATTAACCCTTGATACCACCGGTTCAACCTCCACTGGCGATACGTTGCTGACGTTGACAGCTAGCTCAGTCCTAGGTATAATACTAGTatccaccacgtcagaagtgagcgGTTTTAGAGCTAGAAATAGCAAGT	CACCACGTCAGAAGTGAGCGTGG	TTTCGGCATCCTCGCGCGGCATAATATTTCGGTAGACTTAATCACCACGTCAGAAgttccggttGCATTAACCCTTGATACCACCGGTTCAACCTCCACTGGCGATACGTTGCTGACG
lysC_S39P	CCGCCCAAACGTCCGGTTtgcacagattgcCCATGAACCGCAGCGCTGATATTGTGCTTTCTGATGCCAACGTGCGTTTAGTTgtgttaccgGCTTCTGCTGGTATCACTAATCTGCTGGTCGCTTTAGCTGAAGGACTGGAACCTGGTTGACAGCTAGCTCAGTCCTAGGTATAATACTAGTatccgtgcgtttagttgtcctctGTTTTAGAGCTAGAAATAGCAAGT	CGTGCGTTTAGTTGTCCTCTCGG	CCATGAACCGCAGCGCTGATATTGTGCTTTCTGATGCCAACGTGCGTTTAGTTgtgttaccgGCTTCTGCTGGTATCACTAATCTGCTGGTCGCTTTAGCTGAAGGACTGGAACCTGG
lysC_T12P	CCGCCCAAACGTCCGGTTatctatgcacctAATGGATCCCCTGACACGAGGTAGTTATGTCTGAAATTGTTGTCTCCAAATTTGGCGGTccgTCTGTGGCTGATTTTGACGCCATGAACCGCAGCGCTGATATTGTGCTTTCTGATGCTTGACAGCTAGCTCAGTCCTAGGTATAATACTAGTatcggcgtcaaaatcagctacgcGTTTTAGAGCTAGAAATAGCAAGT	GGCGTCAAAATCAGCTACGCTGG	AATGGATCCCCTGACACGAGGTAGTTATGTCTGAAATTGTTGTCTCCAAATTTGGCGGTccgTCTGTGGCTGATTTTGACGCCATGAACCGCAGCGCTGATATTGTGCTTTCTGATGC
lysC_T221P	CCGCCCAAACGTCCGGTTacgcctcacactGCGATTATACGGCAGCCTTGCTGGCGGAGGCTTTACACGCATCTCGTGTTGATATCTGGccgGATGTGCCGGGCATCTACACCACCGATCCACGCGTAGTTTCCGCAGCAAAACGCATTTGACAGCTAGCTCAGTCCTAGGTATAATACTAGTatcggtgtagatgcccgggacgtGTTTTAGAGCTAGAAATAGCAAGT	GGTGTAGATGCCCGGGACGTCGG	GCGATTATACGGCAGCCTTGCTGGCGGAGGCTTTACACGCATCTCGTGTTGATATCTGGccgGATGTGCCGGGCATCTACACCACCGATCCACGCGTAGTTTCCGCAGCAAAACGCAT
lysC_T228P	CCGCCCAAACGTCCGGTTccagtatactagTGGCGGAGGCTTTACACGCATCTCGTGTTGATATCTGGACCGACGTCCCGGGCATCTACccgACGGACCCACGCGTAGTTTCCGCAGCAAAACGCATTGATGAAATCGCGTTTGCCGATTGACAGCTAGCTCAGTCCTAGGTATAATACTAGTatcggaaactacgcgtggatcggGTTTTAGAGCTAGAAATAGCAAGT	GGAAACTACGCGTGGATCGGTGG	TGGCGGAGGCTTTACACGCATCTCGTGTTGATATCTGGACCGACGTCCCGGGCATCTACccgACGGACCCACGCGTAGTTTCCGCAGCAAAACGCATTGATGAAATCGCGTTTGCCGA
lysC_T229P	CCGCCCAAACGTCCGGTTtatgaagctcgtCGGAGGCTTTACACGCATCTCGTGTTGATATCTGGACCGACGTCCCGGGCATCTACACCccgGACCCGCGCGTAGTTTCCGCAGCAAAACGCATTGATGAAATCGCGTTTGCCGAAGCTTGACAGCTAGCTCAGTCCTAGGTATAATACTAGTatctgcggaaactacgcgtggatGTTTTAGAGCTAGAAATAGCAAGT	TGCGGAAACTACGCGTGGATCGG	CGGAGGCTTTACACGCATCTCGTGTTGATATCTGGACCGACGTCCCGGGCATCTACACCccgGACCCGCGCGTAGTTTCCGCAGCAAAACGCATTGATGAAATCGCGTTTGCCGAAGC
lysC_T344P	CCGCCCAAACGTCCGGTTgtaactgagtctTCCTCGCGGAAGTTTTCGGCATCCTCGCGCGGCATAATATTTCGGTAGACTTAATCacgccgAGCGAAGTGAGCGTGGCATTAACCCTTGATACCACCGGTTCAACCTCCACTGGCGATTGACAGCTAGCTCAGTCCTAGGTATAATACTAGTatctgccacgctcacttctgacgGTTTTAGAGCTAGAAATAGCAAGT	TGCCACGCTCACTTCTGACGTGG	TCCTCGCGGAAGTTTTCGGCATCCTCGCGCGGCATAATATTTCGGTAGACTTAATCacgccgAGCGAAGTGAGCGTGGCATTAACCCTTGATACCACCGGTTCAACCTCCACTGGCGA
lysC_T45P	CCGCCCAAACGTCCGGTTatagtaggagtcCTGATATTGTGCTTTCTGATGCCAACGTGCGTTTAGTTGTCCTCTCGGCTagcgcgggcATCccgAATCTGCTGGTCGCTTTAGCTGAAGGACTGGAACCTGGCGAGCGATTCGAAAATTGACAGCTAGCTCAGTCCTAGGTATAATACTAGTatcgttgtcctctcggcttctgcGTTTTAGAGCTAGAAATAGCAAGT	GTTGTCCTCTCGGCTTCTGCTGG	CTGATATTGTGCTTTCTGATGCCAACGTGCGTTTAGTTGTCCTCTCGGCTagcgcgggcATCccgAATCTGCTGGTCGCTTTAGCTGAAGGACTGGAACCTGGCGAGCGATTCGAAAA
lysC_V223P	CCGCCCAAACGTCCGGTTcaatctctagtcATACGGCAGCCTTGCTGGCGGAGGCTTTACACGCATCTCGTGTTGATATCTGGACCGACccgccaGGTATTTACACCACCGATCCACGCGTAGTTTCCGCAGCAAAACGCATTGATGATTGACAGCTAGCTCAGTCCTAGGTATAATACTAGTatcgatcggtggtgtagatgcccGTTTTAGAGCTAGAAATAGCAAGT	GATCGGTGGTGTAGATGCCCGGG	ATACGGCAGCCTTGCTGGCGGAGGCTTTACACGCATCTCGTGTTGATATCTGGACCGACccgccaGGTATTTACACCACCGATCCACGCGTAGTTTCCGCAGCAAAACGCATTGATGA
lysC_V258P	CCGCCCAAACGTCCGGTTgatatccagtacGCAAAACGCATTGATGAAATCGCGTTTGCCGAAGCGGCAGAGATGGCAaccttcggcGCAAAAccgCTGCATCCGGCAACGTTGCTACCCGCAGTACGCAGCGATATCCCGGTCTTTGTTGACAGCTAGCTCAGTCCTAGGTATAATACTAGTatcgcggcagagatggcaactttGTTTTAGAGCTAGAAATAGCAAGT	GCGGCAGAGATGGCAACTTTTGG	GCAAAACGCATTGATGAAATCGCGTTTGCCGAAGCGGCAGAGATGGCAaccttcggcGCAAAAccgCTGCATCCGGCAACGTTGCTACCCGCAGTACGCAGCGATATCCCGGTCTTTG
lysC_V339P	CCGCCCAAACGTCCGGTTtgagcctagtgtTGCATTCTCGCGGTTTCCTCGCGGAAGTTTTCGGCATCCTCGCGCGGCATaacatcagcccgGACTTAATCACCACGTCAGAAGTGAGCGTGGCATTAACCCTTGATACCACCGGTTCTTGACAGCTAGCTCAGTCCTAGGTATAATACTAGTatccctcgcgcggcataatatttGTTTTAGAGCTAGAAATAGCAAGT	CCTCGCGCGGCATAATATTTCGG	TGCATTCTCGCGGTTTCCTCGCGGAAGTTTTCGGCATCCTCGCGCGGCATaacatcagcccgGACTTAATCACCACGTCAGAAGTGAGCGTGGCATTAACCCTTGATACCACCGGTTC
lysC_V347P	CCGCCCAAACGTCCGGTTatcattcgctgtTTTTCGGCATCCTCGCGCGGCATAATATTTCGGTAGACTTAATCACCACGTCAGAAccgtctgttGCATTAACCCTTGATACCACCGGTTCAACCTCCACTGGCGATACGTTGCTGACTTGACAGCTAGCTCAGTCCTAGGTATAATACTAGTatccaccacgtcagaagtgagcgGTTTTAGAGCTAGAAATAGCAAGT	CACCACGTCAGAAGTGAGCGTGG	TTTTCGGCATCCTCGCGCGGCATAATATTTCGGTAGACTTAATCACCACGTCAGAAccgtctgttGCATTAACCCTTGATACCACCGGTTCAACCTCCACTGGCGATACGTTGCTGAC
lysC_W220P	CCGCCCAAACGTCCGGTTcacgacagctgtCAGCGATTATACGGCAGCCTTGCTGGCGGAGGCTTTACACGCATCTCGTGTTGATATCccgacgGATGTGCCGGGCATCTACACCACCGATCCACGCGTAGTTTCCGCAGCAAAACGCTTGACAGCTAGCTCAGTCCTAGGTATAATACTAGTatcggtgtagatgcccgggacgtGTTTTAGAGCTAGAAATAGCAAGT	GGTGTAGATGCCCGGGACGTCGG	CAGCGATTATACGGCAGCCTTGCTGGCGGAGGCTTTACACGCATCTCGTGTTGATATCccgacgGATGTGCCGGGCATCTACACCACCGATCCACGCGTAGTTTCCGCAGCAAAACGC
lysC_Y227P	CCGCCCAAACGTCCGGTTgtcattcgtgctGCTGGCGGAGGCTTTACACGCATCTCGTGTTGATATCTGGACCGACGTCCCGGGCATCccgacgACGGACCCACGCGTAGTTTCCGCAGCAAAACGCATTGATGAAATCGCGTTTGCCTTGACAGCTAGCTCAGTCCTAGGTATAATACTAGTatcggaaactacgcgtggatcggGTTTTAGAGCTAGAAATAGCAAGT	GGAAACTACGCGTGGATCGGTGG	GCTGGCGGAGGCTTTACACGCATCTCGTGTTGATATCTGGACCGACGTCCCGGGCATCccgacgACGGACCCACGCGTAGTTTCCGCAGCAAAACGCATTGATGAAATCGCGTTTGCC
lysC_A256L	CCGCCCAAACGTCCGGTTactgccatctcaGCAGCAAAACGCATTGATGAAATCGCGTTTGCCGAAGCGGCAGAGATGGCAaccttcggcctgAAAGTACTGCATCCGGCAACGTTGCTACCCGCAGTACGCAGCGATATCCCGGTCTTTGACAGCTAGCTCAGTCCTAGGTATAATACTAGTatcgcggcagagatggcaactttGTTTTAGAGCTAGAAATAGCAAGT	GCGGCAGAGATGGCAACTTTTGG	GCAGCAAAACGCATTGATGAAATCGCGTTTGCCGAAGCGGCAGAGATGGCAaccttcggcctgAAAGTACTGCATCCGGCAACGTTGCTACCCGCAGTACGCAGCGATATCCCGGTCT
lysC_A326L	CCGCCCAAACGTCCGGTTgattgcatgcgcGCAATCAGACTCTGCTCACTTTGCACAGCCTGAATATGCTGCATTCTCGCGGTtttttactgGAAGTTTTCGGCATCCTCGCGCGGCATAATATTTCGGTAGACTTAATCACCACGTCTTGACAGCTAGCTCAGTCCTAGGTATAATACTAGTatcgcattctcgcggtttcctcgGTTTTAGAGCTAGAAATAGCAAGT	GCATTCTCGCGGTTTCCTCGCGG	GCAATCAGACTCTGCTCACTTTGCACAGCCTGAATATGCTGCATTCTCGCGGTtttttactgGAAGTTTTCGGCATCCTCGCGCGGCATAATATTTCGGTAGACTTAATCACCACGTC
lysC_A40L	CCGCCCAAACGTCCGGTTctatatgcatccTGAACCGCAGCGCTGATATTGTGCTTTCTGATGCCAACGTGCGTTTAGTTgtgttaagcctgTCTGCTGGTATCACTAATCTGCTGGTCGCTTTAGCTGAAGGACTGGAACCTGGCGATTGACAGCTAGCTCAGTCCTAGGTATAATACTAGTatccgtgcgtttagttgtcctctGTTTTAGAGCTAGAAATAGCAAGT	CGTGCGTTTAGTTGTCCTCTCGG	TGAACCGCAGCGCTGATATTGTGCTTTCTGATGCCAACGTGCGTTTAGTTgtgttaagcctgTCTGCTGGTATCACTAATCTGCTGGTCGCTTTAGCTGAAGGACTGGAACCTGGCGA
lysC_D202L	CCGCCCAAACGTCCGGTTgtcgcatgtgcaCCCAGGGATTTATCGGTAGCGAAAATAAAGGTCGTACAACGACGCTTGGCagaggcggtAGCctgTATACGGCAGCCTTGCTGGCGGAGGCTTTACACGCATCTCGTGTTGATATCTGTTGACAGCTAGCTCAGTCCTAGGTATAATACTAGTatcacaacgacgcttggccgtggGTTTTAGAGCTAGAAATAGCAAGT	ACAACGACGCTTGGCCGTGGAGG	CCCAGGGATTTATCGGTAGCGAAAATAAAGGTCGTACAACGACGCTTGGCagaggcggtAGCctgTATACGGCAGCCTTGCTGGCGGAGGCTTTACACGCATCTCGTGTTGATATCTG
lysC_D222L	CCGCCCAAACGTCCGGTTcgactcagatatATTATACGGCAGCCTTGCTGGCGGAGGCTTTACACGCATCTCGTGTTGATATCTGGacgctgGTGCCGGGCATCTACACCACCGATCCACGCGTAGTTTCCGCAGCAAAACGCATTGATTGACAGCTAGCTCAGTCCTAGGTATAATACTAGTatcggtgtagatgcccgggacgtGTTTTAGAGCTAGAAATAGCAAGT	GGTGTAGATGCCCGGGACGTCGG	ATTATACGGCAGCCTTGCTGGCGGAGGCTTTACACGCATCTCGTGTTGATATCTGGacgctgGTGCCGGGCATCTACACCACCGATCCACGCGTAGTTTCCGCAGCAAAACGCATTGA
lysC_D230L	CCGCCCAAACGTCCGGTTtcgctgaggatcAGGCTTTACACGCATCTCGTGTTGATATCTGGACCGACGTCCCGGGCATCTACACCacgctgCCGCGCGTAGTTTCCGCAGCAAAACGCATTGATGAAATCGCGTTTGCCGAAGCGGCTTGACAGCTAGCTCAGTCCTAGGTATAATACTAGTatctgcggaaactacgcgtggatGTTTTAGAGCTAGAAATAGCAAGT	TGCGGAAACTACGCGTGGATCGG	AGGCTTTACACGCATCTCGTGTTGATATCTGGACCGACGTCCCGGGCATCTACACCacgctgCCGCGCGTAGTTTCCGCAGCAAAACGCATTGATGAAATCGCGTTTGCCGAAGCGGC
lysC_D340L	CCGCCCAAACGTCCGGTTaggactagatgcGCATTCTCGCGGTTTCCTCGCGGAAGTTTTCGGCATCCTCGCGCGGCATaacatcagcGTActgTTAATCACCACGTCAGAAGTGAGCGTGGCATTAACCCTTGATACCACCGGTTCATTGACAGCTAGCTCAGTCCTAGGTATAATACTAGTatccctcgcgcggcataatatttGTTTTAGAGCTAGAAATAGCAAGT	CCTCGCGCGGCATAATATTTCGG	GCATTCTCGCGGTTTCCTCGCGGAAGTTTTCGGCATCCTCGCGCGGCATaacatcagcGTActgTTAATCACCACGTCAGAAGTGAGCGTGGCATTAACCCTTGATACCACCGGTTCA
lysC_D354L	CCGCCCAAACGTCCGGTTagtccgtacatgGCATAATATTTCGGTAGACTTAATCACCACGTCAGAAGTGAGCGTGGCATTAACCCTTctgacgACGGGCTCAACCTCCACTGGCGATACGTTGCTGACGCAATCTCTGCTGATGGAGTTGACAGCTAGCTCAGTCCTAGGTATAATACTAGTatcgccagtggaggttgaaccggGTTTTAGAGCTAGAAATAGCAAGT	GCCAGTGGAGGTTGAACCGGTGG	GCATAATATTTCGGTAGACTTAATCACCACGTCAGAAGTGAGCGTGGCATTAACCCTTctgacgACGGGCTCAACCTCCACTGGCGATACGTTGCTGACGCAATCTCTGCTGATGGAG
lysC_E119L	CCGCCCAAACGTCCGGTTgtcgtgcttgtcGCAGAAGCGGCGGCGCTGGCAACGTCTCCGGCGCTGACAGATGAGCTGGTCtctcatggtctgCTGATGTCGACCCTGCTGTTTGTTGAGATCCTGCGCGAACGCGATGTTCAGGCACTTGACAGCTAGCTCAGTCCTAGGTATAATACTAGTatcacagatgagctggtcagccaGTTTTAGAGCTAGAAATAGCAAGT	ACAGATGAGCTGGTCAGCCACGG	GCAGAAGCGGCGGCGCTGGCAACGTCTCCGGCGCTGACAGATGAGCTGGTCtctcatggtctgCTGATGTCGACCCTGCTGTTTGTTGAGATCCTGCGCGAACGCGATGTTCAGGCAC
lysC_E346L	CCGCCCAAACGTCCGGTTgcacaacgtgctTCGCGGAAGTTTTCGGCATCCTCGCGCGGCATAATATTTCGGTAGACTTAATCacgACCAGCctgGTGAGCGTGGCATTAACCCTTGATACCACCGGTTCAACCTCCACTGGCGATACTTGACAGCTAGCTCAGTCCTAGGTATAATACTAGTatctgccacgctcacttctgacgGTTTTAGAGCTAGAAATAGCAAGT	TGCCACGCTCACTTCTGACGTGG	TCGCGGAAGTTTTCGGCATCCTCGCGCGGCATAATATTTCGGTAGACTTAATCacgACCAGCctgGTGAGCGTGGCATTAACCCTTGATACCACCGGTTCAACCTCCACTGGCGATAC
lysC_F184L	CCGCCCAAACGTCCGGTTatcatctccgcgGGAACTGGCCGCGCTGCAGCTGCTCCCACGTCTCAATGAAGGCTTAGTGattacgcaaGGActgATCGGTAGCGAAAATAAAGGTCGTACAACGACGCTTGGCCGTGGAGGCAGCGATTTGACAGCTAGCTCAGTCCTAGGTATAATACTAGTatctgaaggcttagtgatcacccGTTTTAGAGCTAGAAATAGCAAGT	TGAAGGCTTAGTGATCACCCAGG	GGAACTGGCCGCGCTGCAGCTGCTCCCACGTCTCAATGAAGGCTTAGTGattacgcaaGGActgATCGGTAGCGAAAATAAAGGTCGTACAACGACGCTTGGCCGTGGAGGCAGCGAT
lysC_F324L	CCGCCCAAACGTCCGGTTacagtccacgatTTCGTCGCAATCAGACTCTGCTCACTTTGCACAGCCTGAATATGCTGCATTCTCGCGGTctgctgGCCGAGGTTTTCGGCATCCTCGCGCGGCATAATATTTCGGTAGACTTAATCACTTGACAGCTAGCTCAGTCCTAGGTATAATACTAGTatcggatgccgaaaacttccgcgGTTTTAGAGCTAGAAATAGCAAGT	GGATGCCGAAAACTTCCGCGAGG	TTCGTCGCAATCAGACTCTGCTCACTTTGCACAGCCTGAATATGCTGCATTCTCGCGGTctgctgGCCGAGGTTTTCGGCATCCTCGCGCGGCATAATATTTCGGTAGACTTAATCAC
lysC_G10L	CCGCCCAAACGTCCGGTTgtatctgagactGCTGAAAATGGATCCCCTGACACGAGGTAGTTATGTCTGAAATTGTTGTCTCCaagttcctgGGTACCAGCGTAGCTGATTTTGACGCCATGAACCGCAGCGCTGATATTGTGCTTTCTTGACAGCTAGCTCAGTCCTAGGTATAATACTAGTatcgaaattgttgtctccaaattGTTTTAGAGCTAGAAATAGCAAGT	GAAATTGTTGTCTCCAAATTTGG	GCTGAAAATGGATCCCCTGACACGAGGTAGTTATGTCTGAAATTGTTGTCTCCaagttcctgGGTACCAGCGTAGCTGATTTTGACGCCATGAACCGCAGCGCTGATATTGTGCTTTC
lysC_G11L	CCGCCCAAACGTCCGGTTgagctgcttgtgGAAAATGGATCCCCTGACACGAGGTAGTTATGTCTGAAATTGTTGTCTCCAAAttcggtctgACCAGCGTAGCTGATTTTGACGCCATGAACCGCAGCGCTGATATTGTGCTTTCTGATTGACAGCTAGCTCAGTCCTAGGTATAATACTAGTatcattgttgtctccaaatttggGTTTTAGAGCTAGAAATAGCAAGT	ATTGTTGTCTCCAAATTTGGCGG	GAAAATGGATCCCCTGACACGAGGTAGTTATGTCTGAAATTGTTGTCTCCAAAttcggtctgACCAGCGTAGCTGATTTTGACGCCATGAACCGCAGCGCTGATATTGTGCTTTCTGA
lysC_G197L	CCGCCCAAACGTCCGGTTactgtagccagtGCTTAGTGATCACCCAGGGATTTATCGGTAGCGAAAATAAAGGTCGTACAACGaccttactgCGTGGAGGCAGCGATTATACGGCAGCCTTGCTGGCGGAGGCTTTACACGCATCTCGTTGACAGCTAGCTCAGTCCTAGGTATAATACTAGTatcaaaggtcgtacaacgacgctGTTTTAGAGCTAGAAATAGCAAGT	AAAGGTCGTACAACGACGCTTGG	GCTTAGTGATCACCCAGGGATTTATCGGTAGCGAAAATAAAGGTCGTACAACGaccttactgCGTGGAGGCAGCGATTATACGGCAGCCTTGCTGGCGGAGGCTTTACACGCATCTCG
lysC_G199L	CCGCCCAAACGTCCGGTTtcagtgactagcTGATCACCCAGGGATTTATCGGTAGCGAAAATAAAGGTCGTACAACGACGCTTggtagactgGGCAGCGATTATACGGCAGCCTTGCTGGCGGAGGCTTTACACGCATCTCGTGTTGATTGACAGCTAGCTCAGTCCTAGGTATAATACTAGTatccgtacaacgacgcttggccgGTTTTAGAGCTAGAAATAGCAAGT	CGTACAACGACGCTTGGCCGTGG	TGATCACCCAGGGATTTATCGGTAGCGAAAATAAAGGTCGTACAACGACGCTTggtagactgGGCAGCGATTATACGGCAGCCTTGCTGGCGGAGGCTTTACACGCATCTCGTGTTGA
lysC_G200L	CCGCCCAAACGTCCGGTTactagagtctgtTCACCCAGGGATTTATCGGTAGCGAAAATAAAGGTCGTACAACGACGCTTGGCagaggcctgAGCGATTATACGGCAGCCTTGCTGGCGGAGGCTTTACACGCATCTCGTGTTGATATTTGACAGCTAGCTCAGTCCTAGGTATAATACTAGTatcacaacgacgcttggccgtggGTTTTAGAGCTAGAAATAGCAAGT	ACAACGACGCTTGGCCGTGGAGG	TCACCCAGGGATTTATCGGTAGCGAAAATAAAGGTCGTACAACGACGCTTGGCagaggcctgAGCGATTATACGGCAGCCTTGCTGGCGGAGGCTTTACACGCATCTCGTGTTGATAT
lysC_G225L	CCGCCCAAACGTCCGGTTgagacgatgtacCAGCCTTGCTGGCGGAGGCTTTACACGCATCTCGTGTTGATATCTGGACCgatgtgccactgATCTACACCACCGATCCACGCGTAGTTTCCGCAGCAAAACGCATTGATGAAATCGCTTGACAGCTAGCTCAGTCCTAGGTATAATACTAGTatctgatatctggaccgacgtccGTTTTAGAGCTAGAAATAGCAAGT	TGATATCTGGACCGACGTCCCGG	CAGCCTTGCTGGCGGAGGCTTTACACGCATCTCGTGTTGATATCTGGACCgatgtgccactgATCTACACCACCGATCCACGCGTAGTTTCCGCAGCAAAACGCATTGATGAAATCGC
lysC_G255L	CCGCCCAAACGTCCGGTTacggctagacgaCCGCAGCAAAACGCATTGATGAAATCGCGTTTGCCGAAGCGGCAGAGATGGCAaccttcctgGCAAAAGTACTGCATCCGGCAACGTTGCTACCCGCAGTACGCAGCGATATCCCGGTTTGACAGCTAGCTCAGTCCTAGGTATAATACTAGTatcgcggcagagatggcaactttGTTTTAGAGCTAGAAATAGCAAGT	GCGGCAGAGATGGCAACTTTTGG	CCGCAGCAAAACGCATTGATGAAATCGCGTTTGCCGAAGCGGCAGAGATGGCAaccttcctgGCAAAAGTACTGCATCCGGCAACGTTGCTACCCGCAGTACGCAGCGATATCCCGGT
lysC_G323L	CCGCCCAAACGTCCGGTTaggcacgtactcCGCTTCGTCGCAATCAGACTCTGCTCACTTTGCACAGCCTGAATATGCTGCATagcagactgTTCCTCGCGGAAGTTTTCGGCATCCTCGCGCGGCATAATATTTCGGTAGACTTAATTTGACAGCTAGCTCAGTCCTAGGTATAATACTAGTatcctgaatatgctgcattctcgGTTTTAGAGCTAGAAATAGCAAGT	CTGAATATGCTGCATTCTCGCGG	CGCTTCGTCGCAATCAGACTCTGCTCACTTTGCACAGCCTGAATATGCTGCATagcagactgTTCCTCGCGGAAGTTTTCGGCATCCTCGCGCGGCATAATATTTCGGTAGACTTAAT
lysC_H320L	CCGCCCAAACGTCCGGTTttcgtcactctcCTCTGGCGCTTCGTCGCAATCAGACTCTGCTCACTTTGCACAGCCTGAATATGCTGctgagcagaggcTTCCTCGCGGAAGTTTTCGGCATCCTCGCGCGGCATAATATTTCGGTAGATTGACAGCTAGCTCAGTCCTAGGTATAATACTAGTatcctgaatatgctgcattctcgGTTTTAGAGCTAGAAATAGCAAGT	CTGAATATGCTGCATTCTCGCGG	CTCTGGCGCTTCGTCGCAATCAGACTCTGCTCACTTTGCACAGCCTGAATATGCTGctgagcagaggcTTCCTCGCGGAAGTTTTCGGCATCCTCGCGCGGCATAATATTTCGGTAGA
lysC_I226L	CCGCCCAAACGTCCGGTTtgctggtagtacAGCCTTGCTGGCGGAGGCTTTACACGCATCTCGTGTTGATATCTGGACCgatgtgccaGGCctgTACACCACCGATCCACGCGTAGTTTCCGCAGCAAAACGCATTGATGAAATCGCGTTGACAGCTAGCTCAGTCCTAGGTATAATACTAGTatctgatatctggaccgacgtccGTTTTAGAGCTAGAAATAGCAAGT	TGATATCTGGACCGACGTCCCGG	AGCCTTGCTGGCGGAGGCTTTACACGCATCTCGTGTTGATATCTGGACCgatgtgccaGGCctgTACACCACCGATCCACGCGTAGTTTCCGCAGCAAAACGCATTGATGAAATCGCG
lysC_I337L	CCGCCCAAACGTCCGGTTtatgtctctacgTATGCTGCATTCTCGCGGTTTCCTCGCGGAAGTTTTCGGCATCCTCGCGCGGCATaacctgagcGTAGACTTAATCACCACGTCAGAAGTGAGCGTGGCATTAACCCTTGATACCACCTTGACAGCTAGCTCAGTCCTAGGTATAATACTAGTatccctcgcgcggcataatatttGTTTTAGAGCTAGAAATAGCAAGT	CCTCGCGCGGCATAATATTTCGG	TATGCTGCATTCTCGCGGTTTCCTCGCGGAAGTTTTCGGCATCCTCGCGCGGCATaacctgagcGTAGACTTAATCACCACGTCAGAAGTGAGCGTGGCATTAACCCTTGATACCACC
lysC_K257L	CCGCCCAAACGTCCGGTTcttacatcacgtCAGCAAAACGCATTGATGAAATCGCGTTTGCCGAAGCGGCAGAGATGGCAaccttcggcGCActgGTACTGCATCCGGCAACGTTGCTACCCGCAGTACGCAGCGATATCCCGGTCTTTTGACAGCTAGCTCAGTCCTAGGTATAATACTAGTatcgcggcagagatggcaactttGTTTTAGAGCTAGAAATAGCAAGT	GCGGCAGAGATGGCAACTTTTGG	CAGCAAAACGCATTGATGAAATCGCGTTTGCCGAAGCGGCAGAGATGGCAaccttcggcGCActgGTACTGCATCCGGCAACGTTGCTACCCGCAGTACGCAGCGATATCCCGGTCTT
lysC_K8L	CCGCCCAAACGTCCGGTTagtgatcgcttgGCCAAGGCTGAAAATGGATCCCCTGACACGAGGTAGTTATGTCTGAAATTGTTGTCagcctgTTCGGCGGTACCAGCGTAGCTGATTTTGACGCCATGAACCGCAGCGCTGATATTGTTTGACAGCTAGCTCAGTCCTAGGTATAATACTAGTatctacgctggtaccgccaaattGTTTTAGAGCTAGAAATAGCAAGT	TACGCTGGTACCGCCAAATTTGG	GCCAAGGCTGAAAATGGATCCCCTGACACGAGGTAGTTATGTCTGAAATTGTTGTCagcctgTTCGGCGGTACCAGCGTAGCTGATTTTGACGCCATGAACCGCAGCGCTGATATTGT
lysC_L325L	CCGCCCAAACGTCCGGTTtagatacgtctgTCGCAATCAGACTCTGCTCACTTTGCACAGCCTGAATATGCTGCATTCTCGCGGTtttctggccGAAGTTTTCGGCATCCTCGCGCGGCATAATATTTCGGTAGACTTAATCACCACGTTGACAGCTAGCTCAGTCCTAGGTATAATACTAGTatcgcattctcgcggtttcctcgGTTTTAGAGCTAGAAATAGCAAGT	GCATTCTCGCGGTTTCCTCGCGG	TCGCAATCAGACTCTGCTCACTTTGCACAGCCTGAATATGCTGCATTCTCGCGGTtttctggccGAAGTTTTCGGCATCCTCGCGCGGCATAATATTTCGGTAGACTTAATCACCACG
lysC_M251L	CCGCCCAAACGTCCGGTTcgcactgtataaATCCACGCGTAGTTTCCGCAGCAAAACGCATTGATGAAATCGCGTTTgcggaggccGCAGAGctgGCAACTTTTGGTGCAAAAGTACTGCATCCGGCAACGTTGCTACCCGCAGTACGTTGACAGCTAGCTCAGTCCTAGGTATAATACTAGTatctgaaatcgcgtttgccgaagGTTTTAGAGCTAGAAATAGCAAGT	TGAAATCGCGTTTGCCGAAGCGG	ATCCACGCGTAGTTTCCGCAGCAAAACGCATTGATGAAATCGCGTTTgcggaggccGCAGAGctgGCAACTTTTGGTGCAAAAGTACTGCATCCGGCAACGTTGCTACCCGCAGTACG
lysC_M318L	CCGCCCAAACGTCCGGTTgtgataccgatcCGCTGTTCCGCGCTCTGGCGCTTCGTCGCAATCAGACTCTGCTCACTTTGCACAGCttaAACctgCTGCATTCTCGCGGTTTCCTCGCGGAAGTTTTCGGCATCCTCGCGCGGCATAATTGACAGCTAGCTCAGTCCTAGGTATAATACTAGTatccgcgagaatgcagcatattcGTTTTAGAGCTAGAAATAGCAAGT	CGCGAGAATGCAGCATATTCAGG	CGCTGTTCCGCGCTCTGGCGCTTCGTCGCAATCAGACTCTGCTCACTTTGCACAGCttaAACctgCTGCATTCTCGCGGTTTCCTCGCGGAAGTTTTCGGCATCCTCGCGCGGCATAA
lysC_P231L	CCGCCCAAACGTCCGGTTaccgtcgtcatcGGCTTTACACGCATCTCGTGTTGATATCTGGACCGACGTCCCGGGCATCTACACCacgGACctgCGCGTAGTTTCCGCAGCAAAACGCATTGATGAAATCGCGTTTGCCGAAGCGGCATTGACAGCTAGCTCAGTCCTAGGTATAATACTAGTatctgcggaaactacgcgtggatGTTTTAGAGCTAGAAATAGCAAGT	TGCGGAAACTACGCGTGGATCGG	GGCTTTACACGCATCTCGTGTTGATATCTGGACCGACGTCCCGGGCATCTACACCacgGACctgCGCGTAGTTTCCGCAGCAAAACGCATTGATGAAATCGCGTTTGCCGAAGCGGCA
lysC_R198L	CCGCCCAAACGTCCGGTTatagtacgcagaTAGTGATCACCCAGGGATTTATCGGTAGCGAAAATAAAGGTCGTACAACGACGCTTGGCctgGGCGGTAGCGATTATACGGCAGCCTTGCTGGCGGAGGCTTTACACGCATCTCGTGTTTGACAGCTAGCTCAGTCCTAGGTATAATACTAGTatcccgtataatcgctgcctccaGTTTTAGAGCTAGAAATAGCAAGT	CCGTATAATCGCTGCCTCCACGG	TAGTGATCACCCAGGGATTTATCGGTAGCGAAAATAAAGGTCGTACAACGACGCTTGGCctgGGCGGTAGCGATTATACGGCAGCCTTGCTGGCGGAGGCTTTACACGCATCTCGTGT
lysC_R232L	CCGCCCAAACGTCCGGTTggtctagctcagTTACACGCATCTCGTGTTGATATCTGGACCGACGTCCCGGGCATCTACACCACCGATccgctgGTGGTTTCCGCAGCAAAACGCATTGATGAAATCGCGTTTGCCGAAGCGGCAGAGATTGACAGCTAGCTCAGTCCTAGGTATAATACTAGTatctttgctgcggaaactacgcgGTTTTAGAGCTAGAAATAGCAAGT	TTTGCTGCGGAAACTACGCGTGG	TTACACGCATCTCGTGTTGATATCTGGACCGACGTCCCGGGCATCTACACCACCGATccgctgGTGGTTTCCGCAGCAAAACGCATTGATGAAATCGCGTTTGCCGAAGCGGCAGAGA
lysC_R322L	CCGCCCAAACGTCCGGTTgcttcacagtagTGGCGCTTCGTCGCAATCAGACTCTGCTCACTTTGCACAGCCTGAATATGCTGCATagcctgggcTTCCTCGCGGAAGTTTTCGGCATCCTCGCGCGGCATAATATTTCGGTAGACTTTTGACAGCTAGCTCAGTCCTAGGTATAATACTAGTatcctgaatatgctgcattctcgGTTTTAGAGCTAGAAATAGCAAGT	CTGAATATGCTGCATTCTCGCGG	TGGCGCTTCGTCGCAATCAGACTCTGCTCACTTTGCACAGCCTGAATATGCTGCATagcctgggcTTCCTCGCGGAAGTTTTCGGCATCCTCGCGCGGCATAATATTTCGGTAGACTT
lysC_S201L	CCGCCCAAACGTCCGGTTatagtgctcgcgACCCAGGGATTTATCGGTAGCGAAAATAAAGGTCGTACAACGACGCTTGGCagaggcggtctgGATTATACGGCAGCCTTGCTGGCGGAGGCTTTACACGCATCTCGTGTTGATATCTTTGACAGCTAGCTCAGTCCTAGGTATAATACTAGTatcacaacgacgcttggccgtggGTTTTAGAGCTAGAAATAGCAAGT	ACAACGACGCTTGGCCGTGGAGG	ACCCAGGGATTTATCGGTAGCGAAAATAAAGGTCGTACAACGACGCTTGGCagaggcggtctgGATTATACGGCAGCCTTGCTGGCGGAGGCTTTACACGCATCTCGTGTTGATATCT
lysC_S321L	CCGCCCAAACGTCCGGTTttcgtgagtcagCTGGCGCTTCGTCGCAATCAGACTCTGCTCACTTTGCACAGCCTGAATATGCTGCATctgagaggcTTCCTCGCGGAAGTTTTCGGCATCCTCGCGCGGCATAATATTTCGGTAGACTTTGACAGCTAGCTCAGTCCTAGGTATAATACTAGTatcctgaatatgctgcattctcgGTTTTAGAGCTAGAAATAGCAAGT	CTGAATATGCTGCATTCTCGCGG	CTGGCGCTTCGTCGCAATCAGACTCTGCTCACTTTGCACAGCCTGAATATGCTGCATctgagaggcTTCCTCGCGGAAGTTTTCGGCATCCTCGCGCGGCATAATATTTCGGTAGACT
lysC_S338L	CCGCCCAAACGTCCGGTTatgcgttgagagTGCTGCATTCTCGCGGTTTCCTCGCGGAAGTTTTCGGCATCCTCGCGCGGCATaacatcctgGTAGACTTAATCACCACGTCAGAAGTGAGCGTGGCATTAACCCTTGATACCACCGGTTGACAGCTAGCTCAGTCCTAGGTATAATACTAGTatccctcgcgcggcataatatttGTTTTAGAGCTAGAAATAGCAAGT	CCTCGCGCGGCATAATATTTCGG	TGCTGCATTCTCGCGGTTTCCTCGCGGAAGTTTTCGGCATCCTCGCGCGGCATaacatcctgGTAGACTTAATCACCACGTCAGAAGTGAGCGTGGCATTAACCCTTGATACCACCGG
lysC_S345L	CCGCCCAAACGTCCGGTTattctcacatgcCCTCGCGGAAGTTTTCGGCATCCTCGCGCGGCATAATATTTCGGTAGACTTAATCacgACCctgGAAGTGAGCGTGGCATTAACCCTTGATACCACCGGTTCAACCTCCACTGGCGATTTGACAGCTAGCTCAGTCCTAGGTATAATACTAGTatctgccacgctcacttctgacgGTTTTAGAGCTAGAAATAGCAAGT	TGCCACGCTCACTTCTGACGTGG	CCTCGCGGAAGTTTTCGGCATCCTCGCGCGGCATAATATTTCGGTAGACTTAATCacgACCctgGAAGTGAGCGTGGCATTAACCCTTGATACCACCGGTTCAACCTCCACTGGCGAT
lysC_S348L	CCGCCCAAACGTCCGGTTgtgcgtagtccaTTTCGGCATCCTCGCGCGGCATAATATTTCGGTAGACTTAATCACCACGTCAGAAgttctggttGCATTAACCCTTGATACCACCGGTTCAACCTCCACTGGCGATACGTTGCTGACGTTGACAGCTAGCTCAGTCCTAGGTATAATACTAGTatccaccacgtcagaagtgagcgGTTTTAGAGCTAGAAATAGCAAGT	CACCACGTCAGAAGTGAGCGTGG	TTTCGGCATCCTCGCGCGGCATAATATTTCGGTAGACTTAATCACCACGTCAGAAgttctggttGCATTAACCCTTGATACCACCGGTTCAACCTCCACTGGCGATACGTTGCTGACG
lysC_S39L	CCGCCCAAACGTCCGGTTgccagactgctaCCATGAACCGCAGCGCTGATATTGTGCTTTCTGATGCCAACGTGCGTTTAGTTgtgttactgGCTTCTGCTGGTATCACTAATCTGCTGGTCGCTTTAGCTGAAGGACTGGAACCTGGTTGACAGCTAGCTCAGTCCTAGGTATAATACTAGTatccgtgcgtttagttgtcctctGTTTTAGAGCTAGAAATAGCAAGT	CGTGCGTTTAGTTGTCCTCTCGG	CCATGAACCGCAGCGCTGATATTGTGCTTTCTGATGCCAACGTGCGTTTAGTTgtgttactgGCTTCTGCTGGTATCACTAATCTGCTGGTCGCTTTAGCTGAAGGACTGGAACCTGG
lysC_T12L	CCGCCCAAACGTCCGGTTcgtcaggtatcgAATGGATCCCCTGACACGAGGTAGTTATGTCTGAAATTGTTGTCTCCAAATTTGGCGGTctgTCTGTGGCTGATTTTGACGCCATGAACCGCAGCGCTGATATTGTGCTTTCTGATGCTTGACAGCTAGCTCAGTCCTAGGTATAATACTAGTatcggcgtcaaaatcagctacgcGTTTTAGAGCTAGAAATAGCAAGT	GGCGTCAAAATCAGCTACGCTGG	AATGGATCCCCTGACACGAGGTAGTTATGTCTGAAATTGTTGTCTCCAAATTTGGCGGTctgTCTGTGGCTGATTTTGACGCCATGAACCGCAGCGCTGATATTGTGCTTTCTGATGC
lysC_T221L	CCGCCCAAACGTCCGGTTatctgacacggcGCGATTATACGGCAGCCTTGCTGGCGGAGGCTTTACACGCATCTCGTGTTGATATCTGGctgGATGTGCCGGGCATCTACACCACCGATCCACGCGTAGTTTCCGCAGCAAAACGCATTTGACAGCTAGCTCAGTCCTAGGTATAATACTAGTatcggtgtagatgcccgggacgtGTTTTAGAGCTAGAAATAGCAAGT	GGTGTAGATGCCCGGGACGTCGG	GCGATTATACGGCAGCCTTGCTGGCGGAGGCTTTACACGCATCTCGTGTTGATATCTGGctgGATGTGCCGGGCATCTACACCACCGATCCACGCGTAGTTTCCGCAGCAAAACGCAT
lysC_T228L	CCGCCCAAACGTCCGGTTcgcatattacgaTGGCGGAGGCTTTACACGCATCTCGTGTTGATATCTGGACCGACGTCCCGGGCATCTACctgACGGACCCACGCGTAGTTTCCGCAGCAAAACGCATTGATGAAATCGCGTTTGCCGATTGACAGCTAGCTCAGTCCTAGGTATAATACTAGTatcggaaactacgcgtggatcggGTTTTAGAGCTAGAAATAGCAAGT	GGAAACTACGCGTGGATCGGTGG	TGGCGGAGGCTTTACACGCATCTCGTGTTGATATCTGGACCGACGTCCCGGGCATCTACctgACGGACCCACGCGTAGTTTCCGCAGCAAAACGCATTGATGAAATCGCGTTTGCCGA
lysC_T229L	CCGCCCAAACGTCCGGTTatggtgtgctgtCGGAGGCTTTACACGCATCTCGTGTTGATATCTGGACCGACGTCCCGGGCATCTACACCctgGACCCGCGCGTAGTTTCCGCAGCAAAACGCATTGATGAAATCGCGTTTGCCGAAGCTTGACAGCTAGCTCAGTCCTAGGTATAATACTAGTatctgcggaaactacgcgtggatGTTTTAGAGCTAGAAATAGCAAGT	TGCGGAAACTACGCGTGGATCGG	CGGAGGCTTTACACGCATCTCGTGTTGATATCTGGACCGACGTCCCGGGCATCTACACCctgGACCCGCGCGTAGTTTCCGCAGCAAAACGCATTGATGAAATCGCGTTTGCCGAAGC
lysC_T344L	CCGCCCAAACGTCCGGTTctagtacgagctTCCTCGCGGAAGTTTTCGGCATCCTCGCGCGGCATAATATTTCGGTAGACTTAATCacgctgAGCGAAGTGAGCGTGGCATTAACCCTTGATACCACCGGTTCAACCTCCACTGGCGATTGACAGCTAGCTCAGTCCTAGGTATAATACTAGTatctgccacgctcacttctgacgGTTTTAGAGCTAGAAATAGCAAGT	TGCCACGCTCACTTCTGACGTGG	TCCTCGCGGAAGTTTTCGGCATCCTCGCGCGGCATAATATTTCGGTAGACTTAATCacgctgAGCGAAGTGAGCGTGGCATTAACCCTTGATACCACCGGTTCAACCTCCACTGGCGA
lysC_T45L	CCGCCCAAACGTCCGGTTgacactctggatCTGATATTGTGCTTTCTGATGCCAACGTGCGTTTAGTTGTCCTCTCGGCTagcgcgggcATCctgAATCTGCTGGTCGCTTTAGCTGAAGGACTGGAACCTGGCGAGCGATTCGAAAATTGACAGCTAGCTCAGTCCTAGGTATAATACTAGTatcgttgtcctctcggcttctgcGTTTTAGAGCTAGAAATAGCAAGT	GTTGTCCTCTCGGCTTCTGCTGG	CTGATATTGTGCTTTCTGATGCCAACGTGCGTTTAGTTGTCCTCTCGGCTagcgcgggcATCctgAATCTGCTGGTCGCTTTAGCTGAAGGACTGGAACCTGGCGAGCGATTCGAAAA
lysC_V223L	CCGCCCAAACGTCCGGTTccacatcgcagaATACGGCAGCCTTGCTGGCGGAGGCTTTACACGCATCTCGTGTTGATATCTGGACCGACctgccaGGTATTTACACCACCGATCCACGCGTAGTTTCCGCAGCAAAACGCATTGATGATTGACAGCTAGCTCAGTCCTAGGTATAATACTAGTatcgatcggtggtgtagatgcccGTTTTAGAGCTAGAAATAGCAAGT	GATCGGTGGTGTAGATGCCCGGG	ATACGGCAGCCTTGCTGGCGGAGGCTTTACACGCATCTCGTGTTGATATCTGGACCGACctgccaGGTATTTACACCACCGATCCACGCGTAGTTTCCGCAGCAAAACGCATTGATGA
lysC_V258L	CCGCCCAAACGTCCGGTTgtcgtgtgtcgaGCAAAACGCATTGATGAAATCGCGTTTGCCGAAGCGGCAGAGATGGCAaccttcggcGCAAAActgCTGCATCCGGCAACGTTGCTACCCGCAGTACGCAGCGATATCCCGGTCTTTGTTGACAGCTAGCTCAGTCCTAGGTATAATACTAGTatcgcggcagagatggcaactttGTTTTAGAGCTAGAAATAGCAAGT	GCGGCAGAGATGGCAACTTTTGG	GCAAAACGCATTGATGAAATCGCGTTTGCCGAAGCGGCAGAGATGGCAaccttcggcGCAAAActgCTGCATCCGGCAACGTTGCTACCCGCAGTACGCAGCGATATCCCGGTCTTTG
lysC_V339L	CCGCCCAAACGTCCGGTTgatcatcggtgtTGCATTCTCGCGGTTTCCTCGCGGAAGTTTTCGGCATCCTCGCGCGGCATaacatcagcctgGACTTAATCACCACGTCAGAAGTGAGCGTGGCATTAACCCTTGATACCACCGGTTCTTGACAGCTAGCTCAGTCCTAGGTATAATACTAGTatccctcgcgcggcataatatttGTTTTAGAGCTAGAAATAGCAAGT	CCTCGCGCGGCATAATATTTCGG	TGCATTCTCGCGGTTTCCTCGCGGAAGTTTTCGGCATCCTCGCGCGGCATaacatcagcctgGACTTAATCACCACGTCAGAAGTGAGCGTGGCATTAACCCTTGATACCACCGGTTC
lysC_V347L	CCGCCCAAACGTCCGGTTttcagcgctcacTTTTCGGCATCCTCGCGCGGCATAATATTTCGGTAGACTTAATCACCACGTCAGAActgtctgttGCATTAACCCTTGATACCACCGGTTCAACCTCCACTGGCGATACGTTGCTGACTTGACAGCTAGCTCAGTCCTAGGTATAATACTAGTatccaccacgtcagaagtgagcgGTTTTAGAGCTAGAAATAGCAAGT	CACCACGTCAGAAGTGAGCGTGG	TTTTCGGCATCCTCGCGCGGCATAATATTTCGGTAGACTTAATCACCACGTCAGAActgtctgttGCATTAACCCTTGATACCACCGGTTCAACCTCCACTGGCGATACGTTGCTGAC
lysC_W220L	CCGCCCAAACGTCCGGTTgttagtcatctcCAGCGATTATACGGCAGCCTTGCTGGCGGAGGCTTTACACGCATCTCGTGTTGATATCctgacgGATGTGCCGGGCATCTACACCACCGATCCACGCGTAGTTTCCGCAGCAAAACGCTTGACAGCTAGCTCAGTCCTAGGTATAATACTAGTatcggtgtagatgcccgggacgtGTTTTAGAGCTAGAAATAGCAAGT	GGTGTAGATGCCCGGGACGTCGG	CAGCGATTATACGGCAGCCTTGCTGGCGGAGGCTTTACACGCATCTCGTGTTGATATCctgacgGATGTGCCGGGCATCTACACCACCGATCCACGCGTAGTTTCCGCAGCAAAACGC
lysC_Y227L	CCGCCCAAACGTCCGGTTtgctcctagagaGCTGGCGGAGGCTTTACACGCATCTCGTGTTGATATCTGGACCGACGTCCCGGGCATCctgacgACGGACCCACGCGTAGTTTCCGCAGCAAAACGCATTGATGAAATCGCGTTTGCCTTGACAGCTAGCTCAGTCCTAGGTATAATACTAGTatcggaaactacgcgtggatcggGTTTTAGAGCTAGAAATAGCAAGT	GGAAACTACGCGTGGATCGGTGG	GCTGGCGGAGGCTTTACACGCATCTCGTGTTGATATCTGGACCGACGTCCCGGGCATCctgacgACGGACCCACGCGTAGTTTCCGCAGCAAAACGCATTGATGAAATCGCGTTTGCC
lysC_A256T	CCGCCCAAACGTCCGGTTgcatctagtggtGCAGCAAAACGCATTGATGAAATCGCGTTTGCCGAAGCGGCAGAGATGGCAaccttcggcaccAAAGTACTGCATCCGGCAACGTTGCTACCCGCAGTACGCAGCGATATCCCGGTCTTTGACAGCTAGCTCAGTCCTAGGTATAATACTAGTatcgcggcagagatggcaactttGTTTTAGAGCTAGAAATAGCAAGT	GCGGCAGAGATGGCAACTTTTGG	GCAGCAAAACGCATTGATGAAATCGCGTTTGCCGAAGCGGCAGAGATGGCAaccttcggcaccAAAGTACTGCATCCGGCAACGTTGCTACCCGCAGTACGCAGCGATATCCCGGTCT
lysC_A326T	CCGCCCAAACGTCCGGTTtctcatggtgtcGCAATCAGACTCTGCTCACTTTGCACAGCCTGAATATGCTGCATTCTCGCGGTtttttaaccGAAGTTTTCGGCATCCTCGCGCGGCATAATATTTCGGTAGACTTAATCACCACGTCTTGACAGCTAGCTCAGTCCTAGGTATAATACTAGTatcgcattctcgcggtttcctcgGTTTTAGAGCTAGAAATAGCAAGT	GCATTCTCGCGGTTTCCTCGCGG	GCAATCAGACTCTGCTCACTTTGCACAGCCTGAATATGCTGCATTCTCGCGGTtttttaaccGAAGTTTTCGGCATCCTCGCGCGGCATAATATTTCGGTAGACTTAATCACCACGTC
lysC_A40T	CCGCCCAAACGTCCGGTTcagcgatgactcTGAACCGCAGCGCTGATATTGTGCTTTCTGATGCCAACGTGCGTTTAGTTgtgttaagcaccTCTGCTGGTATCACTAATCTGCTGGTCGCTTTAGCTGAAGGACTGGAACCTGGCGATTGACAGCTAGCTCAGTCCTAGGTATAATACTAGTatccgtgcgtttagttgtcctctGTTTTAGAGCTAGAAATAGCAAGT	CGTGCGTTTAGTTGTCCTCTCGG	TGAACCGCAGCGCTGATATTGTGCTTTCTGATGCCAACGTGCGTTTAGTTgtgttaagcaccTCTGCTGGTATCACTAATCTGCTGGTCGCTTTAGCTGAAGGACTGGAACCTGGCGA
lysC_D202T	CCGCCCAAACGTCCGGTTctgtgctaactcCCCAGGGATTTATCGGTAGCGAAAATAAAGGTCGTACAACGACGCTTGGCagaggcggtAGCaccTATACGGCAGCCTTGCTGGCGGAGGCTTTACACGCATCTCGTGTTGATATCTGTTGACAGCTAGCTCAGTCCTAGGTATAATACTAGTatcacaacgacgcttggccgtggGTTTTAGAGCTAGAAATAGCAAGT	ACAACGACGCTTGGCCGTGGAGG	CCCAGGGATTTATCGGTAGCGAAAATAAAGGTCGTACAACGACGCTTGGCagaggcggtAGCaccTATACGGCAGCCTTGCTGGCGGAGGCTTTACACGCATCTCGTGTTGATATCTG
lysC_D222T	CCGCCCAAACGTCCGGTTtagtatcctctgATTATACGGCAGCCTTGCTGGCGGAGGCTTTACACGCATCTCGTGTTGATATCTGGacgaccGTGCCGGGCATCTACACCACCGATCCACGCGTAGTTTCCGCAGCAAAACGCATTGATTGACAGCTAGCTCAGTCCTAGGTATAATACTAGTatcggtgtagatgcccgggacgtGTTTTAGAGCTAGAAATAGCAAGT	GGTGTAGATGCCCGGGACGTCGG	ATTATACGGCAGCCTTGCTGGCGGAGGCTTTACACGCATCTCGTGTTGATATCTGGacgaccGTGCCGGGCATCTACACCACCGATCCACGCGTAGTTTCCGCAGCAAAACGCATTGA
lysC_D230T	CCGCCCAAACGTCCGGTTtgacgacagcttAGGCTTTACACGCATCTCGTGTTGATATCTGGACCGACGTCCCGGGCATCTACACCacgaccCCGCGCGTAGTTTCCGCAGCAAAACGCATTGATGAAATCGCGTTTGCCGAAGCGGCTTGACAGCTAGCTCAGTCCTAGGTATAATACTAGTatctgcggaaactacgcgtggatGTTTTAGAGCTAGAAATAGCAAGT	TGCGGAAACTACGCGTGGATCGG	AGGCTTTACACGCATCTCGTGTTGATATCTGGACCGACGTCCCGGGCATCTACACCacgaccCCGCGCGTAGTTTCCGCAGCAAAACGCATTGATGAAATCGCGTTTGCCGAAGCGGC
lysC_D340T	CCGCCCAAACGTCCGGTTgtacacactacgGCATTCTCGCGGTTTCCTCGCGGAAGTTTTCGGCATCCTCGCGCGGCATaacatcagcGTAaccTTAATCACCACGTCAGAAGTGAGCGTGGCATTAACCCTTGATACCACCGGTTCATTGACAGCTAGCTCAGTCCTAGGTATAATACTAGTatccctcgcgcggcataatatttGTTTTAGAGCTAGAAATAGCAAGT	CCTCGCGCGGCATAATATTTCGG	GCATTCTCGCGGTTTCCTCGCGGAAGTTTTCGGCATCCTCGCGCGGCATaacatcagcGTAaccTTAATCACCACGTCAGAAGTGAGCGTGGCATTAACCCTTGATACCACCGGTTCA
lysC_D354T	CCGCCCAAACGTCCGGTTacggagagctacGCATAATATTTCGGTAGACTTAATCACCACGTCAGAAGTGAGCGTGGCATTAACCCTTaccacgACGGGCTCAACCTCCACTGGCGATACGTTGCTGACGCAATCTCTGCTGATGGAGTTGACAGCTAGCTCAGTCCTAGGTATAATACTAGTatcgccagtggaggttgaaccggGTTTTAGAGCTAGAAATAGCAAGT	GCCAGTGGAGGTTGAACCGGTGG	GCATAATATTTCGGTAGACTTAATCACCACGTCAGAAGTGAGCGTGGCATTAACCCTTaccacgACGGGCTCAACCTCCACTGGCGATACGTTGCTGACGCAATCTCTGCTGATGGAG
lysC_E119T	CCGCCCAAACGTCCGGTTcgtgtgtcaataGCAGAAGCGGCGGCGCTGGCAACGTCTCCGGCGCTGACAGATGAGCTGGTCtctcatggtaccCTGATGTCGACCCTGCTGTTTGTTGAGATCCTGCGCGAACGCGATGTTCAGGCACTTGACAGCTAGCTCAGTCCTAGGTATAATACTAGTatcacagatgagctggtcagccaGTTTTAGAGCTAGAAATAGCAAGT	ACAGATGAGCTGGTCAGCCACGG	GCAGAAGCGGCGGCGCTGGCAACGTCTCCGGCGCTGACAGATGAGCTGGTCtctcatggtaccCTGATGTCGACCCTGCTGTTTGTTGAGATCCTGCGCGAACGCGATGTTCAGGCAC
lysC_E346T	CCGCCCAAACGTCCGGTTcactagcacgatTCGCGGAAGTTTTCGGCATCCTCGCGCGGCATAATATTTCGGTAGACTTAATCacgACCAGCaccGTGAGCGTGGCATTAACCCTTGATACCACCGGTTCAACCTCCACTGGCGATACTTGACAGCTAGCTCAGTCCTAGGTATAATACTAGTatctgccacgctcacttctgacgGTTTTAGAGCTAGAAATAGCAAGT	TGCCACGCTCACTTCTGACGTGG	TCGCGGAAGTTTTCGGCATCCTCGCGCGGCATAATATTTCGGTAGACTTAATCacgACCAGCaccGTGAGCGTGGCATTAACCCTTGATACCACCGGTTCAACCTCCACTGGCGATAC
lysC_F184T	CCGCCCAAACGTCCGGTTcacgagtgctcaGGAACTGGCCGCGCTGCAGCTGCTCCCACGTCTCAATGAAGGCTTAGTGattacgcaaGGAaccATCGGTAGCGAAAATAAAGGTCGTACAACGACGCTTGGCCGTGGAGGCAGCGATTTGACAGCTAGCTCAGTCCTAGGTATAATACTAGTatctgaaggcttagtgatcacccGTTTTAGAGCTAGAAATAGCAAGT	TGAAGGCTTAGTGATCACCCAGG	GGAACTGGCCGCGCTGCAGCTGCTCCCACGTCTCAATGAAGGCTTAGTGattacgcaaGGAaccATCGGTAGCGAAAATAAAGGTCGTACAACGACGCTTGGCCGTGGAGGCAGCGAT
lysC_F324T	CCGCCCAAACGTCCGGTTgagtatccgactCTTCGTCGCAATCAGACTCTGCTCACTTTGCACAGCCTGAATATGCTGCATagcagaggcaccCTCGCGGAAGTTTTCGGCATCCTCGCGCGGCATAATATTTCGGTAGACTTAATCATTGACAGCTAGCTCAGTCCTAGGTATAATACTAGTatcctgaatatgctgcattctcgGTTTTAGAGCTAGAAATAGCAAGT	CTGAATATGCTGCATTCTCGCGG	CTTCGTCGCAATCAGACTCTGCTCACTTTGCACAGCCTGAATATGCTGCATagcagaggcaccCTCGCGGAAGTTTTCGGCATCCTCGCGCGGCATAATATTTCGGTAGACTTAATCA
lysC_G10T	CCGCCCAAACGTCCGGTTctacaagcagctGCTGAAAATGGATCCCCTGACACGAGGTAGTTATGTCTGAAATTGTTGTCTCCaagttcaccGGTACCAGCGTAGCTGATTTTGACGCCATGAACCGCAGCGCTGATATTGTGCTTTCTTGACAGCTAGCTCAGTCCTAGGTATAATACTAGTatcgaaattgttgtctccaaattGTTTTAGAGCTAGAAATAGCAAGT	GAAATTGTTGTCTCCAAATTTGG	GCTGAAAATGGATCCCCTGACACGAGGTAGTTATGTCTGAAATTGTTGTCTCCaagttcaccGGTACCAGCGTAGCTGATTTTGACGCCATGAACCGCAGCGCTGATATTGTGCTTTC
lysC_G11T	CCGCCCAAACGTCCGGTTctccatcgcgatGAAAATGGATCCCCTGACACGAGGTAGTTATGTCTGAAATTGTTGTCTCCAAAttcggtaccACCAGCGTAGCTGATTTTGACGCCATGAACCGCAGCGCTGATATTGTGCTTTCTGATTGACAGCTAGCTCAGTCCTAGGTATAATACTAGTatcattgttgtctccaaatttggGTTTTAGAGCTAGAAATAGCAAGT	ATTGTTGTCTCCAAATTTGGCGG	GAAAATGGATCCCCTGACACGAGGTAGTTATGTCTGAAATTGTTGTCTCCAAAttcggtaccACCAGCGTAGCTGATTTTGACGCCATGAACCGCAGCGCTGATATTGTGCTTTCTGA
lysC_G197T	CCGCCCAAACGTCCGGTTactactgtacgaGCTTAGTGATCACCCAGGGATTTATCGGTAGCGAAAATAAAGGTCGTACAACGaccttaaccCGTGGAGGCAGCGATTATACGGCAGCCTTGCTGGCGGAGGCTTTACACGCATCTCGTTGACAGCTAGCTCAGTCCTAGGTATAATACTAGTatcaaaggtcgtacaacgacgctGTTTTAGAGCTAGAAATAGCAAGT	AAAGGTCGTACAACGACGCTTGG	GCTTAGTGATCACCCAGGGATTTATCGGTAGCGAAAATAAAGGTCGTACAACGaccttaaccCGTGGAGGCAGCGATTATACGGCAGCCTTGCTGGCGGAGGCTTTACACGCATCTCG
lysC_G199T	CCGCCCAAACGTCCGGTTtacgtcgatggtTGATCACCCAGGGATTTATCGGTAGCGAAAATAAAGGTCGTACAACGACGCTTggtagaaccGGCAGCGATTATACGGCAGCCTTGCTGGCGGAGGCTTTACACGCATCTCGTGTTGATTGACAGCTAGCTCAGTCCTAGGTATAATACTAGTatccgtacaacgacgcttggccgGTTTTAGAGCTAGAAATAGCAAGT	CGTACAACGACGCTTGGCCGTGG	TGATCACCCAGGGATTTATCGGTAGCGAAAATAAAGGTCGTACAACGACGCTTggtagaaccGGCAGCGATTATACGGCAGCCTTGCTGGCGGAGGCTTTACACGCATCTCGTGTTGA
lysC_G200T	CCGCCCAAACGTCCGGTTttcagctatgtcTCACCCAGGGATTTATCGGTAGCGAAAATAAAGGTCGTACAACGACGCTTGGCagaggcaccAGCGATTATACGGCAGCCTTGCTGGCGGAGGCTTTACACGCATCTCGTGTTGATATTTGACAGCTAGCTCAGTCCTAGGTATAATACTAGTatcacaacgacgcttggccgtggGTTTTAGAGCTAGAAATAGCAAGT	ACAACGACGCTTGGCCGTGGAGG	TCACCCAGGGATTTATCGGTAGCGAAAATAAAGGTCGTACAACGACGCTTGGCagaggcaccAGCGATTATACGGCAGCCTTGCTGGCGGAGGCTTTACACGCATCTCGTGTTGATAT
lysC_G225T	CCGCCCAAACGTCCGGTTacagtcgtcgtaCAGCCTTGCTGGCGGAGGCTTTACACGCATCTCGTGTTGATATCTGGACCgatgtgccaaccATCTACACCACCGATCCACGCGTAGTTTCCGCAGCAAAACGCATTGATGAAATCGCTTGACAGCTAGCTCAGTCCTAGGTATAATACTAGTatctgatatctggaccgacgtccGTTTTAGAGCTAGAAATAGCAAGT	TGATATCTGGACCGACGTCCCGG	CAGCCTTGCTGGCGGAGGCTTTACACGCATCTCGTGTTGATATCTGGACCgatgtgccaaccATCTACACCACCGATCCACGCGTAGTTTCCGCAGCAAAACGCATTGATGAAATCGC
lysC_G255T	CCGCCCAAACGTCCGGTTagtctacgctctCCGCAGCAAAACGCATTGATGAAATCGCGTTTGCCGAAGCGGCAGAGATGGCAaccttcaccGCAAAAGTACTGCATCCGGCAACGTTGCTACCCGCAGTACGCAGCGATATCCCGGTTTGACAGCTAGCTCAGTCCTAGGTATAATACTAGTatcgcggcagagatggcaactttGTTTTAGAGCTAGAAATAGCAAGT	GCGGCAGAGATGGCAACTTTTGG	CCGCAGCAAAACGCATTGATGAAATCGCGTTTGCCGAAGCGGCAGAGATGGCAaccttcaccGCAAAAGTACTGCATCCGGCAACGTTGCTACCCGCAGTACGCAGCGATATCCCGGT
lysC_G323T	CCGCCCAAACGTCCGGTTatgcgtgaagacCGCTTCGTCGCAATCAGACTCTGCTCACTTTGCACAGCCTGAATATGCTGCATagcagaaccTTCCTCGCGGAAGTTTTCGGCATCCTCGCGCGGCATAATATTTCGGTAGACTTAATTTGACAGCTAGCTCAGTCCTAGGTATAATACTAGTatcctgaatatgctgcattctcgGTTTTAGAGCTAGAAATAGCAAGT	CTGAATATGCTGCATTCTCGCGG	CGCTTCGTCGCAATCAGACTCTGCTCACTTTGCACAGCCTGAATATGCTGCATagcagaaccTTCCTCGCGGAAGTTTTCGGCATCCTCGCGCGGCATAATATTTCGGTAGACTTAAT
lysC_H320T	CCGCCCAAACGTCCGGTTtctcgcaagtgaCTCTGGCGCTTCGTCGCAATCAGACTCTGCTCACTTTGCACAGCCTGAATATGCTGaccagcagaggcTTCCTCGCGGAAGTTTTCGGCATCCTCGCGCGGCATAATATTTCGGTAGATTGACAGCTAGCTCAGTCCTAGGTATAATACTAGTatcctgaatatgctgcattctcgGTTTTAGAGCTAGAAATAGCAAGT	CTGAATATGCTGCATTCTCGCGG	CTCTGGCGCTTCGTCGCAATCAGACTCTGCTCACTTTGCACAGCCTGAATATGCTGaccagcagaggcTTCCTCGCGGAAGTTTTCGGCATCCTCGCGCGGCATAATATTTCGGTAGA
lysC_I226T	CCGCCCAAACGTCCGGTTtacactgtgcttAGCCTTGCTGGCGGAGGCTTTACACGCATCTCGTGTTGATATCTGGACCgatgtgccaGGCaccTACACCACCGATCCACGCGTAGTTTCCGCAGCAAAACGCATTGATGAAATCGCGTTGACAGCTAGCTCAGTCCTAGGTATAATACTAGTatctgatatctggaccgacgtccGTTTTAGAGCTAGAAATAGCAAGT	TGATATCTGGACCGACGTCCCGG	AGCCTTGCTGGCGGAGGCTTTACACGCATCTCGTGTTGATATCTGGACCgatgtgccaGGCaccTACACCACCGATCCACGCGTAGTTTCCGCAGCAAAACGCATTGATGAAATCGCG
lysC_I337T	CCGCCCAAACGTCCGGTTtagcgacagacaTATGCTGCATTCTCGCGGTTTCCTCGCGGAAGTTTTCGGCATCCTCGCGCGGCATaacaccagcGTAGACTTAATCACCACGTCAGAAGTGAGCGTGGCATTAACCCTTGATACCACCTTGACAGCTAGCTCAGTCCTAGGTATAATACTAGTatccctcgcgcggcataatatttGTTTTAGAGCTAGAAATAGCAAGT	CCTCGCGCGGCATAATATTTCGG	TATGCTGCATTCTCGCGGTTTCCTCGCGGAAGTTTTCGGCATCCTCGCGCGGCATaacaccagcGTAGACTTAATCACCACGTCAGAAGTGAGCGTGGCATTAACCCTTGATACCACC
lysC_K257T	CCGCCCAAACGTCCGGTTcaggtcgtctctCAGCAAAACGCATTGATGAAATCGCGTTTGCCGAAGCGGCAGAGATGGCAaccttcggcGCAaccGTACTGCATCCGGCAACGTTGCTACCCGCAGTACGCAGCGATATCCCGGTCTTTTGACAGCTAGCTCAGTCCTAGGTATAATACTAGTatcgcggcagagatggcaactttGTTTTAGAGCTAGAAATAGCAAGT	GCGGCAGAGATGGCAACTTTTGG	CAGCAAAACGCATTGATGAAATCGCGTTTGCCGAAGCGGCAGAGATGGCAaccttcggcGCAaccGTACTGCATCCGGCAACGTTGCTACCCGCAGTACGCAGCGATATCCCGGTCTT
lysC_K8T	CCGCCCAAACGTCCGGTTgactatgcgtacGCCAAGGCTGAAAATGGATCCCCTGACACGAGGTAGTTATGTCTGAAATTGTTGTCagcaccTTCGGCGGTACCAGCGTAGCTGATTTTGACGCCATGAACCGCAGCGCTGATATTGTTTGACAGCTAGCTCAGTCCTAGGTATAATACTAGTatctacgctggtaccgccaaattGTTTTAGAGCTAGAAATAGCAAGT	TACGCTGGTACCGCCAAATTTGG	GCCAAGGCTGAAAATGGATCCCCTGACACGAGGTAGTTATGTCTGAAATTGTTGTCagcaccTTCGGCGGTACCAGCGTAGCTGATTTTGACGCCATGAACCGCAGCGCTGATATTGT
lysC_L325T	CCGCCCAAACGTCCGGTTctcctgtcacagGTCGCAATCAGACTCTGCTCACTTTGCACAGCCTGAATATGCTGCATTCTCGCGGTTTCaccGCCGAGGTTTTCGGCATCCTCGCGCGGCATAATATTTCGGTAGACTTAATCACCACTTGACAGCTAGCTCAGTCCTAGGTATAATACTAGTatcggatgccgaaaacttccgcgGTTTTAGAGCTAGAAATAGCAAGT	GGATGCCGAAAACTTCCGCGAGG	GTCGCAATCAGACTCTGCTCACTTTGCACAGCCTGAATATGCTGCATTCTCGCGGTTTCaccGCCGAGGTTTTCGGCATCCTCGCGCGGCATAATATTTCGGTAGACTTAATCACCAC
lysC_M251T	CCGCCCAAACGTCCGGTTatcgtgtgaggaCACGCGTAGTTTCCGCAGCAAAACGCATTGATGAAATCGCGTTTGCCGAAGCGgcggaaaccGCAACTTTTGGTGCAAAAGTACTGCATCCGGCAACGTTGCTACCCGCAGTACGCAGTTGACAGCTAGCTCAGTCCTAGGTATAATACTAGTatcgtttgccgaagcggcagagaGTTTTAGAGCTAGAAATAGCAAGT	GTTTGCCGAAGCGGCAGAGATGG	CACGCGTAGTTTCCGCAGCAAAACGCATTGATGAAATCGCGTTTGCCGAAGCGgcggaaaccGCAACTTTTGGTGCAAAAGTACTGCATCCGGCAACGTTGCTACCCGCAGTACGCAG
lysC_M318T	CCGCCCAAACGTCCGGTTacgtgactcgatCGCTGTTCCGCGCTCTGGCGCTTCGTCGCAATCAGACTCTGCTCACTTTGCACAGCttaAACaccCTGCATTCTCGCGGTTTCCTCGCGGAAGTTTTCGGCATCCTCGCGCGGCATAATTGACAGCTAGCTCAGTCCTAGGTATAATACTAGTatccgcgagaatgcagcatattcGTTTTAGAGCTAGAAATAGCAAGT	CGCGAGAATGCAGCATATTCAGG	CGCTGTTCCGCGCTCTGGCGCTTCGTCGCAATCAGACTCTGCTCACTTTGCACAGCttaAACaccCTGCATTCTCGCGGTTTCCTCGCGGAAGTTTTCGGCATCCTCGCGCGGCATAA
lysC_P231T	CCGCCCAAACGTCCGGTTgactatgcgagaGGCTTTACACGCATCTCGTGTTGATATCTGGACCGACGTCCCGGGCATCTACACCacgGACaccCGCGTAGTTTCCGCAGCAAAACGCATTGATGAAATCGCGTTTGCCGAAGCGGCATTGACAGCTAGCTCAGTCCTAGGTATAATACTAGTatctgcggaaactacgcgtggatGTTTTAGAGCTAGAAATAGCAAGT	TGCGGAAACTACGCGTGGATCGG	GGCTTTACACGCATCTCGTGTTGATATCTGGACCGACGTCCCGGGCATCTACACCacgGACaccCGCGTAGTTTCCGCAGCAAAACGCATTGATGAAATCGCGTTTGCCGAAGCGGCA
lysC_R198T	CCGCCCAAACGTCCGGTTctatagtcctgtTAGTGATCACCCAGGGATTTATCGGTAGCGAAAATAAAGGTCGTACAACGACGCTTGGCaccGGCGGTAGCGATTATACGGCAGCCTTGCTGGCGGAGGCTTTACACGCATCTCGTGTTTGACAGCTAGCTCAGTCCTAGGTATAATACTAGTatcccgtataatcgctgcctccaGTTTTAGAGCTAGAAATAGCAAGT	CCGTATAATCGCTGCCTCCACGG	TAGTGATCACCCAGGGATTTATCGGTAGCGAAAATAAAGGTCGTACAACGACGCTTGGCaccGGCGGTAGCGATTATACGGCAGCCTTGCTGGCGGAGGCTTTACACGCATCTCGTGT
lysC_R232T	CCGCCCAAACGTCCGGTTtgatcagatctgCTTTACACGCATCTCGTGTTGATATCTGGACCGACGTCCCGGGCATCTACACCacgGACCCGaccGTAGTTTCCGCAGCAAAACGCATTGATGAAATCGCGTTTGCCGAAGCGGCAGATTGACAGCTAGCTCAGTCCTAGGTATAATACTAGTatctgcggaaactacgcgtggatGTTTTAGAGCTAGAAATAGCAAGT	TGCGGAAACTACGCGTGGATCGG	CTTTACACGCATCTCGTGTTGATATCTGGACCGACGTCCCGGGCATCTACACCacgGACCCGaccGTAGTTTCCGCAGCAAAACGCATTGATGAAATCGCGTTTGCCGAAGCGGCAGA
lysC_R322T	CCGCCCAAACGTCCGGTTcgacgtacatgcTGGCGCTTCGTCGCAATCAGACTCTGCTCACTTTGCACAGCCTGAATATGCTGCATagcaccggcTTCCTCGCGGAAGTTTTCGGCATCCTCGCGCGGCATAATATTTCGGTAGACTTTTGACAGCTAGCTCAGTCCTAGGTATAATACTAGTatcctgaatatgctgcattctcgGTTTTAGAGCTAGAAATAGCAAGT	CTGAATATGCTGCATTCTCGCGG	TGGCGCTTCGTCGCAATCAGACTCTGCTCACTTTGCACAGCCTGAATATGCTGCATagcaccggcTTCCTCGCGGAAGTTTTCGGCATCCTCGCGCGGCATAATATTTCGGTAGACTT
lysC_S201T	CCGCCCAAACGTCCGGTTtacgcatgtgcaACCCAGGGATTTATCGGTAGCGAAAATAAAGGTCGTACAACGACGCTTGGCagaggcggtaccGATTATACGGCAGCCTTGCTGGCGGAGGCTTTACACGCATCTCGTGTTGATATCTTTGACAGCTAGCTCAGTCCTAGGTATAATACTAGTatcacaacgacgcttggccgtggGTTTTAGAGCTAGAAATAGCAAGT	ACAACGACGCTTGGCCGTGGAGG	ACCCAGGGATTTATCGGTAGCGAAAATAAAGGTCGTACAACGACGCTTGGCagaggcggtaccGATTATACGGCAGCCTTGCTGGCGGAGGCTTTACACGCATCTCGTGTTGATATCT
lysC_S321T	CCGCCCAAACGTCCGGTTgcaacagagtcaCTGGCGCTTCGTCGCAATCAGACTCTGCTCACTTTGCACAGCCTGAATATGCTGCATaccagaggcTTCCTCGCGGAAGTTTTCGGCATCCTCGCGCGGCATAATATTTCGGTAGACTTTGACAGCTAGCTCAGTCCTAGGTATAATACTAGTatcctgaatatgctgcattctcgGTTTTAGAGCTAGAAATAGCAAGT	CTGAATATGCTGCATTCTCGCGG	CTGGCGCTTCGTCGCAATCAGACTCTGCTCACTTTGCACAGCCTGAATATGCTGCATaccagaggcTTCCTCGCGGAAGTTTTCGGCATCCTCGCGCGGCATAATATTTCGGTAGACT
lysC_S338T	CCGCCCAAACGTCCGGTTactagagaagctTGCTGCATTCTCGCGGTTTCCTCGCGGAAGTTTTCGGCATCCTCGCGCGGCATaacatcaccGTAGACTTAATCACCACGTCAGAAGTGAGCGTGGCATTAACCCTTGATACCACCGGTTGACAGCTAGCTCAGTCCTAGGTATAATACTAGTatccctcgcgcggcataatatttGTTTTAGAGCTAGAAATAGCAAGT	CCTCGCGCGGCATAATATTTCGG	TGCTGCATTCTCGCGGTTTCCTCGCGGAAGTTTTCGGCATCCTCGCGCGGCATaacatcaccGTAGACTTAATCACCACGTCAGAAGTGAGCGTGGCATTAACCCTTGATACCACCGG
lysC_S345T	CCGCCCAAACGTCCGGTTgagcgacatcagCCTCGCGGAAGTTTTCGGCATCCTCGCGCGGCATAATATTTCGGTAGACTTAATCacgACCaccGAAGTGAGCGTGGCATTAACCCTTGATACCACCGGTTCAACCTCCACTGGCGATTTGACAGCTAGCTCAGTCCTAGGTATAATACTAGTatctgccacgctcacttctgacgGTTTTAGAGCTAGAAATAGCAAGT	TGCCACGCTCACTTCTGACGTGG	CCTCGCGGAAGTTTTCGGCATCCTCGCGCGGCATAATATTTCGGTAGACTTAATCacgACCaccGAAGTGAGCGTGGCATTAACCCTTGATACCACCGGTTCAACCTCCACTGGCGAT
lysC_S348T	CCGCCCAAACGTCCGGTTgactgtgttacgTTTCGGCATCCTCGCGCGGCATAATATTTCGGTAGACTTAATCACCACGTCAGAAgttaccgttGCATTAACCCTTGATACCACCGGTTCAACCTCCACTGGCGATACGTTGCTGACGTTGACAGCTAGCTCAGTCCTAGGTATAATACTAGTatccaccacgtcagaagtgagcgGTTTTAGAGCTAGAAATAGCAAGT	CACCACGTCAGAAGTGAGCGTGG	TTTCGGCATCCTCGCGCGGCATAATATTTCGGTAGACTTAATCACCACGTCAGAAgttaccgttGCATTAACCCTTGATACCACCGGTTCAACCTCCACTGGCGATACGTTGCTGACG
lysC_S39T	CCGCCCAAACGTCCGGTTtgacttgctctgCCATGAACCGCAGCGCTGATATTGTGCTTTCTGATGCCAACGTGCGTTTAGTTgtgttaaccGCTTCTGCTGGTATCACTAATCTGCTGGTCGCTTTAGCTGAAGGACTGGAACCTGGTTGACAGCTAGCTCAGTCCTAGGTATAATACTAGTatccgtgcgtttagttgtcctctGTTTTAGAGCTAGAAATAGCAAGT	CGTGCGTTTAGTTGTCCTCTCGG	CCATGAACCGCAGCGCTGATATTGTGCTTTCTGATGCCAACGTGCGTTTAGTTgtgttaaccGCTTCTGCTGGTATCACTAATCTGCTGGTCGCTTTAGCTGAAGGACTGGAACCTGG
lysC_T12T	CCGCCCAAACGTCCGGTTagcataggagctAATGGATCCCCTGACACGAGGTAGTTATGTCTGAAATTGTTGTCTCCAAATTTGGCGGTaccTCTGTGGCTGATTTTGACGCCATGAACCGCAGCGCTGATATTGTGCTTTCTGATGCTTGACAGCTAGCTCAGTCCTAGGTATAATACTAGTatcggcgtcaaaatcagctacgcGTTTTAGAGCTAGAAATAGCAAGT	GGCGTCAAAATCAGCTACGCTGG	AATGGATCCCCTGACACGAGGTAGTTATGTCTGAAATTGTTGTCTCCAAATTTGGCGGTaccTCTGTGGCTGATTTTGACGCCATGAACCGCAGCGCTGATATTGTGCTTTCTGATGC
lysC_T221T	CCGCCCAAACGTCCGGTTatgatagcacctGCGATTATACGGCAGCCTTGCTGGCGGAGGCTTTACACGCATCTCGTGTTGATATCTGGaccGATGTGCCGGGCATCTACACCACCGATCCACGCGTAGTTTCCGCAGCAAAACGCATTTGACAGCTAGCTCAGTCCTAGGTATAATACTAGTatcggtgtagatgcccgggacgtGTTTTAGAGCTAGAAATAGCAAGT	GGTGTAGATGCCCGGGACGTCGG	GCGATTATACGGCAGCCTTGCTGGCGGAGGCTTTACACGCATCTCGTGTTGATATCTGGaccGATGTGCCGGGCATCTACACCACCGATCCACGCGTAGTTTCCGCAGCAAAACGCAT
lysC_T228T	CCGCCCAAACGTCCGGTTgcgtcaactataTGGCGGAGGCTTTACACGCATCTCGTGTTGATATCTGGACCGACGTCCCGGGCATCTACaccACGGACCCACGCGTAGTTTCCGCAGCAAAACGCATTGATGAAATCGCGTTTGCCGATTGACAGCTAGCTCAGTCCTAGGTATAATACTAGTatcggaaactacgcgtggatcggGTTTTAGAGCTAGAAATAGCAAGT	GGAAACTACGCGTGGATCGGTGG	TGGCGGAGGCTTTACACGCATCTCGTGTTGATATCTGGACCGACGTCCCGGGCATCTACaccACGGACCCACGCGTAGTTTCCGCAGCAAAACGCATTGATGAAATCGCGTTTGCCGA
lysC_T229T	CCGCCCAAACGTCCGGTTgaactagctgctCGGAGGCTTTACACGCATCTCGTGTTGATATCTGGACCGACGTCCCGGGCATCTACACCaccGACCCGCGCGTAGTTTCCGCAGCAAAACGCATTGATGAAATCGCGTTTGCCGAAGCTTGACAGCTAGCTCAGTCCTAGGTATAATACTAGTatctgcggaaactacgcgtggatGTTTTAGAGCTAGAAATAGCAAGT	TGCGGAAACTACGCGTGGATCGG	CGGAGGCTTTACACGCATCTCGTGTTGATATCTGGACCGACGTCCCGGGCATCTACACCaccGACCCGCGCGTAGTTTCCGCAGCAAAACGCATTGATGAAATCGCGTTTGCCGAAGC
lysC_T344T	CCGCCCAAACGTCCGGTTatacgtcaatcgTCCTCGCGGAAGTTTTCGGCATCCTCGCGCGGCATAATATTTCGGTAGACTTAATCacgaccAGCGAAGTGAGCGTGGCATTAACCCTTGATACCACCGGTTCAACCTCCACTGGCGATTGACAGCTAGCTCAGTCCTAGGTATAATACTAGTatctgccacgctcacttctgacgGTTTTAGAGCTAGAAATAGCAAGT	TGCCACGCTCACTTCTGACGTGG	TCCTCGCGGAAGTTTTCGGCATCCTCGCGCGGCATAATATTTCGGTAGACTTAATCacgaccAGCGAAGTGAGCGTGGCATTAACCCTTGATACCACCGGTTCAACCTCCACTGGCGA
lysC_T45T	CCGCCCAAACGTCCGGTTgattagtgtcacCTGATATTGTGCTTTCTGATGCCAACGTGCGTTTAGTTGTCCTCTCGGCTagcgcgggcATCaccAATCTGCTGGTCGCTTTAGCTGAAGGACTGGAACCTGGCGAGCGATTCGAAAATTGACAGCTAGCTCAGTCCTAGGTATAATACTAGTatcgttgtcctctcggcttctgcGTTTTAGAGCTAGAAATAGCAAGT	GTTGTCCTCTCGGCTTCTGCTGG	CTGATATTGTGCTTTCTGATGCCAACGTGCGTTTAGTTGTCCTCTCGGCTagcgcgggcATCaccAATCTGCTGGTCGCTTTAGCTGAAGGACTGGAACCTGGCGAGCGATTCGAAAA
lysC_V223T	CCGCCCAAACGTCCGGTTagcacaagcgatTACGGCAGCCTTGCTGGCGGAGGCTTTACACGCATCTCGTGTTGATATCTGGACCgataccccaGGCATCTACACCACCGATCCACGCGTAGTTTCCGCAGCAAAACGCATTGATGAATTGACAGCTAGCTCAGTCCTAGGTATAATACTAGTatctgatatctggaccgacgtccGTTTTAGAGCTAGAAATAGCAAGT	TGATATCTGGACCGACGTCCCGG	TACGGCAGCCTTGCTGGCGGAGGCTTTACACGCATCTCGTGTTGATATCTGGACCgataccccaGGCATCTACACCACCGATCCACGCGTAGTTTCCGCAGCAAAACGCATTGATGAA
lysC_V258T	CCGCCCAAACGTCCGGTTaggcgatgctgaGCAAAACGCATTGATGAAATCGCGTTTGCCGAAGCGGCAGAGATGGCAaccttcggcGCAAAAaccCTGCATCCGGCAACGTTGCTACCCGCAGTACGCAGCGATATCCCGGTCTTTGTTGACAGCTAGCTCAGTCCTAGGTATAATACTAGTatcgcggcagagatggcaactttGTTTTAGAGCTAGAAATAGCAAGT	GCGGCAGAGATGGCAACTTTTGG	GCAAAACGCATTGATGAAATCGCGTTTGCCGAAGCGGCAGAGATGGCAaccttcggcGCAAAAaccCTGCATCCGGCAACGTTGCTACCCGCAGTACGCAGCGATATCCCGGTCTTTG
lysC_V339T	CCGCCCAAACGTCCGGTTagatgtgtactcTGCATTCTCGCGGTTTCCTCGCGGAAGTTTTCGGCATCCTCGCGCGGCATaacatcagcaccGACTTAATCACCACGTCAGAAGTGAGCGTGGCATTAACCCTTGATACCACCGGTTCTTGACAGCTAGCTCAGTCCTAGGTATAATACTAGTatccctcgcgcggcataatatttGTTTTAGAGCTAGAAATAGCAAGT	CCTCGCGCGGCATAATATTTCGG	TGCATTCTCGCGGTTTCCTCGCGGAAGTTTTCGGCATCCTCGCGCGGCATaacatcagcaccGACTTAATCACCACGTCAGAAGTGAGCGTGGCATTAACCCTTGATACCACCGGTTC
lysC_V347T	CCGCCCAAACGTCCGGTTtacggtgatcacTTTTCGGCATCCTCGCGCGGCATAATATTTCGGTAGACTTAATCACCACGTCAGAAacctctgttGCATTAACCCTTGATACCACCGGTTCAACCTCCACTGGCGATACGTTGCTGACTTGACAGCTAGCTCAGTCCTAGGTATAATACTAGTatccaccacgtcagaagtgagcgGTTTTAGAGCTAGAAATAGCAAGT	CACCACGTCAGAAGTGAGCGTGG	TTTTCGGCATCCTCGCGCGGCATAATATTTCGGTAGACTTAATCACCACGTCAGAAacctctgttGCATTAACCCTTGATACCACCGGTTCAACCTCCACTGGCGATACGTTGCTGAC
lysC_W220T	CCGCCCAAACGTCCGGTTccatcagtactcCAGCGATTATACGGCAGCCTTGCTGGCGGAGGCTTTACACGCATCTCGTGTTGATATCaccacgGATGTGCCGGGCATCTACACCACCGATCCACGCGTAGTTTCCGCAGCAAAACGCTTGACAGCTAGCTCAGTCCTAGGTATAATACTAGTatcggtgtagatgcccgggacgtGTTTTAGAGCTAGAAATAGCAAGT	GGTGTAGATGCCCGGGACGTCGG	CAGCGATTATACGGCAGCCTTGCTGGCGGAGGCTTTACACGCATCTCGTGTTGATATCaccacgGATGTGCCGGGCATCTACACCACCGATCCACGCGTAGTTTCCGCAGCAAAACGC
lysC_Y227T	CCGCCCAAACGTCCGGTTctctgcatagagGCTGGCGGAGGCTTTACACGCATCTCGTGTTGATATCTGGACCGACGTCCCGGGCATCaccacgACGGACCCACGCGTAGTTTCCGCAGCAAAACGCATTGATGAAATCGCGTTTGCCTTGACAGCTAGCTCAGTCCTAGGTATAATACTAGTatcggaaactacgcgtggatcggGTTTTAGAGCTAGAAATAGCAAGT	GGAAACTACGCGTGGATCGGTGG	GCTGGCGGAGGCTTTACACGCATCTCGTGTTGATATCTGGACCGACGTCCCGGGCATCaccacgACGGACCCACGCGTAGTTTCCGCAGCAAAACGCATTGATGAAATCGCGTTTGCC
lysC_A256G	CCGCCCAAACGTCCGGTTcctgtcacatcgGCAGCAAAACGCATTGATGAAATCGCGTTTGCCGAAGCGGCAGAGATGGCAaccttcggcggcAAAGTACTGCATCCGGCAACGTTGCTACCCGCAGTACGCAGCGATATCCCGGTCTTTGACAGCTAGCTCAGTCCTAGGTATAATACTAGTatcgcggcagagatggcaactttGTTTTAGAGCTAGAAATAGCAAGT	GCGGCAGAGATGGCAACTTTTGG	GCAGCAAAACGCATTGATGAAATCGCGTTTGCCGAAGCGGCAGAGATGGCAaccttcggcggcAAAGTACTGCATCCGGCAACGTTGCTACCCGCAGTACGCAGCGATATCCCGGTCT
lysC_A326G	CCGCCCAAACGTCCGGTTcggacactatgcGCAATCAGACTCTGCTCACTTTGCACAGCCTGAATATGCTGCATTCTCGCGGTtttttaggcGAAGTTTTCGGCATCCTCGCGCGGCATAATATTTCGGTAGACTTAATCACCACGTCTTGACAGCTAGCTCAGTCCTAGGTATAATACTAGTatcgcattctcgcggtttcctcgGTTTTAGAGCTAGAAATAGCAAGT	GCATTCTCGCGGTTTCCTCGCGG	GCAATCAGACTCTGCTCACTTTGCACAGCCTGAATATGCTGCATTCTCGCGGTtttttaggcGAAGTTTTCGGCATCCTCGCGCGGCATAATATTTCGGTAGACTTAATCACCACGTC
lysC_A40G	CCGCCCAAACGTCCGGTTagaagcgcatatTGAACCGCAGCGCTGATATTGTGCTTTCTGATGCCAACGTGCGTTTAGTTgtgttaagcggcTCTGCTGGTATCACTAATCTGCTGGTCGCTTTAGCTGAAGGACTGGAACCTGGCGATTGACAGCTAGCTCAGTCCTAGGTATAATACTAGTatccgtgcgtttagttgtcctctGTTTTAGAGCTAGAAATAGCAAGT	CGTGCGTTTAGTTGTCCTCTCGG	TGAACCGCAGCGCTGATATTGTGCTTTCTGATGCCAACGTGCGTTTAGTTgtgttaagcggcTCTGCTGGTATCACTAATCTGCTGGTCGCTTTAGCTGAAGGACTGGAACCTGGCGA
lysC_D202G	CCGCCCAAACGTCCGGTTcctcatatcagtCCCAGGGATTTATCGGTAGCGAAAATAAAGGTCGTACAACGACGCTTGGCagaggcggtAGCggcTATACGGCAGCCTTGCTGGCGGAGGCTTTACACGCATCTCGTGTTGATATCTGTTGACAGCTAGCTCAGTCCTAGGTATAATACTAGTatcacaacgacgcttggccgtggGTTTTAGAGCTAGAAATAGCAAGT	ACAACGACGCTTGGCCGTGGAGG	CCCAGGGATTTATCGGTAGCGAAAATAAAGGTCGTACAACGACGCTTGGCagaggcggtAGCggcTATACGGCAGCCTTGCTGGCGGAGGCTTTACACGCATCTCGTGTTGATATCTG
lysC_D222G	CCGCCCAAACGTCCGGTTcatacactaggtATTATACGGCAGCCTTGCTGGCGGAGGCTTTACACGCATCTCGTGTTGATATCTGGacgggcGTGCCGGGCATCTACACCACCGATCCACGCGTAGTTTCCGCAGCAAAACGCATTGATTGACAGCTAGCTCAGTCCTAGGTATAATACTAGTatcggtgtagatgcccgggacgtGTTTTAGAGCTAGAAATAGCAAGT	GGTGTAGATGCCCGGGACGTCGG	ATTATACGGCAGCCTTGCTGGCGGAGGCTTTACACGCATCTCGTGTTGATATCTGGacgggcGTGCCGGGCATCTACACCACCGATCCACGCGTAGTTTCCGCAGCAAAACGCATTGA
lysC_D230G	CCGCCCAAACGTCCGGTTaagctgacacagAGGCTTTACACGCATCTCGTGTTGATATCTGGACCGACGTCCCGGGCATCTACACCacgggcCCGCGCGTAGTTTCCGCAGCAAAACGCATTGATGAAATCGCGTTTGCCGAAGCGGCTTGACAGCTAGCTCAGTCCTAGGTATAATACTAGTatctgcggaaactacgcgtggatGTTTTAGAGCTAGAAATAGCAAGT	TGCGGAAACTACGCGTGGATCGG	AGGCTTTACACGCATCTCGTGTTGATATCTGGACCGACGTCCCGGGCATCTACACCacgggcCCGCGCGTAGTTTCCGCAGCAAAACGCATTGATGAAATCGCGTTTGCCGAAGCGGC
lysC_D340G	CCGCCCAAACGTCCGGTTacgcagcaagacGCATTCTCGCGGTTTCCTCGCGGAAGTTTTCGGCATCCTCGCGCGGCATaacatcagcGTAggcTTAATCACCACGTCAGAAGTGAGCGTGGCATTAACCCTTGATACCACCGGTTCATTGACAGCTAGCTCAGTCCTAGGTATAATACTAGTatccctcgcgcggcataatatttGTTTTAGAGCTAGAAATAGCAAGT	CCTCGCGCGGCATAATATTTCGG	GCATTCTCGCGGTTTCCTCGCGGAAGTTTTCGGCATCCTCGCGCGGCATaacatcagcGTAggcTTAATCACCACGTCAGAAGTGAGCGTGGCATTAACCCTTGATACCACCGGTTCA
lysC_D354G	CCGCCCAAACGTCCGGTTgcagatatgatgGCATAATATTTCGGTAGACTTAATCACCACGTCAGAAGTGAGCGTGGCATTAACCCTTggcacgACGGGCTCAACCTCCACTGGCGATACGTTGCTGACGCAATCTCTGCTGATGGAGTTGACAGCTAGCTCAGTCCTAGGTATAATACTAGTatcgccagtggaggttgaaccggGTTTTAGAGCTAGAAATAGCAAGT	GCCAGTGGAGGTTGAACCGGTGG	GCATAATATTTCGGTAGACTTAATCACCACGTCAGAAGTGAGCGTGGCATTAACCCTTggcacgACGGGCTCAACCTCCACTGGCGATACGTTGCTGACGCAATCTCTGCTGATGGAG
lysC_E119G	CCGCCCAAACGTCCGGTTtagacacagcaaGCAGAAGCGGCGGCGCTGGCAACGTCTCCGGCGCTGACAGATGAGCTGGTCtctcatggtggcCTGATGTCGACCCTGCTGTTTGTTGAGATCCTGCGCGAACGCGATGTTCAGGCACTTGACAGCTAGCTCAGTCCTAGGTATAATACTAGTatcacagatgagctggtcagccaGTTTTAGAGCTAGAAATAGCAAGT	ACAGATGAGCTGGTCAGCCACGG	GCAGAAGCGGCGGCGCTGGCAACGTCTCCGGCGCTGACAGATGAGCTGGTCtctcatggtggcCTGATGTCGACCCTGCTGTTTGTTGAGATCCTGCGCGAACGCGATGTTCAGGCAC
lysC_E346G	CCGCCCAAACGTCCGGTTagtagtctagtcTCGCGGAAGTTTTCGGCATCCTCGCGCGGCATAATATTTCGGTAGACTTAATCacgACCAGCggcGTGAGCGTGGCATTAACCCTTGATACCACCGGTTCAACCTCCACTGGCGATACTTGACAGCTAGCTCAGTCCTAGGTATAATACTAGTatctgccacgctcacttctgacgGTTTTAGAGCTAGAAATAGCAAGT	TGCCACGCTCACTTCTGACGTGG	TCGCGGAAGTTTTCGGCATCCTCGCGCGGCATAATATTTCGGTAGACTTAATCacgACCAGCggcGTGAGCGTGGCATTAACCCTTGATACCACCGGTTCAACCTCCACTGGCGATAC
lysC_F184G	CCGCCCAAACGTCCGGTTtagtcagataccGGAACTGGCCGCGCTGCAGCTGCTCCCACGTCTCAATGAAGGCTTAGTGattacgcaaGGAggcATCGGTAGCGAAAATAAAGGTCGTACAACGACGCTTGGCCGTGGAGGCAGCGATTTGACAGCTAGCTCAGTCCTAGGTATAATACTAGTatctgaaggcttagtgatcacccGTTTTAGAGCTAGAAATAGCAAGT	TGAAGGCTTAGTGATCACCCAGG	GGAACTGGCCGCGCTGCAGCTGCTCCCACGTCTCAATGAAGGCTTAGTGattacgcaaGGAggcATCGGTAGCGAAAATAAAGGTCGTACAACGACGCTTGGCCGTGGAGGCAGCGAT
lysC_F324G	CCGCCCAAACGTCCGGTTgcagtctctaccCTTCGTCGCAATCAGACTCTGCTCACTTTGCACAGCCTGAATATGCTGCATagcagaggcggcCTCGCGGAAGTTTTCGGCATCCTCGCGCGGCATAATATTTCGGTAGACTTAATCATTGACAGCTAGCTCAGTCCTAGGTATAATACTAGTatcctgaatatgctgcattctcgGTTTTAGAGCTAGAAATAGCAAGT	CTGAATATGCTGCATTCTCGCGG	CTTCGTCGCAATCAGACTCTGCTCACTTTGCACAGCCTGAATATGCTGCATagcagaggcggcCTCGCGGAAGTTTTCGGCATCCTCGCGCGGCATAATATTTCGGTAGACTTAATCA
lysC_G10G	CCGCCCAAACGTCCGGTTcacgtgtcctgtGCTGAAAATGGATCCCCTGACACGAGGTAGTTATGTCTGAAATTGTTGTCTCCaagttcggcGGTACCAGCGTAGCTGATTTTGACGCCATGAACCGCAGCGCTGATATTGTGCTTTCTTGACAGCTAGCTCAGTCCTAGGTATAATACTAGTatcgaaattgttgtctccaaattGTTTTAGAGCTAGAAATAGCAAGT	GAAATTGTTGTCTCCAAATTTGG	GCTGAAAATGGATCCCCTGACACGAGGTAGTTATGTCTGAAATTGTTGTCTCCaagttcggcGGTACCAGCGTAGCTGATTTTGACGCCATGAACCGCAGCGCTGATATTGTGCTTTC
lysC_G11G	CCGCCCAAACGTCCGGTTgccatgacgctaGAAAATGGATCCCCTGACACGAGGTAGTTATGTCTGAAATTGTTGTCTCCAAAttcggtggcACCAGCGTAGCTGATTTTGACGCCATGAACCGCAGCGCTGATATTGTGCTTTCTGATTGACAGCTAGCTCAGTCCTAGGTATAATACTAGTatcattgttgtctccaaatttggGTTTTAGAGCTAGAAATAGCAAGT	ATTGTTGTCTCCAAATTTGGCGG	GAAAATGGATCCCCTGACACGAGGTAGTTATGTCTGAAATTGTTGTCTCCAAAttcggtggcACCAGCGTAGCTGATTTTGACGCCATGAACCGCAGCGCTGATATTGTGCTTTCTGA
lysC_G197G	CCGCCCAAACGTCCGGTTtagtcatcggtaGCTTAGTGATCACCCAGGGATTTATCGGTAGCGAAAATAAAGGTCGTACAACGaccttaggcCGTGGAGGCAGCGATTATACGGCAGCCTTGCTGGCGGAGGCTTTACACGCATCTCGTTGACAGCTAGCTCAGTCCTAGGTATAATACTAGTatcaaaggtcgtacaacgacgctGTTTTAGAGCTAGAAATAGCAAGT	AAAGGTCGTACAACGACGCTTGG	GCTTAGTGATCACCCAGGGATTTATCGGTAGCGAAAATAAAGGTCGTACAACGaccttaggcCGTGGAGGCAGCGATTATACGGCAGCCTTGCTGGCGGAGGCTTTACACGCATCTCG
lysC_G199G	CCGCCCAAACGTCCGGTTggatcacagtgaTGATCACCCAGGGATTTATCGGTAGCGAAAATAAAGGTCGTACAACGACGCTTggtagaggcGGCAGCGATTATACGGCAGCCTTGCTGGCGGAGGCTTTACACGCATCTCGTGTTGATTGACAGCTAGCTCAGTCCTAGGTATAATACTAGTatccgtacaacgacgcttggccgGTTTTAGAGCTAGAAATAGCAAGT	CGTACAACGACGCTTGGCCGTGG	TGATCACCCAGGGATTTATCGGTAGCGAAAATAAAGGTCGTACAACGACGCTTggtagaggcGGCAGCGATTATACGGCAGCCTTGCTGGCGGAGGCTTTACACGCATCTCGTGTTGA
lysC_G200G	CCGCCCAAACGTCCGGTTcgaggatgcgtaTCACCCAGGGATTTATCGGTAGCGAAAATAAAGGTCGTACAACGACGCTTGGCagaggcggcAGCGATTATACGGCAGCCTTGCTGGCGGAGGCTTTACACGCATCTCGTGTTGATATTTGACAGCTAGCTCAGTCCTAGGTATAATACTAGTatcacaacgacgcttggccgtggGTTTTAGAGCTAGAAATAGCAAGT	ACAACGACGCTTGGCCGTGGAGG	TCACCCAGGGATTTATCGGTAGCGAAAATAAAGGTCGTACAACGACGCTTGGCagaggcggcAGCGATTATACGGCAGCCTTGCTGGCGGAGGCTTTACACGCATCTCGTGTTGATAT
lysC_G225G	CCGCCCAAACGTCCGGTTcagtctgtatggCAGCCTTGCTGGCGGAGGCTTTACACGCATCTCGTGTTGATATCTGGACCgatgtgccaggcATCTACACCACCGATCCACGCGTAGTTTCCGCAGCAAAACGCATTGATGAAATCGCTTGACAGCTAGCTCAGTCCTAGGTATAATACTAGTatctgatatctggaccgacgtccGTTTTAGAGCTAGAAATAGCAAGT	TGATATCTGGACCGACGTCCCGG	CAGCCTTGCTGGCGGAGGCTTTACACGCATCTCGTGTTGATATCTGGACCgatgtgccaggcATCTACACCACCGATCCACGCGTAGTTTCCGCAGCAAAACGCATTGATGAAATCGC
lysC_G255G	CCGCCCAAACGTCCGGTTtcggtctgtctgCCGCAGCAAAACGCATTGATGAAATCGCGTTTGCCGAAGCGGCAGAGATGGCAaccttcggcGCAAAAGTACTGCATCCGGCAACGTTGCTACCCGCAGTACGCAGCGATATCCCGGTTTGACAGCTAGCTCAGTCCTAGGTATAATACTAGTatcgcggcagagatggcaactttGTTTTAGAGCTAGAAATAGCAAGT	GCGGCAGAGATGGCAACTTTTGG	CCGCAGCAAAACGCATTGATGAAATCGCGTTTGCCGAAGCGGCAGAGATGGCAaccttcggcGCAAAAGTACTGCATCCGGCAACGTTGCTACCCGCAGTACGCAGCGATATCCCGGT
lysC_G323G	CCGCCCAAACGTCCGGTTcgcatgctcgaaCGCTTCGTCGCAATCAGACTCTGCTCACTTTGCACAGCCTGAATATGCTGCATagcagaggcTTCCTCGCGGAAGTTTTCGGCATCCTCGCGCGGCATAATATTTCGGTAGACTTAATTTGACAGCTAGCTCAGTCCTAGGTATAATACTAGTatcctgaatatgctgcattctcgGTTTTAGAGCTAGAAATAGCAAGT	CTGAATATGCTGCATTCTCGCGG	CGCTTCGTCGCAATCAGACTCTGCTCACTTTGCACAGCCTGAATATGCTGCATagcagaggcTTCCTCGCGGAAGTTTTCGGCATCCTCGCGCGGCATAATATTTCGGTAGACTTAAT
lysC_H320G	CCGCCCAAACGTCCGGTTactgtgagatccCTCTGGCGCTTCGTCGCAATCAGACTCTGCTCACTTTGCACAGCCTGAATATGCTGggcagcagaggcTTCCTCGCGGAAGTTTTCGGCATCCTCGCGCGGCATAATATTTCGGTAGATTGACAGCTAGCTCAGTCCTAGGTATAATACTAGTatcctgaatatgctgcattctcgGTTTTAGAGCTAGAAATAGCAAGT	CTGAATATGCTGCATTCTCGCGG	CTCTGGCGCTTCGTCGCAATCAGACTCTGCTCACTTTGCACAGCCTGAATATGCTGggcagcagaggcTTCCTCGCGGAAGTTTTCGGCATCCTCGCGCGGCATAATATTTCGGTAGA
lysC_I226G	CCGCCCAAACGTCCGGTTgctctgtgtaggAGCCTTGCTGGCGGAGGCTTTACACGCATCTCGTGTTGATATCTGGACCgatgtgccaGGCggcTACACCACCGATCCACGCGTAGTTTCCGCAGCAAAACGCATTGATGAAATCGCGTTGACAGCTAGCTCAGTCCTAGGTATAATACTAGTatctgatatctggaccgacgtccGTTTTAGAGCTAGAAATAGCAAGT	TGATATCTGGACCGACGTCCCGG	AGCCTTGCTGGCGGAGGCTTTACACGCATCTCGTGTTGATATCTGGACCgatgtgccaGGCggcTACACCACCGATCCACGCGTAGTTTCCGCAGCAAAACGCATTGATGAAATCGCG
lysC_I337G	CCGCCCAAACGTCCGGTTggatcatcgtcaTATGCTGCATTCTCGCGGTTTCCTCGCGGAAGTTTTCGGCATCCTCGCGCGGCATaacggcagcGTAGACTTAATCACCACGTCAGAAGTGAGCGTGGCATTAACCCTTGATACCACCTTGACAGCTAGCTCAGTCCTAGGTATAATACTAGTatccctcgcgcggcataatatttGTTTTAGAGCTAGAAATAGCAAGT	CCTCGCGCGGCATAATATTTCGG	TATGCTGCATTCTCGCGGTTTCCTCGCGGAAGTTTTCGGCATCCTCGCGCGGCATaacggcagcGTAGACTTAATCACCACGTCAGAAGTGAGCGTGGCATTAACCCTTGATACCACC
lysC_K257G	CCGCCCAAACGTCCGGTTgttatcgagatcCAGCAAAACGCATTGATGAAATCGCGTTTGCCGAAGCGGCAGAGATGGCAaccttcggcGCAggcGTACTGCATCCGGCAACGTTGCTACCCGCAGTACGCAGCGATATCCCGGTCTTTTGACAGCTAGCTCAGTCCTAGGTATAATACTAGTatcgcggcagagatggcaactttGTTTTAGAGCTAGAAATAGCAAGT	GCGGCAGAGATGGCAACTTTTGG	CAGCAAAACGCATTGATGAAATCGCGTTTGCCGAAGCGGCAGAGATGGCAaccttcggcGCAggcGTACTGCATCCGGCAACGTTGCTACCCGCAGTACGCAGCGATATCCCGGTCTT
lysC_K8G	CCGCCCAAACGTCCGGTTtcatgcaagctaGCCAAGGCTGAAAATGGATCCCCTGACACGAGGTAGTTATGTCTGAAATTGTTGTCagcggcTTCGGCGGTACCAGCGTAGCTGATTTTGACGCCATGAACCGCAGCGCTGATATTGTTTGACAGCTAGCTCAGTCCTAGGTATAATACTAGTatctacgctggtaccgccaaattGTTTTAGAGCTAGAAATAGCAAGT	TACGCTGGTACCGCCAAATTTGG	GCCAAGGCTGAAAATGGATCCCCTGACACGAGGTAGTTATGTCTGAAATTGTTGTCagcggcTTCGGCGGTACCAGCGTAGCTGATTTTGACGCCATGAACCGCAGCGCTGATATTGT
lysC_L325G	CCGCCCAAACGTCCGGTTcgtcactgaataGTCGCAATCAGACTCTGCTCACTTTGCACAGCCTGAATATGCTGCATTCTCGCGGTTTCggcGCCGAGGTTTTCGGCATCCTCGCGCGGCATAATATTTCGGTAGACTTAATCACCACTTGACAGCTAGCTCAGTCCTAGGTATAATACTAGTatcggatgccgaaaacttccgcgGTTTTAGAGCTAGAAATAGCAAGT	GGATGCCGAAAACTTCCGCGAGG	GTCGCAATCAGACTCTGCTCACTTTGCACAGCCTGAATATGCTGCATTCTCGCGGTTTCggcGCCGAGGTTTTCGGCATCCTCGCGCGGCATAATATTTCGGTAGACTTAATCACCAC
lysC_M251G	CCGCCCAAACGTCCGGTTcgtatgaccagtCACGCGTAGTTTCCGCAGCAAAACGCATTGATGAAATCGCGTTTGCCGAAGCGgcggaaggcGCAACTTTTGGTGCAAAAGTACTGCATCCGGCAACGTTGCTACCCGCAGTACGCAGTTGACAGCTAGCTCAGTCCTAGGTATAATACTAGTatcgtttgccgaagcggcagagaGTTTTAGAGCTAGAAATAGCAAGT	GTTTGCCGAAGCGGCAGAGATGG	CACGCGTAGTTTCCGCAGCAAAACGCATTGATGAAATCGCGTTTGCCGAAGCGgcggaaggcGCAACTTTTGGTGCAAAAGTACTGCATCCGGCAACGTTGCTACCCGCAGTACGCAG
lysC_M318G	CCGCCCAAACGTCCGGTTctggacagactcCGCTGTTCCGCGCTCTGGCGCTTCGTCGCAATCAGACTCTGCTCACTTTGCACAGCttaAACggcCTGCATTCTCGCGGTTTCCTCGCGGAAGTTTTCGGCATCCTCGCGCGGCATAATTGACAGCTAGCTCAGTCCTAGGTATAATACTAGTatccgcgagaatgcagcatattcGTTTTAGAGCTAGAAATAGCAAGT	CGCGAGAATGCAGCATATTCAGG	CGCTGTTCCGCGCTCTGGCGCTTCGTCGCAATCAGACTCTGCTCACTTTGCACAGCttaAACggcCTGCATTCTCGCGGTTTCCTCGCGGAAGTTTTCGGCATCCTCGCGCGGCATAA
lysC_P231G	CCGCCCAAACGTCCGGTTacaagtcactgtGGCTTTACACGCATCTCGTGTTGATATCTGGACCGACGTCCCGGGCATCTACACCacgGACggcCGCGTAGTTTCCGCAGCAAAACGCATTGATGAAATCGCGTTTGCCGAAGCGGCATTGACAGCTAGCTCAGTCCTAGGTATAATACTAGTatctgcggaaactacgcgtggatGTTTTAGAGCTAGAAATAGCAAGT	TGCGGAAACTACGCGTGGATCGG	GGCTTTACACGCATCTCGTGTTGATATCTGGACCGACGTCCCGGGCATCTACACCacgGACggcCGCGTAGTTTCCGCAGCAAAACGCATTGATGAAATCGCGTTTGCCGAAGCGGCA
lysC_R198G	CCGCCCAAACGTCCGGTTcgctgacaatcgTAGTGATCACCCAGGGATTTATCGGTAGCGAAAATAAAGGTCGTACAACGACGCTTGGCggcGGCGGTAGCGATTATACGGCAGCCTTGCTGGCGGAGGCTTTACACGCATCTCGTGTTTGACAGCTAGCTCAGTCCTAGGTATAATACTAGTatcccgtataatcgctgcctccaGTTTTAGAGCTAGAAATAGCAAGT	CCGTATAATCGCTGCCTCCACGG	TAGTGATCACCCAGGGATTTATCGGTAGCGAAAATAAAGGTCGTACAACGACGCTTGGCggcGGCGGTAGCGATTATACGGCAGCCTTGCTGGCGGAGGCTTTACACGCATCTCGTGT
lysC_R232G	CCGCCCAAACGTCCGGTTacatagcactacCTTTACACGCATCTCGTGTTGATATCTGGACCGACGTCCCGGGCATCTACACCacgGACCCGggcGTAGTTTCCGCAGCAAAACGCATTGATGAAATCGCGTTTGCCGAAGCGGCAGATTGACAGCTAGCTCAGTCCTAGGTATAATACTAGTatctgcggaaactacgcgtggatGTTTTAGAGCTAGAAATAGCAAGT	TGCGGAAACTACGCGTGGATCGG	CTTTACACGCATCTCGTGTTGATATCTGGACCGACGTCCCGGGCATCTACACCacgGACCCGggcGTAGTTTCCGCAGCAAAACGCATTGATGAAATCGCGTTTGCCGAAGCGGCAGA
lysC_R322G	CCGCCCAAACGTCCGGTTgtggtctgtgacTGGCGCTTCGTCGCAATCAGACTCTGCTCACTTTGCACAGCCTGAATATGCTGCATagcggcggcTTCCTCGCGGAAGTTTTCGGCATCCTCGCGCGGCATAATATTTCGGTAGACTTTTGACAGCTAGCTCAGTCCTAGGTATAATACTAGTatcctgaatatgctgcattctcgGTTTTAGAGCTAGAAATAGCAAGT	CTGAATATGCTGCATTCTCGCGG	TGGCGCTTCGTCGCAATCAGACTCTGCTCACTTTGCACAGCCTGAATATGCTGCATagcggcggcTTCCTCGCGGAAGTTTTCGGCATCCTCGCGCGGCATAATATTTCGGTAGACTT
lysC_S201G	CCGCCCAAACGTCCGGTTagagcacaatcgACCCAGGGATTTATCGGTAGCGAAAATAAAGGTCGTACAACGACGCTTGGCagaggcggtggcGATTATACGGCAGCCTTGCTGGCGGAGGCTTTACACGCATCTCGTGTTGATATCTTTGACAGCTAGCTCAGTCCTAGGTATAATACTAGTatcacaacgacgcttggccgtggGTTTTAGAGCTAGAAATAGCAAGT	ACAACGACGCTTGGCCGTGGAGG	ACCCAGGGATTTATCGGTAGCGAAAATAAAGGTCGTACAACGACGCTTGGCagaggcggtggcGATTATACGGCAGCCTTGCTGGCGGAGGCTTTACACGCATCTCGTGTTGATATCT
lysC_S321G	CCGCCCAAACGTCCGGTTagcgcacacaagCTGGCGCTTCGTCGCAATCAGACTCTGCTCACTTTGCACAGCCTGAATATGCTGCATggcagaggcTTCCTCGCGGAAGTTTTCGGCATCCTCGCGCGGCATAATATTTCGGTAGACTTTGACAGCTAGCTCAGTCCTAGGTATAATACTAGTatcctgaatatgctgcattctcgGTTTTAGAGCTAGAAATAGCAAGT	CTGAATATGCTGCATTCTCGCGG	CTGGCGCTTCGTCGCAATCAGACTCTGCTCACTTTGCACAGCCTGAATATGCTGCATggcagaggcTTCCTCGCGGAAGTTTTCGGCATCCTCGCGCGGCATAATATTTCGGTAGACT
lysC_S338G	CCGCCCAAACGTCCGGTTagcgtgcaagcaTGCTGCATTCTCGCGGTTTCCTCGCGGAAGTTTTCGGCATCCTCGCGCGGCATaacatcggcGTAGACTTAATCACCACGTCAGAAGTGAGCGTGGCATTAACCCTTGATACCACCGGTTGACAGCTAGCTCAGTCCTAGGTATAATACTAGTatccctcgcgcggcataatatttGTTTTAGAGCTAGAAATAGCAAGT	CCTCGCGCGGCATAATATTTCGG	TGCTGCATTCTCGCGGTTTCCTCGCGGAAGTTTTCGGCATCCTCGCGCGGCATaacatcggcGTAGACTTAATCACCACGTCAGAAGTGAGCGTGGCATTAACCCTTGATACCACCGG
lysC_S345G	CCGCCCAAACGTCCGGTTtcttgctatagcCCTCGCGGAAGTTTTCGGCATCCTCGCGCGGCATAATATTTCGGTAGACTTAATCacgACCggcGAAGTGAGCGTGGCATTAACCCTTGATACCACCGGTTCAACCTCCACTGGCGATTTGACAGCTAGCTCAGTCCTAGGTATAATACTAGTatctgccacgctcacttctgacgGTTTTAGAGCTAGAAATAGCAAGT	TGCCACGCTCACTTCTGACGTGG	CCTCGCGGAAGTTTTCGGCATCCTCGCGCGGCATAATATTTCGGTAGACTTAATCacgACCggcGAAGTGAGCGTGGCATTAACCCTTGATACCACCGGTTCAACCTCCACTGGCGAT
lysC_S348G	CCGCCCAAACGTCCGGTTcatctcaccgatTTTCGGCATCCTCGCGCGGCATAATATTTCGGTAGACTTAATCACCACGTCAGAAgttggcgttGCATTAACCCTTGATACCACCGGTTCAACCTCCACTGGCGATACGTTGCTGACGTTGACAGCTAGCTCAGTCCTAGGTATAATACTAGTatccaccacgtcagaagtgagcgGTTTTAGAGCTAGAAATAGCAAGT	CACCACGTCAGAAGTGAGCGTGG	TTTCGGCATCCTCGCGCGGCATAATATTTCGGTAGACTTAATCACCACGTCAGAAgttggcgttGCATTAACCCTTGATACCACCGGTTCAACCTCCACTGGCGATACGTTGCTGACG
lysC_S39G	CCGCCCAAACGTCCGGTTacagcgttacacCCATGAACCGCAGCGCTGATATTGTGCTTTCTGATGCCAACGTGCGTTTAGTTgtgttaggcGCTTCTGCTGGTATCACTAATCTGCTGGTCGCTTTAGCTGAAGGACTGGAACCTGGTTGACAGCTAGCTCAGTCCTAGGTATAATACTAGTatccgtgcgtttagttgtcctctGTTTTAGAGCTAGAAATAGCAAGT	CGTGCGTTTAGTTGTCCTCTCGG	CCATGAACCGCAGCGCTGATATTGTGCTTTCTGATGCCAACGTGCGTTTAGTTgtgttaggcGCTTCTGCTGGTATCACTAATCTGCTGGTCGCTTTAGCTGAAGGACTGGAACCTGG
lysC_T12G	CCGCCCAAACGTCCGGTTagatgtagacacAATGGATCCCCTGACACGAGGTAGTTATGTCTGAAATTGTTGTCTCCAAATTTGGCGGTggcTCTGTGGCTGATTTTGACGCCATGAACCGCAGCGCTGATATTGTGCTTTCTGATGCTTGACAGCTAGCTCAGTCCTAGGTATAATACTAGTatcggcgtcaaaatcagctacgcGTTTTAGAGCTAGAAATAGCAAGT	GGCGTCAAAATCAGCTACGCTGG	AATGGATCCCCTGACACGAGGTAGTTATGTCTGAAATTGTTGTCTCCAAATTTGGCGGTggcTCTGTGGCTGATTTTGACGCCATGAACCGCAGCGCTGATATTGTGCTTTCTGATGC
lysC_T221G	CCGCCCAAACGTCCGGTTagtagctaccatGCGATTATACGGCAGCCTTGCTGGCGGAGGCTTTACACGCATCTCGTGTTGATATCTGGggcGATGTGCCGGGCATCTACACCACCGATCCACGCGTAGTTTCCGCAGCAAAACGCATTTGACAGCTAGCTCAGTCCTAGGTATAATACTAGTatcggtgtagatgcccgggacgtGTTTTAGAGCTAGAAATAGCAAGT	GGTGTAGATGCCCGGGACGTCGG	GCGATTATACGGCAGCCTTGCTGGCGGAGGCTTTACACGCATCTCGTGTTGATATCTGGggcGATGTGCCGGGCATCTACACCACCGATCCACGCGTAGTTTCCGCAGCAAAACGCAT
lysC_T228G	CCGCCCAAACGTCCGGTTacgagcatcactTGGCGGAGGCTTTACACGCATCTCGTGTTGATATCTGGACCGACGTCCCGGGCATCTACggcACGGACCCACGCGTAGTTTCCGCAGCAAAACGCATTGATGAAATCGCGTTTGCCGATTGACAGCTAGCTCAGTCCTAGGTATAATACTAGTatcggaaactacgcgtggatcggGTTTTAGAGCTAGAAATAGCAAGT	GGAAACTACGCGTGGATCGGTGG	TGGCGGAGGCTTTACACGCATCTCGTGTTGATATCTGGACCGACGTCCCGGGCATCTACggcACGGACCCACGCGTAGTTTCCGCAGCAAAACGCATTGATGAAATCGCGTTTGCCGA
lysC_T229G	CCGCCCAAACGTCCGGTTctaagtagcactCGGAGGCTTTACACGCATCTCGTGTTGATATCTGGACCGACGTCCCGGGCATCTACACCggcGACCCGCGCGTAGTTTCCGCAGCAAAACGCATTGATGAAATCGCGTTTGCCGAAGCTTGACAGCTAGCTCAGTCCTAGGTATAATACTAGTatctgcggaaactacgcgtggatGTTTTAGAGCTAGAAATAGCAAGT	TGCGGAAACTACGCGTGGATCGG	CGGAGGCTTTACACGCATCTCGTGTTGATATCTGGACCGACGTCCCGGGCATCTACACCggcGACCCGCGCGTAGTTTCCGCAGCAAAACGCATTGATGAAATCGCGTTTGCCGAAGC
lysC_T344G	CCGCCCAAACGTCCGGTTtgtatcactcacTCCTCGCGGAAGTTTTCGGCATCCTCGCGCGGCATAATATTTCGGTAGACTTAATCacgggcAGCGAAGTGAGCGTGGCATTAACCCTTGATACCACCGGTTCAACCTCCACTGGCGATTGACAGCTAGCTCAGTCCTAGGTATAATACTAGTatctgccacgctcacttctgacgGTTTTAGAGCTAGAAATAGCAAGT	TGCCACGCTCACTTCTGACGTGG	TCCTCGCGGAAGTTTTCGGCATCCTCGCGCGGCATAATATTTCGGTAGACTTAATCacgggcAGCGAAGTGAGCGTGGCATTAACCCTTGATACCACCGGTTCAACCTCCACTGGCGA
lysC_T45G	CCGCCCAAACGTCCGGTTgtctagctggtaCTGATATTGTGCTTTCTGATGCCAACGTGCGTTTAGTTGTCCTCTCGGCTagcgcgggcATCggcAATCTGCTGGTCGCTTTAGCTGAAGGACTGGAACCTGGCGAGCGATTCGAAAATTGACAGCTAGCTCAGTCCTAGGTATAATACTAGTatcgttgtcctctcggcttctgcGTTTTAGAGCTAGAAATAGCAAGT	GTTGTCCTCTCGGCTTCTGCTGG	CTGATATTGTGCTTTCTGATGCCAACGTGCGTTTAGTTGTCCTCTCGGCTagcgcgggcATCggcAATCTGCTGGTCGCTTTAGCTGAAGGACTGGAACCTGGCGAGCGATTCGAAAA
lysC_V223G	CCGCCCAAACGTCCGGTTagagtacgctctTACGGCAGCCTTGCTGGCGGAGGCTTTACACGCATCTCGTGTTGATATCTGGACCgatggcccaGGCATCTACACCACCGATCCACGCGTAGTTTCCGCAGCAAAACGCATTGATGAATTGACAGCTAGCTCAGTCCTAGGTATAATACTAGTatctgatatctggaccgacgtccGTTTTAGAGCTAGAAATAGCAAGT	TGATATCTGGACCGACGTCCCGG	TACGGCAGCCTTGCTGGCGGAGGCTTTACACGCATCTCGTGTTGATATCTGGACCgatggcccaGGCATCTACACCACCGATCCACGCGTAGTTTCCGCAGCAAAACGCATTGATGAA
lysC_V258G	CCGCCCAAACGTCCGGTTctaccgtactgtGCAAAACGCATTGATGAAATCGCGTTTGCCGAAGCGGCAGAGATGGCAaccttcggcGCAAAAggcCTGCATCCGGCAACGTTGCTACCCGCAGTACGCAGCGATATCCCGGTCTTTGTTGACAGCTAGCTCAGTCCTAGGTATAATACTAGTatcgcggcagagatggcaactttGTTTTAGAGCTAGAAATAGCAAGT	GCGGCAGAGATGGCAACTTTTGG	GCAAAACGCATTGATGAAATCGCGTTTGCCGAAGCGGCAGAGATGGCAaccttcggcGCAAAAggcCTGCATCCGGCAACGTTGCTACCCGCAGTACGCAGCGATATCCCGGTCTTTG
lysC_V339G	CCGCCCAAACGTCCGGTTcatgtacgaccaTGCATTCTCGCGGTTTCCTCGCGGAAGTTTTCGGCATCCTCGCGCGGCATaacatcagcggcGACTTAATCACCACGTCAGAAGTGAGCGTGGCATTAACCCTTGATACCACCGGTTCTTGACAGCTAGCTCAGTCCTAGGTATAATACTAGTatccctcgcgcggcataatatttGTTTTAGAGCTAGAAATAGCAAGT	CCTCGCGCGGCATAATATTTCGG	TGCATTCTCGCGGTTTCCTCGCGGAAGTTTTCGGCATCCTCGCGCGGCATaacatcagcggcGACTTAATCACCACGTCAGAAGTGAGCGTGGCATTAACCCTTGATACCACCGGTTC
lysC_V347G	CCGCCCAAACGTCCGGTTtagatgactaccTTTTCGGCATCCTCGCGCGGCATAATATTTCGGTAGACTTAATCACCACGTCAGAAggctctgttGCATTAACCCTTGATACCACCGGTTCAACCTCCACTGGCGATACGTTGCTGACTTGACAGCTAGCTCAGTCCTAGGTATAATACTAGTatccaccacgtcagaagtgagcgGTTTTAGAGCTAGAAATAGCAAGT	CACCACGTCAGAAGTGAGCGTGG	TTTTCGGCATCCTCGCGCGGCATAATATTTCGGTAGACTTAATCACCACGTCAGAAggctctgttGCATTAACCCTTGATACCACCGGTTCAACCTCCACTGGCGATACGTTGCTGAC
lysC_W220G	CCGCCCAAACGTCCGGTTactctaccactgCAGCGATTATACGGCAGCCTTGCTGGCGGAGGCTTTACACGCATCTCGTGTTGATATCggcacgGATGTGCCGGGCATCTACACCACCGATCCACGCGTAGTTTCCGCAGCAAAACGCTTGACAGCTAGCTCAGTCCTAGGTATAATACTAGTatcggtgtagatgcccgggacgtGTTTTAGAGCTAGAAATAGCAAGT	GGTGTAGATGCCCGGGACGTCGG	CAGCGATTATACGGCAGCCTTGCTGGCGGAGGCTTTACACGCATCTCGTGTTGATATCggcacgGATGTGCCGGGCATCTACACCACCGATCCACGCGTAGTTTCCGCAGCAAAACGC
lysC_Y227G	CCGCCCAAACGTCCGGTTgcaagactgagtGCTGGCGGAGGCTTTACACGCATCTCGTGTTGATATCTGGACCGACGTCCCGGGCATCggcacgACGGACCCACGCGTAGTTTCCGCAGCAAAACGCATTGATGAAATCGCGTTTGCCTTGACAGCTAGCTCAGTCCTAGGTATAATACTAGTatcggaaactacgcgtggatcggGTTTTAGAGCTAGAAATAGCAAGT	GGAAACTACGCGTGGATCGGTGG	GCTGGCGGAGGCTTTACACGCATCTCGTGTTGATATCTGGACCGACGTCCCGGGCATCggcacgACGGACCCACGCGTAGTTTCCGCAGCAAAACGCATTGATGAAATCGCGTTTGCC
lysC_A256R	CCGCCCAAACGTCCGGTTcgtatgagacctGCAGCAAAACGCATTGATGAAATCGCGTTTGCCGAAGCGGCAGAGATGGCAaccttcggccgtAAAGTACTGCATCCGGCAACGTTGCTACCCGCAGTACGCAGCGATATCCCGGTCTTTGACAGCTAGCTCAGTCCTAGGTATAATACTAGTatcgcggcagagatggcaactttGTTTTAGAGCTAGAAATAGCAAGT	GCGGCAGAGATGGCAACTTTTGG	GCAGCAAAACGCATTGATGAAATCGCGTTTGCCGAAGCGGCAGAGATGGCAaccttcggccgtAAAGTACTGCATCCGGCAACGTTGCTACCCGCAGTACGCAGCGATATCCCGGTCT
lysC_A326R	CCGCCCAAACGTCCGGTTgataagctgatgGCAATCAGACTCTGCTCACTTTGCACAGCCTGAATATGCTGCATTCTCGCGGTtttttacgtGAAGTTTTCGGCATCCTCGCGCGGCATAATATTTCGGTAGACTTAATCACCACGTCTTGACAGCTAGCTCAGTCCTAGGTATAATACTAGTatcgcattctcgcggtttcctcgGTTTTAGAGCTAGAAATAGCAAGT	GCATTCTCGCGGTTTCCTCGCGG	GCAATCAGACTCTGCTCACTTTGCACAGCCTGAATATGCTGCATTCTCGCGGTtttttacgtGAAGTTTTCGGCATCCTCGCGCGGCATAATATTTCGGTAGACTTAATCACCACGTC
lysC_A40R	CCGCCCAAACGTCCGGTTtcgtacactaccTGAACCGCAGCGCTGATATTGTGCTTTCTGATGCCAACGTGCGTTTAGTTgtgttaagccgtTCTGCTGGTATCACTAATCTGCTGGTCGCTTTAGCTGAAGGACTGGAACCTGGCGATTGACAGCTAGCTCAGTCCTAGGTATAATACTAGTatccgtgcgtttagttgtcctctGTTTTAGAGCTAGAAATAGCAAGT	CGTGCGTTTAGTTGTCCTCTCGG	TGAACCGCAGCGCTGATATTGTGCTTTCTGATGCCAACGTGCGTTTAGTTgtgttaagccgtTCTGCTGGTATCACTAATCTGCTGGTCGCTTTAGCTGAAGGACTGGAACCTGGCGA
lysC_D202R	CCGCCCAAACGTCCGGTTacgaggatagtcCCCAGGGATTTATCGGTAGCGAAAATAAAGGTCGTACAACGACGCTTGGCagaggcggtAGCcgtTATACGGCAGCCTTGCTGGCGGAGGCTTTACACGCATCTCGTGTTGATATCTGTTGACAGCTAGCTCAGTCCTAGGTATAATACTAGTatcacaacgacgcttggccgtggGTTTTAGAGCTAGAAATAGCAAGT	ACAACGACGCTTGGCCGTGGAGG	CCCAGGGATTTATCGGTAGCGAAAATAAAGGTCGTACAACGACGCTTGGCagaggcggtAGCcgtTATACGGCAGCCTTGCTGGCGGAGGCTTTACACGCATCTCGTGTTGATATCTG
lysC_D222R	CCGCCCAAACGTCCGGTTatacaagcagcaATTATACGGCAGCCTTGCTGGCGGAGGCTTTACACGCATCTCGTGTTGATATCTGGacgcgtGTGCCGGGCATCTACACCACCGATCCACGCGTAGTTTCCGCAGCAAAACGCATTGATTGACAGCTAGCTCAGTCCTAGGTATAATACTAGTatcggtgtagatgcccgggacgtGTTTTAGAGCTAGAAATAGCAAGT	GGTGTAGATGCCCGGGACGTCGG	ATTATACGGCAGCCTTGCTGGCGGAGGCTTTACACGCATCTCGTGTTGATATCTGGacgcgtGTGCCGGGCATCTACACCACCGATCCACGCGTAGTTTCCGCAGCAAAACGCATTGA
lysC_D230R	CCGCCCAAACGTCCGGTTgcgatctcttcgAGGCTTTACACGCATCTCGTGTTGATATCTGGACCGACGTCCCGGGCATCTACACCacgcgtCCGCGCGTAGTTTCCGCAGCAAAACGCATTGATGAAATCGCGTTTGCCGAAGCGGCTTGACAGCTAGCTCAGTCCTAGGTATAATACTAGTatctgcggaaactacgcgtggatGTTTTAGAGCTAGAAATAGCAAGT	TGCGGAAACTACGCGTGGATCGG	AGGCTTTACACGCATCTCGTGTTGATATCTGGACCGACGTCCCGGGCATCTACACCacgcgtCCGCGCGTAGTTTCCGCAGCAAAACGCATTGATGAAATCGCGTTTGCCGAAGCGGC
lysC_D340R	CCGCCCAAACGTCCGGTTcgctacgaatatGCATTCTCGCGGTTTCCTCGCGGAAGTTTTCGGCATCCTCGCGCGGCATaacatcagcGTAcgtTTAATCACCACGTCAGAAGTGAGCGTGGCATTAACCCTTGATACCACCGGTTCATTGACAGCTAGCTCAGTCCTAGGTATAATACTAGTatccctcgcgcggcataatatttGTTTTAGAGCTAGAAATAGCAAGT	CCTCGCGCGGCATAATATTTCGG	GCATTCTCGCGGTTTCCTCGCGGAAGTTTTCGGCATCCTCGCGCGGCATaacatcagcGTAcgtTTAATCACCACGTCAGAAGTGAGCGTGGCATTAACCCTTGATACCACCGGTTCA
lysC_D354R	CCGCCCAAACGTCCGGTTtgctcgtagtgaGCATAATATTTCGGTAGACTTAATCACCACGTCAGAAGTGAGCGTGGCATTAACCCTTcgtacgACGGGCTCAACCTCCACTGGCGATACGTTGCTGACGCAATCTCTGCTGATGGAGTTGACAGCTAGCTCAGTCCTAGGTATAATACTAGTatcgccagtggaggttgaaccggGTTTTAGAGCTAGAAATAGCAAGT	GCCAGTGGAGGTTGAACCGGTGG	GCATAATATTTCGGTAGACTTAATCACCACGTCAGAAGTGAGCGTGGCATTAACCCTTcgtacgACGGGCTCAACCTCCACTGGCGATACGTTGCTGACGCAATCTCTGCTGATGGAG
lysC_E119R	CCGCCCAAACGTCCGGTTatgcgtagctacGCAGAAGCGGCGGCGCTGGCAACGTCTCCGGCGCTGACAGATGAGCTGGTCtctcatggtcgtCTGATGTCGACCCTGCTGTTTGTTGAGATCCTGCGCGAACGCGATGTTCAGGCACTTGACAGCTAGCTCAGTCCTAGGTATAATACTAGTatcacagatgagctggtcagccaGTTTTAGAGCTAGAAATAGCAAGT	ACAGATGAGCTGGTCAGCCACGG	GCAGAAGCGGCGGCGCTGGCAACGTCTCCGGCGCTGACAGATGAGCTGGTCtctcatggtcgtCTGATGTCGACCCTGCTGTTTGTTGAGATCCTGCGCGAACGCGATGTTCAGGCAC
lysC_E346R	CCGCCCAAACGTCCGGTTctgcagctctgtTCGCGGAAGTTTTCGGCATCCTCGCGCGGCATAATATTTCGGTAGACTTAATCacgACCAGCcgtGTGAGCGTGGCATTAACCCTTGATACCACCGGTTCAACCTCCACTGGCGATACTTGACAGCTAGCTCAGTCCTAGGTATAATACTAGTatctgccacgctcacttctgacgGTTTTAGAGCTAGAAATAGCAAGT	TGCCACGCTCACTTCTGACGTGG	TCGCGGAAGTTTTCGGCATCCTCGCGCGGCATAATATTTCGGTAGACTTAATCacgACCAGCcgtGTGAGCGTGGCATTAACCCTTGATACCACCGGTTCAACCTCCACTGGCGATAC
lysC_F184R	CCGCCCAAACGTCCGGTTacctgcatctacGGAACTGGCCGCGCTGCAGCTGCTCCCACGTCTCAATGAAGGCTTAGTGattacgcaaGGAcgtATCGGTAGCGAAAATAAAGGTCGTACAACGACGCTTGGCCGTGGAGGCAGCGATTTGACAGCTAGCTCAGTCCTAGGTATAATACTAGTatctgaaggcttagtgatcacccGTTTTAGAGCTAGAAATAGCAAGT	TGAAGGCTTAGTGATCACCCAGG	GGAACTGGCCGCGCTGCAGCTGCTCCCACGTCTCAATGAAGGCTTAGTGattacgcaaGGAcgtATCGGTAGCGAAAATAAAGGTCGTACAACGACGCTTGGCCGTGGAGGCAGCGAT
lysC_F324R	CCGCCCAAACGTCCGGTTggtatctcgatgTTCGTCGCAATCAGACTCTGCTCACTTTGCACAGCCTGAATATGCTGCATTCTCGCGGTcgtctgGCCGAGGTTTTCGGCATCCTCGCGCGGCATAATATTTCGGTAGACTTAATCACTTGACAGCTAGCTCAGTCCTAGGTATAATACTAGTatcggatgccgaaaacttccgcgGTTTTAGAGCTAGAAATAGCAAGT	GGATGCCGAAAACTTCCGCGAGG	TTCGTCGCAATCAGACTCTGCTCACTTTGCACAGCCTGAATATGCTGCATTCTCGCGGTcgtctgGCCGAGGTTTTCGGCATCCTCGCGCGGCATAATATTTCGGTAGACTTAATCAC
lysC_G10R	CCGCCCAAACGTCCGGTTactgatgcctagGCTGAAAATGGATCCCCTGACACGAGGTAGTTATGTCTGAAATTGTTGTCTCCaagttccgtGGTACCAGCGTAGCTGATTTTGACGCCATGAACCGCAGCGCTGATATTGTGCTTTCTTGACAGCTAGCTCAGTCCTAGGTATAATACTAGTatcgaaattgttgtctccaaattGTTTTAGAGCTAGAAATAGCAAGT	GAAATTGTTGTCTCCAAATTTGG	GCTGAAAATGGATCCCCTGACACGAGGTAGTTATGTCTGAAATTGTTGTCTCCaagttccgtGGTACCAGCGTAGCTGATTTTGACGCCATGAACCGCAGCGCTGATATTGTGCTTTC
lysC_G11R	CCGCCCAAACGTCCGGTTgttagactgtacGAAAATGGATCCCCTGACACGAGGTAGTTATGTCTGAAATTGTTGTCTCCAAAttcggtcgtACCAGCGTAGCTGATTTTGACGCCATGAACCGCAGCGCTGATATTGTGCTTTCTGATTGACAGCTAGCTCAGTCCTAGGTATAATACTAGTatcattgttgtctccaaatttggGTTTTAGAGCTAGAAATAGCAAGT	ATTGTTGTCTCCAAATTTGGCGG	GAAAATGGATCCCCTGACACGAGGTAGTTATGTCTGAAATTGTTGTCTCCAAAttcggtcgtACCAGCGTAGCTGATTTTGACGCCATGAACCGCAGCGCTGATATTGTGCTTTCTGA
lysC_G197R	CCGCCCAAACGTCCGGTTatgctcagactgGCTTAGTGATCACCCAGGGATTTATCGGTAGCGAAAATAAAGGTCGTACAACGaccttacgtCGTGGAGGCAGCGATTATACGGCAGCCTTGCTGGCGGAGGCTTTACACGCATCTCGTTGACAGCTAGCTCAGTCCTAGGTATAATACTAGTatcaaaggtcgtacaacgacgctGTTTTAGAGCTAGAAATAGCAAGT	AAAGGTCGTACAACGACGCTTGG	GCTTAGTGATCACCCAGGGATTTATCGGTAGCGAAAATAAAGGTCGTACAACGaccttacgtCGTGGAGGCAGCGATTATACGGCAGCCTTGCTGGCGGAGGCTTTACACGCATCTCG
lysC_G199R	CCGCCCAAACGTCCGGTTgcacgcatgtcaTGATCACCCAGGGATTTATCGGTAGCGAAAATAAAGGTCGTACAACGACGCTTggtagacgtGGCAGCGATTATACGGCAGCCTTGCTGGCGGAGGCTTTACACGCATCTCGTGTTGATTGACAGCTAGCTCAGTCCTAGGTATAATACTAGTatccgtacaacgacgcttggccgGTTTTAGAGCTAGAAATAGCAAGT	CGTACAACGACGCTTGGCCGTGG	TGATCACCCAGGGATTTATCGGTAGCGAAAATAAAGGTCGTACAACGACGCTTggtagacgtGGCAGCGATTATACGGCAGCCTTGCTGGCGGAGGCTTTACACGCATCTCGTGTTGA
lysC_G200R	CCGCCCAAACGTCCGGTTagagtcagatcgTCACCCAGGGATTTATCGGTAGCGAAAATAAAGGTCGTACAACGACGCTTGGCagaggccgtAGCGATTATACGGCAGCCTTGCTGGCGGAGGCTTTACACGCATCTCGTGTTGATATTTGACAGCTAGCTCAGTCCTAGGTATAATACTAGTatcacaacgacgcttggccgtggGTTTTAGAGCTAGAAATAGCAAGT	ACAACGACGCTTGGCCGTGGAGG	TCACCCAGGGATTTATCGGTAGCGAAAATAAAGGTCGTACAACGACGCTTGGCagaggccgtAGCGATTATACGGCAGCCTTGCTGGCGGAGGCTTTACACGCATCTCGTGTTGATAT
lysC_G225R	CCGCCCAAACGTCCGGTTactgtggtatgcCAGCCTTGCTGGCGGAGGCTTTACACGCATCTCGTGTTGATATCTGGACCgatgtgccacgtATCTACACCACCGATCCACGCGTAGTTTCCGCAGCAAAACGCATTGATGAAATCGCTTGACAGCTAGCTCAGTCCTAGGTATAATACTAGTatctgatatctggaccgacgtccGTTTTAGAGCTAGAAATAGCAAGT	TGATATCTGGACCGACGTCCCGG	CAGCCTTGCTGGCGGAGGCTTTACACGCATCTCGTGTTGATATCTGGACCgatgtgccacgtATCTACACCACCGATCCACGCGTAGTTTCCGCAGCAAAACGCATTGATGAAATCGC
lysC_G255R	CCGCCCAAACGTCCGGTTacgttcagatgcCCGCAGCAAAACGCATTGATGAAATCGCGTTTGCCGAAGCGGCAGAGATGGCAaccttccgtGCAAAAGTACTGCATCCGGCAACGTTGCTACCCGCAGTACGCAGCGATATCCCGGTTTGACAGCTAGCTCAGTCCTAGGTATAATACTAGTatcgcggcagagatggcaactttGTTTTAGAGCTAGAAATAGCAAGT	GCGGCAGAGATGGCAACTTTTGG	CCGCAGCAAAACGCATTGATGAAATCGCGTTTGCCGAAGCGGCAGAGATGGCAaccttccgtGCAAAAGTACTGCATCCGGCAACGTTGCTACCCGCAGTACGCAGCGATATCCCGGT
lysC_G323R	CCGCCCAAACGTCCGGTTactatcctagagCGCTTCGTCGCAATCAGACTCTGCTCACTTTGCACAGCCTGAATATGCTGCATagcagacgtTTCCTCGCGGAAGTTTTCGGCATCCTCGCGCGGCATAATATTTCGGTAGACTTAATTTGACAGCTAGCTCAGTCCTAGGTATAATACTAGTatcctgaatatgctgcattctcgGTTTTAGAGCTAGAAATAGCAAGT	CTGAATATGCTGCATTCTCGCGG	CGCTTCGTCGCAATCAGACTCTGCTCACTTTGCACAGCCTGAATATGCTGCATagcagacgtTTCCTCGCGGAAGTTTTCGGCATCCTCGCGCGGCATAATATTTCGGTAGACTTAAT
lysC_H320R	CCGCCCAAACGTCCGGTTtctagaagtcacCTCTGGCGCTTCGTCGCAATCAGACTCTGCTCACTTTGCACAGCCTGAATATGCTGcgtagcagaggcTTCCTCGCGGAAGTTTTCGGCATCCTCGCGCGGCATAATATTTCGGTAGATTGACAGCTAGCTCAGTCCTAGGTATAATACTAGTatcctgaatatgctgcattctcgGTTTTAGAGCTAGAAATAGCAAGT	CTGAATATGCTGCATTCTCGCGG	CTCTGGCGCTTCGTCGCAATCAGACTCTGCTCACTTTGCACAGCCTGAATATGCTGcgtagcagaggcTTCCTCGCGGAAGTTTTCGGCATCCTCGCGCGGCATAATATTTCGGTAGA
lysC_I226R	CCGCCCAAACGTCCGGTTgcatcatgtcagAGCCTTGCTGGCGGAGGCTTTACACGCATCTCGTGTTGATATCTGGACCgatgtgccaGGCcgtTACACCACCGATCCACGCGTAGTTTCCGCAGCAAAACGCATTGATGAAATCGCGTTGACAGCTAGCTCAGTCCTAGGTATAATACTAGTatctgatatctggaccgacgtccGTTTTAGAGCTAGAAATAGCAAGT	TGATATCTGGACCGACGTCCCGG	AGCCTTGCTGGCGGAGGCTTTACACGCATCTCGTGTTGATATCTGGACCgatgtgccaGGCcgtTACACCACCGATCCACGCGTAGTTTCCGCAGCAAAACGCATTGATGAAATCGCG
lysC_I337R	CCGCCCAAACGTCCGGTTcatgcgttacagTATGCTGCATTCTCGCGGTTTCCTCGCGGAAGTTTTCGGCATCCTCGCGCGGCATaaccgtagcGTAGACTTAATCACCACGTCAGAAGTGAGCGTGGCATTAACCCTTGATACCACCTTGACAGCTAGCTCAGTCCTAGGTATAATACTAGTatccctcgcgcggcataatatttGTTTTAGAGCTAGAAATAGCAAGT	CCTCGCGCGGCATAATATTTCGG	TATGCTGCATTCTCGCGGTTTCCTCGCGGAAGTTTTCGGCATCCTCGCGCGGCATaaccgtagcGTAGACTTAATCACCACGTCAGAAGTGAGCGTGGCATTAACCCTTGATACCACC
lysC_K257R	CCGCCCAAACGTCCGGTTagcgagagagacCAGCAAAACGCATTGATGAAATCGCGTTTGCCGAAGCGGCAGAGATGGCAaccttcggcGCAcgtGTACTGCATCCGGCAACGTTGCTACCCGCAGTACGCAGCGATATCCCGGTCTTTTGACAGCTAGCTCAGTCCTAGGTATAATACTAGTatcgcggcagagatggcaactttGTTTTAGAGCTAGAAATAGCAAGT	GCGGCAGAGATGGCAACTTTTGG	CAGCAAAACGCATTGATGAAATCGCGTTTGCCGAAGCGGCAGAGATGGCAaccttcggcGCAcgtGTACTGCATCCGGCAACGTTGCTACCCGCAGTACGCAGCGATATCCCGGTCTT
lysC_K8R	CCGCCCAAACGTCCGGTTtgacatgcgtgtGCCAAGGCTGAAAATGGATCCCCTGACACGAGGTAGTTATGTCTGAAATTGTTGTCagccgtTTCGGCGGTACCAGCGTAGCTGATTTTGACGCCATGAACCGCAGCGCTGATATTGTTTGACAGCTAGCTCAGTCCTAGGTATAATACTAGTatctacgctggtaccgccaaattGTTTTAGAGCTAGAAATAGCAAGT	TACGCTGGTACCGCCAAATTTGG	GCCAAGGCTGAAAATGGATCCCCTGACACGAGGTAGTTATGTCTGAAATTGTTGTCagccgtTTCGGCGGTACCAGCGTAGCTGATTTTGACGCCATGAACCGCAGCGCTGATATTGT
lysC_L325R	CCGCCCAAACGTCCGGTTatgccagtcagtGTCGCAATCAGACTCTGCTCACTTTGCACAGCCTGAATATGCTGCATTCTCGCGGTTTCcgtGCCGAGGTTTTCGGCATCCTCGCGCGGCATAATATTTCGGTAGACTTAATCACCACTTGACAGCTAGCTCAGTCCTAGGTATAATACTAGTatcggatgccgaaaacttccgcgGTTTTAGAGCTAGAAATAGCAAGT	GGATGCCGAAAACTTCCGCGAGG	GTCGCAATCAGACTCTGCTCACTTTGCACAGCCTGAATATGCTGCATTCTCGCGGTTTCcgtGCCGAGGTTTTCGGCATCCTCGCGCGGCATAATATTTCGGTAGACTTAATCACCAC
lysC_M251R	CCGCCCAAACGTCCGGTTgaatgtactgtcCACGCGTAGTTTCCGCAGCAAAACGCATTGATGAAATCGCGTTTGCCGAAGCGgcggaacgtGCAACTTTTGGTGCAAAAGTACTGCATCCGGCAACGTTGCTACCCGCAGTACGCAGTTGACAGCTAGCTCAGTCCTAGGTATAATACTAGTatcgtttgccgaagcggcagagaGTTTTAGAGCTAGAAATAGCAAGT	GTTTGCCGAAGCGGCAGAGATGG	CACGCGTAGTTTCCGCAGCAAAACGCATTGATGAAATCGCGTTTGCCGAAGCGgcggaacgtGCAACTTTTGGTGCAAAAGTACTGCATCCGGCAACGTTGCTACCCGCAGTACGCAG
lysC_M318R	CCGCCCAAACGTCCGGTTactgatgcagctCGCTGTTCCGCGCTCTGGCGCTTCGTCGCAATCAGACTCTGCTCACTTTGCACAGCttaAACcgtCTGCATTCTCGCGGTTTCCTCGCGGAAGTTTTCGGCATCCTCGCGCGGCATAATTGACAGCTAGCTCAGTCCTAGGTATAATACTAGTatccgcgagaatgcagcatattcGTTTTAGAGCTAGAAATAGCAAGT	CGCGAGAATGCAGCATATTCAGG	CGCTGTTCCGCGCTCTGGCGCTTCGTCGCAATCAGACTCTGCTCACTTTGCACAGCttaAACcgtCTGCATTCTCGCGGTTTCCTCGCGGAAGTTTTCGGCATCCTCGCGCGGCATAA
lysC_P231R	CCGCCCAAACGTCCGGTTagtatggtagtgGGCTTTACACGCATCTCGTGTTGATATCTGGACCGACGTCCCGGGCATCTACACCacgGACcgtCGCGTAGTTTCCGCAGCAAAACGCATTGATGAAATCGCGTTTGCCGAAGCGGCATTGACAGCTAGCTCAGTCCTAGGTATAATACTAGTatctgcggaaactacgcgtggatGTTTTAGAGCTAGAAATAGCAAGT	TGCGGAAACTACGCGTGGATCGG	GGCTTTACACGCATCTCGTGTTGATATCTGGACCGACGTCCCGGGCATCTACACCacgGACcgtCGCGTAGTTTCCGCAGCAAAACGCATTGATGAAATCGCGTTTGCCGAAGCGGCA
lysC_R198R	CCGCCCAAACGTCCGGTTgtcgctcatggaTAGTGATCACCCAGGGATTTATCGGTAGCGAAAATAAAGGTCGTACAACGACGCTTGGCcgtGGCGGTAGCGATTATACGGCAGCCTTGCTGGCGGAGGCTTTACACGCATCTCGTGTTTGACAGCTAGCTCAGTCCTAGGTATAATACTAGTatcccgtataatcgctgcctccaGTTTTAGAGCTAGAAATAGCAAGT	CCGTATAATCGCTGCCTCCACGG	TAGTGATCACCCAGGGATTTATCGGTAGCGAAAATAAAGGTCGTACAACGACGCTTGGCcgtGGCGGTAGCGATTATACGGCAGCCTTGCTGGCGGAGGCTTTACACGCATCTCGTGT
lysC_R232R	CCGCCCAAACGTCCGGTTcgcacactaacgCTTTACACGCATCTCGTGTTGATATCTGGACCGACGTCCCGGGCATCTACACCacgGACCCGcgtGTAGTTTCCGCAGCAAAACGCATTGATGAAATCGCGTTTGCCGAAGCGGCAGATTGACAGCTAGCTCAGTCCTAGGTATAATACTAGTatctgcggaaactacgcgtggatGTTTTAGAGCTAGAAATAGCAAGT	TGCGGAAACTACGCGTGGATCGG	CTTTACACGCATCTCGTGTTGATATCTGGACCGACGTCCCGGGCATCTACACCacgGACCCGcgtGTAGTTTCCGCAGCAAAACGCATTGATGAAATCGCGTTTGCCGAAGCGGCAGA
lysC_R322R	CCGCCCAAACGTCCGGTTccatacagacgtTGGCGCTTCGTCGCAATCAGACTCTGCTCACTTTGCACAGCCTGAATATGCTGCATagccgtggcTTCCTCGCGGAAGTTTTCGGCATCCTCGCGCGGCATAATATTTCGGTAGACTTTTGACAGCTAGCTCAGTCCTAGGTATAATACTAGTatcctgaatatgctgcattctcgGTTTTAGAGCTAGAAATAGCAAGT	CTGAATATGCTGCATTCTCGCGG	TGGCGCTTCGTCGCAATCAGACTCTGCTCACTTTGCACAGCCTGAATATGCTGCATagccgtggcTTCCTCGCGGAAGTTTTCGGCATCCTCGCGCGGCATAATATTTCGGTAGACTT
lysC_S201R	CCGCCCAAACGTCCGGTTctcgttcgcgtaACCCAGGGATTTATCGGTAGCGAAAATAAAGGTCGTACAACGACGCTTGGCagaggcggtcgtGATTATACGGCAGCCTTGCTGGCGGAGGCTTTACACGCATCTCGTGTTGATATCTTTGACAGCTAGCTCAGTCCTAGGTATAATACTAGTatcacaacgacgcttggccgtggGTTTTAGAGCTAGAAATAGCAAGT	ACAACGACGCTTGGCCGTGGAGG	ACCCAGGGATTTATCGGTAGCGAAAATAAAGGTCGTACAACGACGCTTGGCagaggcggtcgtGATTATACGGCAGCCTTGCTGGCGGAGGCTTTACACGCATCTCGTGTTGATATCT
lysC_S321R	CCGCCCAAACGTCCGGTTctcgtgtcctgaCTGGCGCTTCGTCGCAATCAGACTCTGCTCACTTTGCACAGCCTGAATATGCTGCATcgtagaggcTTCCTCGCGGAAGTTTTCGGCATCCTCGCGCGGCATAATATTTCGGTAGACTTTGACAGCTAGCTCAGTCCTAGGTATAATACTAGTatcctgaatatgctgcattctcgGTTTTAGAGCTAGAAATAGCAAGT	CTGAATATGCTGCATTCTCGCGG	CTGGCGCTTCGTCGCAATCAGACTCTGCTCACTTTGCACAGCCTGAATATGCTGCATcgtagaggcTTCCTCGCGGAAGTTTTCGGCATCCTCGCGCGGCATAATATTTCGGTAGACT
lysC_S338R	CCGCCCAAACGTCCGGTTgagtgacagctaTGCTGCATTCTCGCGGTTTCCTCGCGGAAGTTTTCGGCATCCTCGCGCGGCATaacatccgtGTAGACTTAATCACCACGTCAGAAGTGAGCGTGGCATTAACCCTTGATACCACCGGTTGACAGCTAGCTCAGTCCTAGGTATAATACTAGTatccctcgcgcggcataatatttGTTTTAGAGCTAGAAATAGCAAGT	CCTCGCGCGGCATAATATTTCGG	TGCTGCATTCTCGCGGTTTCCTCGCGGAAGTTTTCGGCATCCTCGCGCGGCATaacatccgtGTAGACTTAATCACCACGTCAGAAGTGAGCGTGGCATTAACCCTTGATACCACCGG
lysC_S345R	CCGCCCAAACGTCCGGTTggtcgtgtgcatCCTCGCGGAAGTTTTCGGCATCCTCGCGCGGCATAATATTTCGGTAGACTTAATCacgACCcgtGAAGTGAGCGTGGCATTAACCCTTGATACCACCGGTTCAACCTCCACTGGCGATTTGACAGCTAGCTCAGTCCTAGGTATAATACTAGTatctgccacgctcacttctgacgGTTTTAGAGCTAGAAATAGCAAGT	TGCCACGCTCACTTCTGACGTGG	CCTCGCGGAAGTTTTCGGCATCCTCGCGCGGCATAATATTTCGGTAGACTTAATCacgACCcgtGAAGTGAGCGTGGCATTAACCCTTGATACCACCGGTTCAACCTCCACTGGCGAT
lysC_S348R	CCGCCCAAACGTCCGGTTtgtgacgattcgTTTCGGCATCCTCGCGCGGCATAATATTTCGGTAGACTTAATCACCACGTCAGAAgttcgtgttGCATTAACCCTTGATACCACCGGTTCAACCTCCACTGGCGATACGTTGCTGACGTTGACAGCTAGCTCAGTCCTAGGTATAATACTAGTatccaccacgtcagaagtgagcgGTTTTAGAGCTAGAAATAGCAAGT	CACCACGTCAGAAGTGAGCGTGG	TTTCGGCATCCTCGCGCGGCATAATATTTCGGTAGACTTAATCACCACGTCAGAAgttcgtgttGCATTAACCCTTGATACCACCGGTTCAACCTCCACTGGCGATACGTTGCTGACG
lysC_S39R	CCGCCCAAACGTCCGGTTctcctgctcatcCCATGAACCGCAGCGCTGATATTGTGCTTTCTGATGCCAACGTGCGTTTAGTTgtgttacgtGCTTCTGCTGGTATCACTAATCTGCTGGTCGCTTTAGCTGAAGGACTGGAACCTGGTTGACAGCTAGCTCAGTCCTAGGTATAATACTAGTatccgtgcgtttagttgtcctctGTTTTAGAGCTAGAAATAGCAAGT	CGTGCGTTTAGTTGTCCTCTCGG	CCATGAACCGCAGCGCTGATATTGTGCTTTCTGATGCCAACGTGCGTTTAGTTgtgttacgtGCTTCTGCTGGTATCACTAATCTGCTGGTCGCTTTAGCTGAAGGACTGGAACCTGG
lysC_T12R	CCGCCCAAACGTCCGGTTaccatacgagagAATGGATCCCCTGACACGAGGTAGTTATGTCTGAAATTGTTGTCTCCAAATTTGGCGGTcgtTCTGTGGCTGATTTTGACGCCATGAACCGCAGCGCTGATATTGTGCTTTCTGATGCTTGACAGCTAGCTCAGTCCTAGGTATAATACTAGTatcggcgtcaaaatcagctacgcGTTTTAGAGCTAGAAATAGCAAGT	GGCGTCAAAATCAGCTACGCTGG	AATGGATCCCCTGACACGAGGTAGTTATGTCTGAAATTGTTGTCTCCAAATTTGGCGGTcgtTCTGTGGCTGATTTTGACGCCATGAACCGCAGCGCTGATATTGTGCTTTCTGATGC
lysC_T221R	CCGCCCAAACGTCCGGTTctgcagtccactGCGATTATACGGCAGCCTTGCTGGCGGAGGCTTTACACGCATCTCGTGTTGATATCTGGcgtGATGTGCCGGGCATCTACACCACCGATCCACGCGTAGTTTCCGCAGCAAAACGCATTTGACAGCTAGCTCAGTCCTAGGTATAATACTAGTatcggtgtagatgcccgggacgtGTTTTAGAGCTAGAAATAGCAAGT	GGTGTAGATGCCCGGGACGTCGG	GCGATTATACGGCAGCCTTGCTGGCGGAGGCTTTACACGCATCTCGTGTTGATATCTGGcgtGATGTGCCGGGCATCTACACCACCGATCCACGCGTAGTTTCCGCAGCAAAACGCAT
lysC_T228R	CCGCCCAAACGTCCGGTTatcgactgctagTGGCGGAGGCTTTACACGCATCTCGTGTTGATATCTGGACCGACGTCCCGGGCATCTACcgtACGGACCCACGCGTAGTTTCCGCAGCAAAACGCATTGATGAAATCGCGTTTGCCGATTGACAGCTAGCTCAGTCCTAGGTATAATACTAGTatcggaaactacgcgtggatcggGTTTTAGAGCTAGAAATAGCAAGT	GGAAACTACGCGTGGATCGGTGG	TGGCGGAGGCTTTACACGCATCTCGTGTTGATATCTGGACCGACGTCCCGGGCATCTACcgtACGGACCCACGCGTAGTTTCCGCAGCAAAACGCATTGATGAAATCGCGTTTGCCGA
lysC_T229R	CCGCCCAAACGTCCGGTTtcgagatctagcCGGAGGCTTTACACGCATCTCGTGTTGATATCTGGACCGACGTCCCGGGCATCTACACCcgtGACCCGCGCGTAGTTTCCGCAGCAAAACGCATTGATGAAATCGCGTTTGCCGAAGCTTGACAGCTAGCTCAGTCCTAGGTATAATACTAGTatctgcggaaactacgcgtggatGTTTTAGAGCTAGAAATAGCAAGT	TGCGGAAACTACGCGTGGATCGG	CGGAGGCTTTACACGCATCTCGTGTTGATATCTGGACCGACGTCCCGGGCATCTACACCcgtGACCCGCGCGTAGTTTCCGCAGCAAAACGCATTGATGAAATCGCGTTTGCCGAAGC
lysC_T344R	CCGCCCAAACGTCCGGTTctgctgctacacTCCTCGCGGAAGTTTTCGGCATCCTCGCGCGGCATAATATTTCGGTAGACTTAATCacgcgtAGCGAAGTGAGCGTGGCATTAACCCTTGATACCACCGGTTCAACCTCCACTGGCGATTGACAGCTAGCTCAGTCCTAGGTATAATACTAGTatctgccacgctcacttctgacgGTTTTAGAGCTAGAAATAGCAAGT	TGCCACGCTCACTTCTGACGTGG	TCCTCGCGGAAGTTTTCGGCATCCTCGCGCGGCATAATATTTCGGTAGACTTAATCacgcgtAGCGAAGTGAGCGTGGCATTAACCCTTGATACCACCGGTTCAACCTCCACTGGCGA
lysC_T45R	CCGCCCAAACGTCCGGTTatcagcatcacaCTGATATTGTGCTTTCTGATGCCAACGTGCGTTTAGTTGTCCTCTCGGCTagcgcgggcATCcgtAATCTGCTGGTCGCTTTAGCTGAAGGACTGGAACCTGGCGAGCGATTCGAAAATTGACAGCTAGCTCAGTCCTAGGTATAATACTAGTatcgttgtcctctcggcttctgcGTTTTAGAGCTAGAAATAGCAAGT	GTTGTCCTCTCGGCTTCTGCTGG	CTGATATTGTGCTTTCTGATGCCAACGTGCGTTTAGTTGTCCTCTCGGCTagcgcgggcATCcgtAATCTGCTGGTCGCTTTAGCTGAAGGACTGGAACCTGGCGAGCGATTCGAAAA
lysC_V223R	CCGCCCAAACGTCCGGTTggatctagtctgATACGGCAGCCTTGCTGGCGGAGGCTTTACACGCATCTCGTGTTGATATCTGGACCGACcgtccaGGTATTTACACCACCGATCCACGCGTAGTTTCCGCAGCAAAACGCATTGATGATTGACAGCTAGCTCAGTCCTAGGTATAATACTAGTatcgatcggtggtgtagatgcccGTTTTAGAGCTAGAAATAGCAAGT	GATCGGTGGTGTAGATGCCCGGG	ATACGGCAGCCTTGCTGGCGGAGGCTTTACACGCATCTCGTGTTGATATCTGGACCGACcgtccaGGTATTTACACCACCGATCCACGCGTAGTTTCCGCAGCAAAACGCATTGATGA
lysC_V258R	CCGCCCAAACGTCCGGTTtgcctgtgtgagGCAAAACGCATTGATGAAATCGCGTTTGCCGAAGCGGCAGAGATGGCAaccttcggcGCAAAAcgtCTGCATCCGGCAACGTTGCTACCCGCAGTACGCAGCGATATCCCGGTCTTTGTTGACAGCTAGCTCAGTCCTAGGTATAATACTAGTatcgcggcagagatggcaactttGTTTTAGAGCTAGAAATAGCAAGT	GCGGCAGAGATGGCAACTTTTGG	GCAAAACGCATTGATGAAATCGCGTTTGCCGAAGCGGCAGAGATGGCAaccttcggcGCAAAAcgtCTGCATCCGGCAACGTTGCTACCCGCAGTACGCAGCGATATCCCGGTCTTTG
lysC_V339R	CCGCCCAAACGTCCGGTTagatctctcagaTGCATTCTCGCGGTTTCCTCGCGGAAGTTTTCGGCATCCTCGCGCGGCATaacatcagccgtGACTTAATCACCACGTCAGAAGTGAGCGTGGCATTAACCCTTGATACCACCGGTTCTTGACAGCTAGCTCAGTCCTAGGTATAATACTAGTatccctcgcgcggcataatatttGTTTTAGAGCTAGAAATAGCAAGT	CCTCGCGCGGCATAATATTTCGG	TGCATTCTCGCGGTTTCCTCGCGGAAGTTTTCGGCATCCTCGCGCGGCATaacatcagccgtGACTTAATCACCACGTCAGAAGTGAGCGTGGCATTAACCCTTGATACCACCGGTTC
lysC_V347R	CCGCCCAAACGTCCGGTTactgctcacgttTTTTCGGCATCCTCGCGCGGCATAATATTTCGGTAGACTTAATCACCACGTCAGAAcgttctgttGCATTAACCCTTGATACCACCGGTTCAACCTCCACTGGCGATACGTTGCTGACTTGACAGCTAGCTCAGTCCTAGGTATAATACTAGTatccaccacgtcagaagtgagcgGTTTTAGAGCTAGAAATAGCAAGT	CACCACGTCAGAAGTGAGCGTGG	TTTTCGGCATCCTCGCGCGGCATAATATTTCGGTAGACTTAATCACCACGTCAGAAcgttctgttGCATTAACCCTTGATACCACCGGTTCAACCTCCACTGGCGATACGTTGCTGAC
lysC_W220R	CCGCCCAAACGTCCGGTTctgtatcgcagaCAGCGATTATACGGCAGCCTTGCTGGCGGAGGCTTTACACGCATCTCGTGTTGATATCcgtacgGATGTGCCGGGCATCTACACCACCGATCCACGCGTAGTTTCCGCAGCAAAACGCTTGACAGCTAGCTCAGTCCTAGGTATAATACTAGTatcggtgtagatgcccgggacgtGTTTTAGAGCTAGAAATAGCAAGT	GGTGTAGATGCCCGGGACGTCGG	CAGCGATTATACGGCAGCCTTGCTGGCGGAGGCTTTACACGCATCTCGTGTTGATATCcgtacgGATGTGCCGGGCATCTACACCACCGATCCACGCGTAGTTTCCGCAGCAAAACGC
lysC_Y227R	CCGCCCAAACGTCCGGTTtctagcatgcggGCTGGCGGAGGCTTTACACGCATCTCGTGTTGATATCTGGACCGACGTCCCGGGCATCcgtacgACGGACCCACGCGTAGTTTCCGCAGCAAAACGCATTGATGAAATCGCGTTTGCCTTGACAGCTAGCTCAGTCCTAGGTATAATACTAGTatcggaaactacgcgtggatcggGTTTTAGAGCTAGAAATAGCAAGT	GGAAACTACGCGTGGATCGGTGG	GCTGGCGGAGGCTTTACACGCATCTCGTGTTGATATCTGGACCGACGTCCCGGGCATCcgtacgACGGACCCACGCGTAGTTTCCGCAGCAAAACGCATTGATGAAATCGCGTTTGCC
lysC_A256V	CCGCCCAAACGTCCGGTTcatgatcgctctGCAGCAAAACGCATTGATGAAATCGCGTTTGCCGAAGCGGCAGAGATGGCAaccttcggcgtgAAAGTACTGCATCCGGCAACGTTGCTACCCGCAGTACGCAGCGATATCCCGGTCTTTGACAGCTAGCTCAGTCCTAGGTATAATACTAGTatcgcggcagagatggcaactttGTTTTAGAGCTAGAAATAGCAAGT	GCGGCAGAGATGGCAACTTTTGG	GCAGCAAAACGCATTGATGAAATCGCGTTTGCCGAAGCGGCAGAGATGGCAaccttcggcgtgAAAGTACTGCATCCGGCAACGTTGCTACCCGCAGTACGCAGCGATATCCCGGTCT
lysC_A326V	CCGCCCAAACGTCCGGTTcactgcatacctGCAATCAGACTCTGCTCACTTTGCACAGCCTGAATATGCTGCATTCTCGCGGTtttttagtgGAAGTTTTCGGCATCCTCGCGCGGCATAATATTTCGGTAGACTTAATCACCACGTCTTGACAGCTAGCTCAGTCCTAGGTATAATACTAGTatcgcattctcgcggtttcctcgGTTTTAGAGCTAGAAATAGCAAGT	GCATTCTCGCGGTTTCCTCGCGG	GCAATCAGACTCTGCTCACTTTGCACAGCCTGAATATGCTGCATTCTCGCGGTtttttagtgGAAGTTTTCGGCATCCTCGCGCGGCATAATATTTCGGTAGACTTAATCACCACGTC
lysC_A40V	CCGCCCAAACGTCCGGTTgacacgattcgtTGAACCGCAGCGCTGATATTGTGCTTTCTGATGCCAACGTGCGTTTAGTTgtgttaagcgtgTCTGCTGGTATCACTAATCTGCTGGTCGCTTTAGCTGAAGGACTGGAACCTGGCGATTGACAGCTAGCTCAGTCCTAGGTATAATACTAGTatccgtgcgtttagttgtcctctGTTTTAGAGCTAGAAATAGCAAGT	CGTGCGTTTAGTTGTCCTCTCGG	TGAACCGCAGCGCTGATATTGTGCTTTCTGATGCCAACGTGCGTTTAGTTgtgttaagcgtgTCTGCTGGTATCACTAATCTGCTGGTCGCTTTAGCTGAAGGACTGGAACCTGGCGA
lysC_D202V	CCGCCCAAACGTCCGGTTgtcggtagtgtcCCCAGGGATTTATCGGTAGCGAAAATAAAGGTCGTACAACGACGCTTGGCagaggcggtAGCgtgTATACGGCAGCCTTGCTGGCGGAGGCTTTACACGCATCTCGTGTTGATATCTGTTGACAGCTAGCTCAGTCCTAGGTATAATACTAGTatcacaacgacgcttggccgtggGTTTTAGAGCTAGAAATAGCAAGT	ACAACGACGCTTGGCCGTGGAGG	CCCAGGGATTTATCGGTAGCGAAAATAAAGGTCGTACAACGACGCTTGGCagaggcggtAGCgtgTATACGGCAGCCTTGCTGGCGGAGGCTTTACACGCATCTCGTGTTGATATCTG
lysC_D222V	CCGCCCAAACGTCCGGTTcagagctacaagATTATACGGCAGCCTTGCTGGCGGAGGCTTTACACGCATCTCGTGTTGATATCTGGacggtgGTGCCGGGCATCTACACCACCGATCCACGCGTAGTTTCCGCAGCAAAACGCATTGATTGACAGCTAGCTCAGTCCTAGGTATAATACTAGTatcggtgtagatgcccgggacgtGTTTTAGAGCTAGAAATAGCAAGT	GGTGTAGATGCCCGGGACGTCGG	ATTATACGGCAGCCTTGCTGGCGGAGGCTTTACACGCATCTCGTGTTGATATCTGGacggtgGTGCCGGGCATCTACACCACCGATCCACGCGTAGTTTCCGCAGCAAAACGCATTGA
lysC_D230V	CCGCCCAAACGTCCGGTTcgttacgactctAGGCTTTACACGCATCTCGTGTTGATATCTGGACCGACGTCCCGGGCATCTACACCacggtgCCGCGCGTAGTTTCCGCAGCAAAACGCATTGATGAAATCGCGTTTGCCGAAGCGGCTTGACAGCTAGCTCAGTCCTAGGTATAATACTAGTatctgcggaaactacgcgtggatGTTTTAGAGCTAGAAATAGCAAGT	TGCGGAAACTACGCGTGGATCGG	AGGCTTTACACGCATCTCGTGTTGATATCTGGACCGACGTCCCGGGCATCTACACCacggtgCCGCGCGTAGTTTCCGCAGCAAAACGCATTGATGAAATCGCGTTTGCCGAAGCGGC
lysC_D340V	CCGCCCAAACGTCCGGTTgagcgttgtcacGCATTCTCGCGGTTTCCTCGCGGAAGTTTTCGGCATCCTCGCGCGGCATaacatcagcGTAgtgTTAATCACCACGTCAGAAGTGAGCGTGGCATTAACCCTTGATACCACCGGTTCATTGACAGCTAGCTCAGTCCTAGGTATAATACTAGTatccctcgcgcggcataatatttGTTTTAGAGCTAGAAATAGCAAGT	CCTCGCGCGGCATAATATTTCGG	GCATTCTCGCGGTTTCCTCGCGGAAGTTTTCGGCATCCTCGCGCGGCATaacatcagcGTAgtgTTAATCACCACGTCAGAAGTGAGCGTGGCATTAACCCTTGATACCACCGGTTCA
lysC_D354V	CCGCCCAAACGTCCGGTTgctagttcgtctGCATAATATTTCGGTAGACTTAATCACCACGTCAGAAGTGAGCGTGGCATTAACCCTTgtgacgACGGGCTCAACCTCCACTGGCGATACGTTGCTGACGCAATCTCTGCTGATGGAGTTGACAGCTAGCTCAGTCCTAGGTATAATACTAGTatcgccagtggaggttgaaccggGTTTTAGAGCTAGAAATAGCAAGT	GCCAGTGGAGGTTGAACCGGTGG	GCATAATATTTCGGTAGACTTAATCACCACGTCAGAAGTGAGCGTGGCATTAACCCTTgtgacgACGGGCTCAACCTCCACTGGCGATACGTTGCTGACGCAATCTCTGCTGATGGAG
lysC_E119V	CCGCCCAAACGTCCGGTTcctatgagagagGCAGAAGCGGCGGCGCTGGCAACGTCTCCGGCGCTGACAGATGAGCTGGTCtctcatggtgtgCTGATGTCGACCCTGCTGTTTGTTGAGATCCTGCGCGAACGCGATGTTCAGGCACTTGACAGCTAGCTCAGTCCTAGGTATAATACTAGTatcacagatgagctggtcagccaGTTTTAGAGCTAGAAATAGCAAGT	ACAGATGAGCTGGTCAGCCACGG	GCAGAAGCGGCGGCGCTGGCAACGTCTCCGGCGCTGACAGATGAGCTGGTCtctcatggtgtgCTGATGTCGACCCTGCTGTTTGTTGAGATCCTGCGCGAACGCGATGTTCAGGCAC
lysC_E346V	CCGCCCAAACGTCCGGTTgcttgactgagtTCGCGGAAGTTTTCGGCATCCTCGCGCGGCATAATATTTCGGTAGACTTAATCacgACCAGCgtgGTGAGCGTGGCATTAACCCTTGATACCACCGGTTCAACCTCCACTGGCGATACTTGACAGCTAGCTCAGTCCTAGGTATAATACTAGTatctgccacgctcacttctgacgGTTTTAGAGCTAGAAATAGCAAGT	TGCCACGCTCACTTCTGACGTGG	TCGCGGAAGTTTTCGGCATCCTCGCGCGGCATAATATTTCGGTAGACTTAATCacgACCAGCgtgGTGAGCGTGGCATTAACCCTTGATACCACCGGTTCAACCTCCACTGGCGATAC
lysC_F184V	CCGCCCAAACGTCCGGTTtgcctgcatctgGGAACTGGCCGCGCTGCAGCTGCTCCCACGTCTCAATGAAGGCTTAGTGattacgcaaGGAgtgATCGGTAGCGAAAATAAAGGTCGTACAACGACGCTTGGCCGTGGAGGCAGCGATTTGACAGCTAGCTCAGTCCTAGGTATAATACTAGTatctgaaggcttagtgatcacccGTTTTAGAGCTAGAAATAGCAAGT	TGAAGGCTTAGTGATCACCCAGG	GGAACTGGCCGCGCTGCAGCTGCTCCCACGTCTCAATGAAGGCTTAGTGattacgcaaGGAgtgATCGGTAGCGAAAATAAAGGTCGTACAACGACGCTTGGCCGTGGAGGCAGCGAT
lysC_F324V	CCGCCCAAACGTCCGGTTagtagcatcctaTTCGTCGCAATCAGACTCTGCTCACTTTGCACAGCCTGAATATGCTGCATTCTCGCGGTgtgctgGCCGAGGTTTTCGGCATCCTCGCGCGGCATAATATTTCGGTAGACTTAATCACTTGACAGCTAGCTCAGTCCTAGGTATAATACTAGTatcggatgccgaaaacttccgcgGTTTTAGAGCTAGAAATAGCAAGT	GGATGCCGAAAACTTCCGCGAGG	TTCGTCGCAATCAGACTCTGCTCACTTTGCACAGCCTGAATATGCTGCATTCTCGCGGTgtgctgGCCGAGGTTTTCGGCATCCTCGCGCGGCATAATATTTCGGTAGACTTAATCAC
lysC_G10V	CCGCCCAAACGTCCGGTTtgtaagtgtctgGCTGAAAATGGATCCCCTGACACGAGGTAGTTATGTCTGAAATTGTTGTCTCCaagttcgtgGGTACCAGCGTAGCTGATTTTGACGCCATGAACCGCAGCGCTGATATTGTGCTTTCTTGACAGCTAGCTCAGTCCTAGGTATAATACTAGTatcgaaattgttgtctccaaattGTTTTAGAGCTAGAAATAGCAAGT	GAAATTGTTGTCTCCAAATTTGG	GCTGAAAATGGATCCCCTGACACGAGGTAGTTATGTCTGAAATTGTTGTCTCCaagttcgtgGGTACCAGCGTAGCTGATTTTGACGCCATGAACCGCAGCGCTGATATTGTGCTTTC
lysC_G11V	CCGCCCAAACGTCCGGTTgcagacacgcaaGAAAATGGATCCCCTGACACGAGGTAGTTATGTCTGAAATTGTTGTCTCCAAAttcggtgtgACCAGCGTAGCTGATTTTGACGCCATGAACCGCAGCGCTGATATTGTGCTTTCTGATTGACAGCTAGCTCAGTCCTAGGTATAATACTAGTatcattgttgtctccaaatttggGTTTTAGAGCTAGAAATAGCAAGT	ATTGTTGTCTCCAAATTTGGCGG	GAAAATGGATCCCCTGACACGAGGTAGTTATGTCTGAAATTGTTGTCTCCAAAttcggtgtgACCAGCGTAGCTGATTTTGACGCCATGAACCGCAGCGCTGATATTGTGCTTTCTGA
lysC_G197V	CCGCCCAAACGTCCGGTTctacgctaagtgGCTTAGTGATCACCCAGGGATTTATCGGTAGCGAAAATAAAGGTCGTACAACGaccttagtgCGTGGAGGCAGCGATTATACGGCAGCCTTGCTGGCGGAGGCTTTACACGCATCTCGTTGACAGCTAGCTCAGTCCTAGGTATAATACTAGTatcaaaggtcgtacaacgacgctGTTTTAGAGCTAGAAATAGCAAGT	AAAGGTCGTACAACGACGCTTGG	GCTTAGTGATCACCCAGGGATTTATCGGTAGCGAAAATAAAGGTCGTACAACGaccttagtgCGTGGAGGCAGCGATTATACGGCAGCCTTGCTGGCGGAGGCTTTACACGCATCTCG
lysC_G199V	CCGCCCAAACGTCCGGTTgcaatgactgctTGATCACCCAGGGATTTATCGGTAGCGAAAATAAAGGTCGTACAACGACGCTTggtagagtgGGCAGCGATTATACGGCAGCCTTGCTGGCGGAGGCTTTACACGCATCTCGTGTTGATTGACAGCTAGCTCAGTCCTAGGTATAATACTAGTatccgtacaacgacgcttggccgGTTTTAGAGCTAGAAATAGCAAGT	CGTACAACGACGCTTGGCCGTGG	TGATCACCCAGGGATTTATCGGTAGCGAAAATAAAGGTCGTACAACGACGCTTggtagagtgGGCAGCGATTATACGGCAGCCTTGCTGGCGGAGGCTTTACACGCATCTCGTGTTGA
lysC_G200V	CCGCCCAAACGTCCGGTTactcagcacgatTCACCCAGGGATTTATCGGTAGCGAAAATAAAGGTCGTACAACGACGCTTGGCagaggcgtgAGCGATTATACGGCAGCCTTGCTGGCGGAGGCTTTACACGCATCTCGTGTTGATATTTGACAGCTAGCTCAGTCCTAGGTATAATACTAGTatcacaacgacgcttggccgtggGTTTTAGAGCTAGAAATAGCAAGT	ACAACGACGCTTGGCCGTGGAGG	TCACCCAGGGATTTATCGGTAGCGAAAATAAAGGTCGTACAACGACGCTTGGCagaggcgtgAGCGATTATACGGCAGCCTTGCTGGCGGAGGCTTTACACGCATCTCGTGTTGATAT
lysC_G225V	CCGCCCAAACGTCCGGTTacaacactactgCAGCCTTGCTGGCGGAGGCTTTACACGCATCTCGTGTTGATATCTGGACCgatgtgccagtgATCTACACCACCGATCCACGCGTAGTTTCCGCAGCAAAACGCATTGATGAAATCGCTTGACAGCTAGCTCAGTCCTAGGTATAATACTAGTatctgatatctggaccgacgtccGTTTTAGAGCTAGAAATAGCAAGT	TGATATCTGGACCGACGTCCCGG	CAGCCTTGCTGGCGGAGGCTTTACACGCATCTCGTGTTGATATCTGGACCgatgtgccagtgATCTACACCACCGATCCACGCGTAGTTTCCGCAGCAAAACGCATTGATGAAATCGC
lysC_G255V	CCGCCCAAACGTCCGGTTgcttctacgtacCCGCAGCAAAACGCATTGATGAAATCGCGTTTGCCGAAGCGGCAGAGATGGCAaccttcgtgGCAAAAGTACTGCATCCGGCAACGTTGCTACCCGCAGTACGCAGCGATATCCCGGTTTGACAGCTAGCTCAGTCCTAGGTATAATACTAGTatcgcggcagagatggcaactttGTTTTAGAGCTAGAAATAGCAAGT	GCGGCAGAGATGGCAACTTTTGG	CCGCAGCAAAACGCATTGATGAAATCGCGTTTGCCGAAGCGGCAGAGATGGCAaccttcgtgGCAAAAGTACTGCATCCGGCAACGTTGCTACCCGCAGTACGCAGCGATATCCCGGT
lysC_G323V	CCGCCCAAACGTCCGGTTtgaatctctctgCGCTTCGTCGCAATCAGACTCTGCTCACTTTGCACAGCCTGAATATGCTGCATagcagagtgTTCCTCGCGGAAGTTTTCGGCATCCTCGCGCGGCATAATATTTCGGTAGACTTAATTTGACAGCTAGCTCAGTCCTAGGTATAATACTAGTatcctgaatatgctgcattctcgGTTTTAGAGCTAGAAATAGCAAGT	CTGAATATGCTGCATTCTCGCGG	CGCTTCGTCGCAATCAGACTCTGCTCACTTTGCACAGCCTGAATATGCTGCATagcagagtgTTCCTCGCGGAAGTTTTCGGCATCCTCGCGCGGCATAATATTTCGGTAGACTTAAT
lysC_H320V	CCGCCCAAACGTCCGGTTtgcatctcgcatCTCTGGCGCTTCGTCGCAATCAGACTCTGCTCACTTTGCACAGCCTGAATATGCTGgtgagcagaggcTTCCTCGCGGAAGTTTTCGGCATCCTCGCGCGGCATAATATTTCGGTAGATTGACAGCTAGCTCAGTCCTAGGTATAATACTAGTatcctgaatatgctgcattctcgGTTTTAGAGCTAGAAATAGCAAGT	CTGAATATGCTGCATTCTCGCGG	CTCTGGCGCTTCGTCGCAATCAGACTCTGCTCACTTTGCACAGCCTGAATATGCTGgtgagcagaggcTTCCTCGCGGAAGTTTTCGGCATCCTCGCGCGGCATAATATTTCGGTAGA
lysC_I226V	CCGCCCAAACGTCCGGTTtctcaagctcgtAGCCTTGCTGGCGGAGGCTTTACACGCATCTCGTGTTGATATCTGGACCgatgtgccaGGCgtgTACACCACCGATCCACGCGTAGTTTCCGCAGCAAAACGCATTGATGAAATCGCGTTGACAGCTAGCTCAGTCCTAGGTATAATACTAGTatctgatatctggaccgacgtccGTTTTAGAGCTAGAAATAGCAAGT	TGATATCTGGACCGACGTCCCGG	AGCCTTGCTGGCGGAGGCTTTACACGCATCTCGTGTTGATATCTGGACCgatgtgccaGGCgtgTACACCACCGATCCACGCGTAGTTTCCGCAGCAAAACGCATTGATGAAATCGCG
lysC_I337V	CCGCCCAAACGTCCGGTTcgatgatgaggtTATGCTGCATTCTCGCGGTTTCCTCGCGGAAGTTTTCGGCATCCTCGCGCGGCATaacgtgagcGTAGACTTAATCACCACGTCAGAAGTGAGCGTGGCATTAACCCTTGATACCACCTTGACAGCTAGCTCAGTCCTAGGTATAATACTAGTatccctcgcgcggcataatatttGTTTTAGAGCTAGAAATAGCAAGT	CCTCGCGCGGCATAATATTTCGG	TATGCTGCATTCTCGCGGTTTCCTCGCGGAAGTTTTCGGCATCCTCGCGCGGCATaacgtgagcGTAGACTTAATCACCACGTCAGAAGTGAGCGTGGCATTAACCCTTGATACCACC
lysC_K257V	CCGCCCAAACGTCCGGTTcagctgctagcaCAGCAAAACGCATTGATGAAATCGCGTTTGCCGAAGCGGCAGAGATGGCAaccttcggcGCAgtgGTACTGCATCCGGCAACGTTGCTACCCGCAGTACGCAGCGATATCCCGGTCTTTTGACAGCTAGCTCAGTCCTAGGTATAATACTAGTatcgcggcagagatggcaactttGTTTTAGAGCTAGAAATAGCAAGT	GCGGCAGAGATGGCAACTTTTGG	CAGCAAAACGCATTGATGAAATCGCGTTTGCCGAAGCGGCAGAGATGGCAaccttcggcGCAgtgGTACTGCATCCGGCAACGTTGCTACCCGCAGTACGCAGCGATATCCCGGTCTT
lysC_K8V	CCGCCCAAACGTCCGGTTgccacatgtataGCCAAGGCTGAAAATGGATCCCCTGACACGAGGTAGTTATGTCTGAAATTGTTGTCagcgtgTTCGGCGGTACCAGCGTAGCTGATTTTGACGCCATGAACCGCAGCGCTGATATTGTTTGACAGCTAGCTCAGTCCTAGGTATAATACTAGTatctacgctggtaccgccaaattGTTTTAGAGCTAGAAATAGCAAGT	TACGCTGGTACCGCCAAATTTGG	GCCAAGGCTGAAAATGGATCCCCTGACACGAGGTAGTTATGTCTGAAATTGTTGTCagcgtgTTCGGCGGTACCAGCGTAGCTGATTTTGACGCCATGAACCGCAGCGCTGATATTGT
lysC_L325V	CCGCCCAAACGTCCGGTTgttcactctacgGTCGCAATCAGACTCTGCTCACTTTGCACAGCCTGAATATGCTGCATTCTCGCGGTTTCgtgGCCGAGGTTTTCGGCATCCTCGCGCGGCATAATATTTCGGTAGACTTAATCACCACTTGACAGCTAGCTCAGTCCTAGGTATAATACTAGTatcggatgccgaaaacttccgcgGTTTTAGAGCTAGAAATAGCAAGT	GGATGCCGAAAACTTCCGCGAGG	GTCGCAATCAGACTCTGCTCACTTTGCACAGCCTGAATATGCTGCATTCTCGCGGTTTCgtgGCCGAGGTTTTCGGCATCCTCGCGCGGCATAATATTTCGGTAGACTTAATCACCAC
lysC_M251V	CCGCCCAAACGTCCGGTTacattgtcacgaATCCACGCGTAGTTTCCGCAGCAAAACGCATTGATGAAATCGCGTTTgcggaggccGCAGAGgtgGCAACTTTTGGTGCAAAAGTACTGCATCCGGCAACGTTGCTACCCGCAGTACGTTGACAGCTAGCTCAGTCCTAGGTATAATACTAGTatctgaaatcgcgtttgccgaagGTTTTAGAGCTAGAAATAGCAAGT	TGAAATCGCGTTTGCCGAAGCGG	ATCCACGCGTAGTTTCCGCAGCAAAACGCATTGATGAAATCGCGTTTgcggaggccGCAGAGgtgGCAACTTTTGGTGCAAAAGTACTGCATCCGGCAACGTTGCTACCCGCAGTACG
lysC_M318V	CCGCCCAAACGTCCGGTTtctagacagtacCGCTGTTCCGCGCTCTGGCGCTTCGTCGCAATCAGACTCTGCTCACTTTGCACAGCttaAACgtgCTGCATTCTCGCGGTTTCCTCGCGGAAGTTTTCGGCATCCTCGCGCGGCATAATTGACAGCTAGCTCAGTCCTAGGTATAATACTAGTatccgcgagaatgcagcatattcGTTTTAGAGCTAGAAATAGCAAGT	CGCGAGAATGCAGCATATTCAGG	CGCTGTTCCGCGCTCTGGCGCTTCGTCGCAATCAGACTCTGCTCACTTTGCACAGCttaAACgtgCTGCATTCTCGCGGTTTCCTCGCGGAAGTTTTCGGCATCCTCGCGCGGCATAA
lysC_P231V	CCGCCCAAACGTCCGGTTcgagaatactctGGCTTTACACGCATCTCGTGTTGATATCTGGACCGACGTCCCGGGCATCTACACCacgGACgtgCGCGTAGTTTCCGCAGCAAAACGCATTGATGAAATCGCGTTTGCCGAAGCGGCATTGACAGCTAGCTCAGTCCTAGGTATAATACTAGTatctgcggaaactacgcgtggatGTTTTAGAGCTAGAAATAGCAAGT	TGCGGAAACTACGCGTGGATCGG	GGCTTTACACGCATCTCGTGTTGATATCTGGACCGACGTCCCGGGCATCTACACCacgGACgtgCGCGTAGTTTCCGCAGCAAAACGCATTGATGAAATCGCGTTTGCCGAAGCGGCA
lysC_R198V	CCGCCCAAACGTCCGGTTtgtgcactgcaaTAGTGATCACCCAGGGATTTATCGGTAGCGAAAATAAAGGTCGTACAACGACGCTTGGCgtgGGCGGTAGCGATTATACGGCAGCCTTGCTGGCGGAGGCTTTACACGCATCTCGTGTTTGACAGCTAGCTCAGTCCTAGGTATAATACTAGTatcccgtataatcgctgcctccaGTTTTAGAGCTAGAAATAGCAAGT	CCGTATAATCGCTGCCTCCACGG	TAGTGATCACCCAGGGATTTATCGGTAGCGAAAATAAAGGTCGTACAACGACGCTTGGCgtgGGCGGTAGCGATTATACGGCAGCCTTGCTGGCGGAGGCTTTACACGCATCTCGTGT
lysC_R232V	CCGCCCAAACGTCCGGTTtcggatatgcatTTACACGCATCTCGTGTTGATATCTGGACCGACGTCCCGGGCATCTACACCACCGATccggtgGTGGTTTCCGCAGCAAAACGCATTGATGAAATCGCGTTTGCCGAAGCGGCAGAGATTGACAGCTAGCTCAGTCCTAGGTATAATACTAGTatctttgctgcggaaactacgcgGTTTTAGAGCTAGAAATAGCAAGT	TTTGCTGCGGAAACTACGCGTGG	TTACACGCATCTCGTGTTGATATCTGGACCGACGTCCCGGGCATCTACACCACCGATccggtgGTGGTTTCCGCAGCAAAACGCATTGATGAAATCGCGTTTGCCGAAGCGGCAGAGA
lysC_R322V	CCGCCCAAACGTCCGGTTcgagcgatctcaTGGCGCTTCGTCGCAATCAGACTCTGCTCACTTTGCACAGCCTGAATATGCTGCATagcgtgggcTTCCTCGCGGAAGTTTTCGGCATCCTCGCGCGGCATAATATTTCGGTAGACTTTTGACAGCTAGCTCAGTCCTAGGTATAATACTAGTatcctgaatatgctgcattctcgGTTTTAGAGCTAGAAATAGCAAGT	CTGAATATGCTGCATTCTCGCGG	TGGCGCTTCGTCGCAATCAGACTCTGCTCACTTTGCACAGCCTGAATATGCTGCATagcgtgggcTTCCTCGCGGAAGTTTTCGGCATCCTCGCGCGGCATAATATTTCGGTAGACTT
lysC_S201V	CCGCCCAAACGTCCGGTTcactcatcatcgACCCAGGGATTTATCGGTAGCGAAAATAAAGGTCGTACAACGACGCTTGGCagaggcggtgtgGATTATACGGCAGCCTTGCTGGCGGAGGCTTTACACGCATCTCGTGTTGATATCTTTGACAGCTAGCTCAGTCCTAGGTATAATACTAGTatcacaacgacgcttggccgtggGTTTTAGAGCTAGAAATAGCAAGT	ACAACGACGCTTGGCCGTGGAGG	ACCCAGGGATTTATCGGTAGCGAAAATAAAGGTCGTACAACGACGCTTGGCagaggcggtgtgGATTATACGGCAGCCTTGCTGGCGGAGGCTTTACACGCATCTCGTGTTGATATCT
lysC_S321V	CCGCCCAAACGTCCGGTTctcgtgtccatgCTGGCGCTTCGTCGCAATCAGACTCTGCTCACTTTGCACAGCCTGAATATGCTGCATgtgagaggcTTCCTCGCGGAAGTTTTCGGCATCCTCGCGCGGCATAATATTTCGGTAGACTTTGACAGCTAGCTCAGTCCTAGGTATAATACTAGTatcctgaatatgctgcattctcgGTTTTAGAGCTAGAAATAGCAAGT	CTGAATATGCTGCATTCTCGCGG	CTGGCGCTTCGTCGCAATCAGACTCTGCTCACTTTGCACAGCCTGAATATGCTGCATgtgagaggcTTCCTCGCGGAAGTTTTCGGCATCCTCGCGCGGCATAATATTTCGGTAGACT
lysC_S338V	CCGCCCAAACGTCCGGTTatccgtagagagTGCTGCATTCTCGCGGTTTCCTCGCGGAAGTTTTCGGCATCCTCGCGCGGCATaacatcgtgGTAGACTTAATCACCACGTCAGAAGTGAGCGTGGCATTAACCCTTGATACCACCGGTTGACAGCTAGCTCAGTCCTAGGTATAATACTAGTatccctcgcgcggcataatatttGTTTTAGAGCTAGAAATAGCAAGT	CCTCGCGCGGCATAATATTTCGG	TGCTGCATTCTCGCGGTTTCCTCGCGGAAGTTTTCGGCATCCTCGCGCGGCATaacatcgtgGTAGACTTAATCACCACGTCAGAAGTGAGCGTGGCATTAACCCTTGATACCACCGG
lysC_S345V	CCGCCCAAACGTCCGGTTaccgagctctagCCTCGCGGAAGTTTTCGGCATCCTCGCGCGGCATAATATTTCGGTAGACTTAATCacgACCgtgGAAGTGAGCGTGGCATTAACCCTTGATACCACCGGTTCAACCTCCACTGGCGATTTGACAGCTAGCTCAGTCCTAGGTATAATACTAGTatctgccacgctcacttctgacgGTTTTAGAGCTAGAAATAGCAAGT	TGCCACGCTCACTTCTGACGTGG	CCTCGCGGAAGTTTTCGGCATCCTCGCGCGGCATAATATTTCGGTAGACTTAATCacgACCgtgGAAGTGAGCGTGGCATTAACCCTTGATACCACCGGTTCAACCTCCACTGGCGAT
lysC_S348V	CCGCCCAAACGTCCGGTTtagctgaggacaTTTCGGCATCCTCGCGCGGCATAATATTTCGGTAGACTTAATCACCACGTCAGAAgttgtggttGCATTAACCCTTGATACCACCGGTTCAACCTCCACTGGCGATACGTTGCTGACGTTGACAGCTAGCTCAGTCCTAGGTATAATACTAGTatccaccacgtcagaagtgagcgGTTTTAGAGCTAGAAATAGCAAGT	CACCACGTCAGAAGTGAGCGTGG	TTTCGGCATCCTCGCGCGGCATAATATTTCGGTAGACTTAATCACCACGTCAGAAgttgtggttGCATTAACCCTTGATACCACCGGTTCAACCTCCACTGGCGATACGTTGCTGACG
lysC_S39V	CCGCCCAAACGTCCGGTTctatgcatccgcCCATGAACCGCAGCGCTGATATTGTGCTTTCTGATGCCAACGTGCGTTTAGTTgtgttagtgGCTTCTGCTGGTATCACTAATCTGCTGGTCGCTTTAGCTGAAGGACTGGAACCTGGTTGACAGCTAGCTCAGTCCTAGGTATAATACTAGTatccgtgcgtttagttgtcctctGTTTTAGAGCTAGAAATAGCAAGT	CGTGCGTTTAGTTGTCCTCTCGG	CCATGAACCGCAGCGCTGATATTGTGCTTTCTGATGCCAACGTGCGTTTAGTTgtgttagtgGCTTCTGCTGGTATCACTAATCTGCTGGTCGCTTTAGCTGAAGGACTGGAACCTGG
lysC_T12V	CCGCCCAAACGTCCGGTTtcttctgatctcAATGGATCCCCTGACACGAGGTAGTTATGTCTGAAATTGTTGTCTCCAAATTTGGCGGTgtgTCTGTGGCTGATTTTGACGCCATGAACCGCAGCGCTGATATTGTGCTTTCTGATGCTTGACAGCTAGCTCAGTCCTAGGTATAATACTAGTatcggcgtcaaaatcagctacgcGTTTTAGAGCTAGAAATAGCAAGT	GGCGTCAAAATCAGCTACGCTGG	AATGGATCCCCTGACACGAGGTAGTTATGTCTGAAATTGTTGTCTCCAAATTTGGCGGTgtgTCTGTGGCTGATTTTGACGCCATGAACCGCAGCGCTGATATTGTGCTTTCTGATGC
lysC_T221V	CCGCCCAAACGTCCGGTTcgtgttatcagaGCGATTATACGGCAGCCTTGCTGGCGGAGGCTTTACACGCATCTCGTGTTGATATCTGGgtgGATGTGCCGGGCATCTACACCACCGATCCACGCGTAGTTTCCGCAGCAAAACGCATTTGACAGCTAGCTCAGTCCTAGGTATAATACTAGTatcggtgtagatgcccgggacgtGTTTTAGAGCTAGAAATAGCAAGT	GGTGTAGATGCCCGGGACGTCGG	GCGATTATACGGCAGCCTTGCTGGCGGAGGCTTTACACGCATCTCGTGTTGATATCTGGgtgGATGTGCCGGGCATCTACACCACCGATCCACGCGTAGTTTCCGCAGCAAAACGCAT
lysC_T228V	CCGCCCAAACGTCCGGTTgctctgcaggtaTGGCGGAGGCTTTACACGCATCTCGTGTTGATATCTGGACCGACGTCCCGGGCATCTACgtgACGGACCCACGCGTAGTTTCCGCAGCAAAACGCATTGATGAAATCGCGTTTGCCGATTGACAGCTAGCTCAGTCCTAGGTATAATACTAGTatcggaaactacgcgtggatcggGTTTTAGAGCTAGAAATAGCAAGT	GGAAACTACGCGTGGATCGGTGG	TGGCGGAGGCTTTACACGCATCTCGTGTTGATATCTGGACCGACGTCCCGGGCATCTACgtgACGGACCCACGCGTAGTTTCCGCAGCAAAACGCATTGATGAAATCGCGTTTGCCGA
lysC_T229V	CCGCCCAAACGTCCGGTTatcacactccgcCGGAGGCTTTACACGCATCTCGTGTTGATATCTGGACCGACGTCCCGGGCATCTACACCgtgGACCCGCGCGTAGTTTCCGCAGCAAAACGCATTGATGAAATCGCGTTTGCCGAAGCTTGACAGCTAGCTCAGTCCTAGGTATAATACTAGTatctgcggaaactacgcgtggatGTTTTAGAGCTAGAAATAGCAAGT	TGCGGAAACTACGCGTGGATCGG	CGGAGGCTTTACACGCATCTCGTGTTGATATCTGGACCGACGTCCCGGGCATCTACACCgtgGACCCGCGCGTAGTTTCCGCAGCAAAACGCATTGATGAAATCGCGTTTGCCGAAGC
lysC_T344V	CCGCCCAAACGTCCGGTTatgacgttctagTCCTCGCGGAAGTTTTCGGCATCCTCGCGCGGCATAATATTTCGGTAGACTTAATCacggtgAGCGAAGTGAGCGTGGCATTAACCCTTGATACCACCGGTTCAACCTCCACTGGCGATTGACAGCTAGCTCAGTCCTAGGTATAATACTAGTatctgccacgctcacttctgacgGTTTTAGAGCTAGAAATAGCAAGT	TGCCACGCTCACTTCTGACGTGG	TCCTCGCGGAAGTTTTCGGCATCCTCGCGCGGCATAATATTTCGGTAGACTTAATCacggtgAGCGAAGTGAGCGTGGCATTAACCCTTGATACCACCGGTTCAACCTCCACTGGCGA
lysC_T45V	CCGCCCAAACGTCCGGTTtagatcgaggatCTGATATTGTGCTTTCTGATGCCAACGTGCGTTTAGTTGTCCTCTCGGCTagcgcgggcATCgtgAATCTGCTGGTCGCTTTAGCTGAAGGACTGGAACCTGGCGAGCGATTCGAAAATTGACAGCTAGCTCAGTCCTAGGTATAATACTAGTatcgttgtcctctcggcttctgcGTTTTAGAGCTAGAAATAGCAAGT	GTTGTCCTCTCGGCTTCTGCTGG	CTGATATTGTGCTTTCTGATGCCAACGTGCGTTTAGTTGTCCTCTCGGCTagcgcgggcATCgtgAATCTGCTGGTCGCTTTAGCTGAAGGACTGGAACCTGGCGAGCGATTCGAAAA
lysC_V223V	CCGCCCAAACGTCCGGTTacgcgctacgtaATACGGCAGCCTTGCTGGCGGAGGCTTTACACGCATCTCGTGTTGATATCTGGACCGACgtgccaGGTATTTACACCACCGATCCACGCGTAGTTTCCGCAGCAAAACGCATTGATGATTGACAGCTAGCTCAGTCCTAGGTATAATACTAGTatcgatcggtggtgtagatgcccGTTTTAGAGCTAGAAATAGCAAGT	GATCGGTGGTGTAGATGCCCGGG	ATACGGCAGCCTTGCTGGCGGAGGCTTTACACGCATCTCGTGTTGATATCTGGACCGACgtgccaGGTATTTACACCACCGATCCACGCGTAGTTTCCGCAGCAAAACGCATTGATGA
lysC_V258V	CCGCCCAAACGTCCGGTTctctgtctaacgGCAAAACGCATTGATGAAATCGCGTTTGCCGAAGCGGCAGAGATGGCAaccttcggcGCAAAAgtgCTGCATCCGGCAACGTTGCTACCCGCAGTACGCAGCGATATCCCGGTCTTTGTTGACAGCTAGCTCAGTCCTAGGTATAATACTAGTatcgcggcagagatggcaactttGTTTTAGAGCTAGAAATAGCAAGT	GCGGCAGAGATGGCAACTTTTGG	GCAAAACGCATTGATGAAATCGCGTTTGCCGAAGCGGCAGAGATGGCAaccttcggcGCAAAAgtgCTGCATCCGGCAACGTTGCTACCCGCAGTACGCAGCGATATCCCGGTCTTTG
lysC_V339V	CCGCCCAAACGTCCGGTTcgtgcatcataaTGCATTCTCGCGGTTTCCTCGCGGAAGTTTTCGGCATCCTCGCGCGGCATaacatcagcgtgGACTTAATCACCACGTCAGAAGTGAGCGTGGCATTAACCCTTGATACCACCGGTTCTTGACAGCTAGCTCAGTCCTAGGTATAATACTAGTatccctcgcgcggcataatatttGTTTTAGAGCTAGAAATAGCAAGT	CCTCGCGCGGCATAATATTTCGG	TGCATTCTCGCGGTTTCCTCGCGGAAGTTTTCGGCATCCTCGCGCGGCATaacatcagcgtgGACTTAATCACCACGTCAGAAGTGAGCGTGGCATTAACCCTTGATACCACCGGTTC
lysC_V347V	CCGCCCAAACGTCCGGTTtagctgtgtcgaTTTTCGGCATCCTCGCGCGGCATAATATTTCGGTAGACTTAATCACCACGTCAGAAgtgtctgttGCATTAACCCTTGATACCACCGGTTCAACCTCCACTGGCGATACGTTGCTGACTTGACAGCTAGCTCAGTCCTAGGTATAATACTAGTatccaccacgtcagaagtgagcgGTTTTAGAGCTAGAAATAGCAAGT	CACCACGTCAGAAGTGAGCGTGG	TTTTCGGCATCCTCGCGCGGCATAATATTTCGGTAGACTTAATCACCACGTCAGAAgtgtctgttGCATTAACCCTTGATACCACCGGTTCAACCTCCACTGGCGATACGTTGCTGAC
lysC_W220V	CCGCCCAAACGTCCGGTTcagtccatctcaCAGCGATTATACGGCAGCCTTGCTGGCGGAGGCTTTACACGCATCTCGTGTTGATATCgtgacgGATGTGCCGGGCATCTACACCACCGATCCACGCGTAGTTTCCGCAGCAAAACGCTTGACAGCTAGCTCAGTCCTAGGTATAATACTAGTatcggtgtagatgcccgggacgtGTTTTAGAGCTAGAAATAGCAAGT	GGTGTAGATGCCCGGGACGTCGG	CAGCGATTATACGGCAGCCTTGCTGGCGGAGGCTTTACACGCATCTCGTGTTGATATCgtgacgGATGTGCCGGGCATCTACACCACCGATCCACGCGTAGTTTCCGCAGCAAAACGC
lysC_Y227V	CCGCCCAAACGTCCGGTTgcgagagatattGCTGGCGGAGGCTTTACACGCATCTCGTGTTGATATCTGGACCGACGTCCCGGGCATCgtgacgACGGACCCACGCGTAGTTTCCGCAGCAAAACGCATTGATGAAATCGCGTTTGCCTTGACAGCTAGCTCAGTCCTAGGTATAATACTAGTatcggaaactacgcgtggatcggGTTTTAGAGCTAGAAATAGCAAGT	GGAAACTACGCGTGGATCGGTGG	GCTGGCGGAGGCTTTACACGCATCTCGTGTTGATATCTGGACCGACGTCCCGGGCATCgtgacgACGGACCCACGCGTAGTTTCCGCAGCAAAACGCATTGATGAAATCGCGTTTGCC
lysC_A256A	CCGCCCAAACGTCCGGTTattcgagtcgtaGCAGCAAAACGCATTGATGAAATCGCGTTTGCCGAAGCGGCAGAGATGGCAaccttcggcgcgAAAGTACTGCATCCGGCAACGTTGCTACCCGCAGTACGCAGCGATATCCCGGTCTTTGACAGCTAGCTCAGTCCTAGGTATAATACTAGTatcgcggcagagatggcaactttGTTTTAGAGCTAGAAATAGCAAGT	GCGGCAGAGATGGCAACTTTTGG	GCAGCAAAACGCATTGATGAAATCGCGTTTGCCGAAGCGGCAGAGATGGCAaccttcggcgcgAAAGTACTGCATCCGGCAACGTTGCTACCCGCAGTACGCAGCGATATCCCGGTCT
lysC_A326A	CCGCCCAAACGTCCGGTTgtaatcagtgagGCAATCAGACTCTGCTCACTTTGCACAGCCTGAATATGCTGCATTCTCGCGGTtttttagcgGAAGTTTTCGGCATCCTCGCGCGGCATAATATTTCGGTAGACTTAATCACCACGTCTTGACAGCTAGCTCAGTCCTAGGTATAATACTAGTatcgcattctcgcggtttcctcgGTTTTAGAGCTAGAAATAGCAAGT	GCATTCTCGCGGTTTCCTCGCGG	GCAATCAGACTCTGCTCACTTTGCACAGCCTGAATATGCTGCATTCTCGCGGTtttttagcgGAAGTTTTCGGCATCCTCGCGCGGCATAATATTTCGGTAGACTTAATCACCACGTC
lysC_A40A	CCGCCCAAACGTCCGGTTatcacagacgttTGAACCGCAGCGCTGATATTGTGCTTTCTGATGCCAACGTGCGTTTAGTTgtgttaagcgcgTCTGCTGGTATCACTAATCTGCTGGTCGCTTTAGCTGAAGGACTGGAACCTGGCGATTGACAGCTAGCTCAGTCCTAGGTATAATACTAGTatccgtgcgtttagttgtcctctGTTTTAGAGCTAGAAATAGCAAGT	CGTGCGTTTAGTTGTCCTCTCGG	TGAACCGCAGCGCTGATATTGTGCTTTCTGATGCCAACGTGCGTTTAGTTgtgttaagcgcgTCTGCTGGTATCACTAATCTGCTGGTCGCTTTAGCTGAAGGACTGGAACCTGGCGA
lysC_D202A	CCGCCCAAACGTCCGGTTactcgaacatgcCCCAGGGATTTATCGGTAGCGAAAATAAAGGTCGTACAACGACGCTTGGCagaggcggtAGCgcgTATACGGCAGCCTTGCTGGCGGAGGCTTTACACGCATCTCGTGTTGATATCTGTTGACAGCTAGCTCAGTCCTAGGTATAATACTAGTatcacaacgacgcttggccgtggGTTTTAGAGCTAGAAATAGCAAGT	ACAACGACGCTTGGCCGTGGAGG	CCCAGGGATTTATCGGTAGCGAAAATAAAGGTCGTACAACGACGCTTGGCagaggcggtAGCgcgTATACGGCAGCCTTGCTGGCGGAGGCTTTACACGCATCTCGTGTTGATATCTG
lysC_D222A	CCGCCCAAACGTCCGGTTcaggacagagctATTATACGGCAGCCTTGCTGGCGGAGGCTTTACACGCATCTCGTGTTGATATCTGGacggcgGTGCCGGGCATCTACACCACCGATCCACGCGTAGTTTCCGCAGCAAAACGCATTGATTGACAGCTAGCTCAGTCCTAGGTATAATACTAGTatcggtgtagatgcccgggacgtGTTTTAGAGCTAGAAATAGCAAGT	GGTGTAGATGCCCGGGACGTCGG	ATTATACGGCAGCCTTGCTGGCGGAGGCTTTACACGCATCTCGTGTTGATATCTGGacggcgGTGCCGGGCATCTACACCACCGATCCACGCGTAGTTTCCGCAGCAAAACGCATTGA
lysC_D230A	CCGCCCAAACGTCCGGTTcagtcgttctcaAGGCTTTACACGCATCTCGTGTTGATATCTGGACCGACGTCCCGGGCATCTACACCacggcgCCGCGCGTAGTTTCCGCAGCAAAACGCATTGATGAAATCGCGTTTGCCGAAGCGGCTTGACAGCTAGCTCAGTCCTAGGTATAATACTAGTatctgcggaaactacgcgtggatGTTTTAGAGCTAGAAATAGCAAGT	TGCGGAAACTACGCGTGGATCGG	AGGCTTTACACGCATCTCGTGTTGATATCTGGACCGACGTCCCGGGCATCTACACCacggcgCCGCGCGTAGTTTCCGCAGCAAAACGCATTGATGAAATCGCGTTTGCCGAAGCGGC
lysC_D340A	CCGCCCAAACGTCCGGTTtgtaagcagtctGCATTCTCGCGGTTTCCTCGCGGAAGTTTTCGGCATCCTCGCGCGGCATaacatcagcGTAgcgTTAATCACCACGTCAGAAGTGAGCGTGGCATTAACCCTTGATACCACCGGTTCATTGACAGCTAGCTCAGTCCTAGGTATAATACTAGTatccctcgcgcggcataatatttGTTTTAGAGCTAGAAATAGCAAGT	CCTCGCGCGGCATAATATTTCGG	GCATTCTCGCGGTTTCCTCGCGGAAGTTTTCGGCATCCTCGCGCGGCATaacatcagcGTAgcgTTAATCACCACGTCAGAAGTGAGCGTGGCATTAACCCTTGATACCACCGGTTCA
lysC_D354A	CCGCCCAAACGTCCGGTTactatctgacgaGCATAATATTTCGGTAGACTTAATCACCACGTCAGAAGTGAGCGTGGCATTAACCCTTgcgacgACGGGCTCAACCTCCACTGGCGATACGTTGCTGACGCAATCTCTGCTGATGGAGTTGACAGCTAGCTCAGTCCTAGGTATAATACTAGTatcgccagtggaggttgaaccggGTTTTAGAGCTAGAAATAGCAAGT	GCCAGTGGAGGTTGAACCGGTGG	GCATAATATTTCGGTAGACTTAATCACCACGTCAGAAGTGAGCGTGGCATTAACCCTTgcgacgACGGGCTCAACCTCCACTGGCGATACGTTGCTGACGCAATCTCTGCTGATGGAG
lysC_E119A	CCGCCCAAACGTCCGGTTagtatccacacaGCAGAAGCGGCGGCGCTGGCAACGTCTCCGGCGCTGACAGATGAGCTGGTCtctcatggtgcgCTGATGTCGACCCTGCTGTTTGTTGAGATCCTGCGCGAACGCGATGTTCAGGCACTTGACAGCTAGCTCAGTCCTAGGTATAATACTAGTatcacagatgagctggtcagccaGTTTTAGAGCTAGAAATAGCAAGT	ACAGATGAGCTGGTCAGCCACGG	GCAGAAGCGGCGGCGCTGGCAACGTCTCCGGCGCTGACAGATGAGCTGGTCtctcatggtgcgCTGATGTCGACCCTGCTGTTTGTTGAGATCCTGCGCGAACGCGATGTTCAGGCAC
lysC_E346A	CCGCCCAAACGTCCGGTTcgtcatcgacctTCGCGGAAGTTTTCGGCATCCTCGCGCGGCATAATATTTCGGTAGACTTAATCacgACCAGCgcgGTGAGCGTGGCATTAACCCTTGATACCACCGGTTCAACCTCCACTGGCGATACTTGACAGCTAGCTCAGTCCTAGGTATAATACTAGTatctgccacgctcacttctgacgGTTTTAGAGCTAGAAATAGCAAGT	TGCCACGCTCACTTCTGACGTGG	TCGCGGAAGTTTTCGGCATCCTCGCGCGGCATAATATTTCGGTAGACTTAATCacgACCAGCgcgGTGAGCGTGGCATTAACCCTTGATACCACCGGTTCAACCTCCACTGGCGATAC
lysC_F184A	CCGCCCAAACGTCCGGTTgacagctatcgtGGAACTGGCCGCGCTGCAGCTGCTCCCACGTCTCAATGAAGGCTTAGTGattacgcaaGGAgcgATCGGTAGCGAAAATAAAGGTCGTACAACGACGCTTGGCCGTGGAGGCAGCGATTTGACAGCTAGCTCAGTCCTAGGTATAATACTAGTatctgaaggcttagtgatcacccGTTTTAGAGCTAGAAATAGCAAGT	TGAAGGCTTAGTGATCACCCAGG	GGAACTGGCCGCGCTGCAGCTGCTCCCACGTCTCAATGAAGGCTTAGTGattacgcaaGGAgcgATCGGTAGCGAAAATAAAGGTCGTACAACGACGCTTGGCCGTGGAGGCAGCGAT
lysC_F324A	CCGCCCAAACGTCCGGTTgcgaagactagcTTCGTCGCAATCAGACTCTGCTCACTTTGCACAGCCTGAATATGCTGCATTCTCGCGGTgcgctgGCCGAGGTTTTCGGCATCCTCGCGCGGCATAATATTTCGGTAGACTTAATCACTTGACAGCTAGCTCAGTCCTAGGTATAATACTAGTatcggatgccgaaaacttccgcgGTTTTAGAGCTAGAAATAGCAAGT	GGATGCCGAAAACTTCCGCGAGG	TTCGTCGCAATCAGACTCTGCTCACTTTGCACAGCCTGAATATGCTGCATTCTCGCGGTgcgctgGCCGAGGTTTTCGGCATCCTCGCGCGGCATAATATTTCGGTAGACTTAATCAC
lysC_G10A	CCGCCCAAACGTCCGGTTgacgtgtcgtacGCTGAAAATGGATCCCCTGACACGAGGTAGTTATGTCTGAAATTGTTGTCTCCaagttcgcgGGTACCAGCGTAGCTGATTTTGACGCCATGAACCGCAGCGCTGATATTGTGCTTTCTTGACAGCTAGCTCAGTCCTAGGTATAATACTAGTatcgaaattgttgtctccaaattGTTTTAGAGCTAGAAATAGCAAGT	GAAATTGTTGTCTCCAAATTTGG	GCTGAAAATGGATCCCCTGACACGAGGTAGTTATGTCTGAAATTGTTGTCTCCaagttcgcgGGTACCAGCGTAGCTGATTTTGACGCCATGAACCGCAGCGCTGATATTGTGCTTTC
lysC_G11A	CCGCCCAAACGTCCGGTTcagctcgacaacGAAAATGGATCCCCTGACACGAGGTAGTTATGTCTGAAATTGTTGTCTCCAAAttcggtgcgACCAGCGTAGCTGATTTTGACGCCATGAACCGCAGCGCTGATATTGTGCTTTCTGATTGACAGCTAGCTCAGTCCTAGGTATAATACTAGTatcattgttgtctccaaatttggGTTTTAGAGCTAGAAATAGCAAGT	ATTGTTGTCTCCAAATTTGGCGG	GAAAATGGATCCCCTGACACGAGGTAGTTATGTCTGAAATTGTTGTCTCCAAAttcggtgcgACCAGCGTAGCTGATTTTGACGCCATGAACCGCAGCGCTGATATTGTGCTTTCTGA
lysC_G197A	CCGCCCAAACGTCCGGTTcagtcatcaagcGCTTAGTGATCACCCAGGGATTTATCGGTAGCGAAAATAAAGGTCGTACAACGaccttagcgCGTGGAGGCAGCGATTATACGGCAGCCTTGCTGGCGGAGGCTTTACACGCATCTCGTTGACAGCTAGCTCAGTCCTAGGTATAATACTAGTatcaaaggtcgtacaacgacgctGTTTTAGAGCTAGAAATAGCAAGT	AAAGGTCGTACAACGACGCTTGG	GCTTAGTGATCACCCAGGGATTTATCGGTAGCGAAAATAAAGGTCGTACAACGaccttagcgCGTGGAGGCAGCGATTATACGGCAGCCTTGCTGGCGGAGGCTTTACACGCATCTCG
lysC_G199A	CCGCCCAAACGTCCGGTTgtcagtagttgcTGATCACCCAGGGATTTATCGGTAGCGAAAATAAAGGTCGTACAACGACGCTTggtagagcgGGCAGCGATTATACGGCAGCCTTGCTGGCGGAGGCTTTACACGCATCTCGTGTTGATTGACAGCTAGCTCAGTCCTAGGTATAATACTAGTatccgtacaacgacgcttggccgGTTTTAGAGCTAGAAATAGCAAGT	CGTACAACGACGCTTGGCCGTGG	TGATCACCCAGGGATTTATCGGTAGCGAAAATAAAGGTCGTACAACGACGCTTggtagagcgGGCAGCGATTATACGGCAGCCTTGCTGGCGGAGGCTTTACACGCATCTCGTGTTGA
lysC_G200A	CCGCCCAAACGTCCGGTTaggcagagacgaTCACCCAGGGATTTATCGGTAGCGAAAATAAAGGTCGTACAACGACGCTTGGCagaggcgcgAGCGATTATACGGCAGCCTTGCTGGCGGAGGCTTTACACGCATCTCGTGTTGATATTTGACAGCTAGCTCAGTCCTAGGTATAATACTAGTatcacaacgacgcttggccgtggGTTTTAGAGCTAGAAATAGCAAGT	ACAACGACGCTTGGCCGTGGAGG	TCACCCAGGGATTTATCGGTAGCGAAAATAAAGGTCGTACAACGACGCTTGGCagaggcgcgAGCGATTATACGGCAGCCTTGCTGGCGGAGGCTTTACACGCATCTCGTGTTGATAT
lysC_G225A	CCGCCCAAACGTCCGGTTgatagttcgagaCAGCCTTGCTGGCGGAGGCTTTACACGCATCTCGTGTTGATATCTGGACCgatgtgccagcgATCTACACCACCGATCCACGCGTAGTTTCCGCAGCAAAACGCATTGATGAAATCGCTTGACAGCTAGCTCAGTCCTAGGTATAATACTAGTatctgatatctggaccgacgtccGTTTTAGAGCTAGAAATAGCAAGT	TGATATCTGGACCGACGTCCCGG	CAGCCTTGCTGGCGGAGGCTTTACACGCATCTCGTGTTGATATCTGGACCgatgtgccagcgATCTACACCACCGATCCACGCGTAGTTTCCGCAGCAAAACGCATTGATGAAATCGC
lysC_G255A	CCGCCCAAACGTCCGGTTatagtcagaacgCCGCAGCAAAACGCATTGATGAAATCGCGTTTGCCGAAGCGGCAGAGATGGCAaccttcgcgGCAAAAGTACTGCATCCGGCAACGTTGCTACCCGCAGTACGCAGCGATATCCCGGTTTGACAGCTAGCTCAGTCCTAGGTATAATACTAGTatcgcggcagagatggcaactttGTTTTAGAGCTAGAAATAGCAAGT	GCGGCAGAGATGGCAACTTTTGG	CCGCAGCAAAACGCATTGATGAAATCGCGTTTGCCGAAGCGGCAGAGATGGCAaccttcgcgGCAAAAGTACTGCATCCGGCAACGTTGCTACCCGCAGTACGCAGCGATATCCCGGT
lysC_G323A	CCGCCCAAACGTCCGGTTcacctcacagctCGCTTCGTCGCAATCAGACTCTGCTCACTTTGCACAGCCTGAATATGCTGCATagcagagcgTTCCTCGCGGAAGTTTTCGGCATCCTCGCGCGGCATAATATTTCGGTAGACTTAATTTGACAGCTAGCTCAGTCCTAGGTATAATACTAGTatcctgaatatgctgcattctcgGTTTTAGAGCTAGAAATAGCAAGT	CTGAATATGCTGCATTCTCGCGG	CGCTTCGTCGCAATCAGACTCTGCTCACTTTGCACAGCCTGAATATGCTGCATagcagagcgTTCCTCGCGGAAGTTTTCGGCATCCTCGCGCGGCATAATATTTCGGTAGACTTAAT
lysC_H320A	CCGCCCAAACGTCCGGTTcagctctgctcaCTCTGGCGCTTCGTCGCAATCAGACTCTGCTCACTTTGCACAGCCTGAATATGCTGgcgagcagaggcTTCCTCGCGGAAGTTTTCGGCATCCTCGCGCGGCATAATATTTCGGTAGATTGACAGCTAGCTCAGTCCTAGGTATAATACTAGTatcctgaatatgctgcattctcgGTTTTAGAGCTAGAAATAGCAAGT	CTGAATATGCTGCATTCTCGCGG	CTCTGGCGCTTCGTCGCAATCAGACTCTGCTCACTTTGCACAGCCTGAATATGCTGgcgagcagaggcTTCCTCGCGGAAGTTTTCGGCATCCTCGCGCGGCATAATATTTCGGTAGA
lysC_I226A	CCGCCCAAACGTCCGGTTtaacagctgcgcAGCCTTGCTGGCGGAGGCTTTACACGCATCTCGTGTTGATATCTGGACCgatgtgccaGGCgcgTACACCACCGATCCACGCGTAGTTTCCGCAGCAAAACGCATTGATGAAATCGCGTTGACAGCTAGCTCAGTCCTAGGTATAATACTAGTatctgatatctggaccgacgtccGTTTTAGAGCTAGAAATAGCAAGT	TGATATCTGGACCGACGTCCCGG	AGCCTTGCTGGCGGAGGCTTTACACGCATCTCGTGTTGATATCTGGACCgatgtgccaGGCgcgTACACCACCGATCCACGCGTAGTTTCCGCAGCAAAACGCATTGATGAAATCGCG
lysC_I337A	CCGCCCAAACGTCCGGTTcgacgtagaagcTATGCTGCATTCTCGCGGTTTCCTCGCGGAAGTTTTCGGCATCCTCGCGCGGCATaacgcgagcGTAGACTTAATCACCACGTCAGAAGTGAGCGTGGCATTAACCCTTGATACCACCTTGACAGCTAGCTCAGTCCTAGGTATAATACTAGTatccctcgcgcggcataatatttGTTTTAGAGCTAGAAATAGCAAGT	CCTCGCGCGGCATAATATTTCGG	TATGCTGCATTCTCGCGGTTTCCTCGCGGAAGTTTTCGGCATCCTCGCGCGGCATaacgcgagcGTAGACTTAATCACCACGTCAGAAGTGAGCGTGGCATTAACCCTTGATACCACC
lysC_K257A	CCGCCCAAACGTCCGGTTagtacactcaacCAGCAAAACGCATTGATGAAATCGCGTTTGCCGAAGCGGCAGAGATGGCAaccttcggcGCAgcgGTACTGCATCCGGCAACGTTGCTACCCGCAGTACGCAGCGATATCCCGGTCTTTTGACAGCTAGCTCAGTCCTAGGTATAATACTAGTatcgcggcagagatggcaactttGTTTTAGAGCTAGAAATAGCAAGT	GCGGCAGAGATGGCAACTTTTGG	CAGCAAAACGCATTGATGAAATCGCGTTTGCCGAAGCGGCAGAGATGGCAaccttcggcGCAgcgGTACTGCATCCGGCAACGTTGCTACCCGCAGTACGCAGCGATATCCCGGTCTT
lysC_K8A	CCGCCCAAACGTCCGGTTtagtcgcgtgcaGCCAAGGCTGAAAATGGATCCCCTGACACGAGGTAGTTATGTCTGAAATTGTTGTCagcgcgTTCGGCGGTACCAGCGTAGCTGATTTTGACGCCATGAACCGCAGCGCTGATATTGTTTGACAGCTAGCTCAGTCCTAGGTATAATACTAGTatctacgctggtaccgccaaattGTTTTAGAGCTAGAAATAGCAAGT	TACGCTGGTACCGCCAAATTTGG	GCCAAGGCTGAAAATGGATCCCCTGACACGAGGTAGTTATGTCTGAAATTGTTGTCagcgcgTTCGGCGGTACCAGCGTAGCTGATTTTGACGCCATGAACCGCAGCGCTGATATTGT
lysC_L325A	CCGCCCAAACGTCCGGTTtacgctgatcctGTCGCAATCAGACTCTGCTCACTTTGCACAGCCTGAATATGCTGCATTCTCGCGGTTTCgcgGCCGAGGTTTTCGGCATCCTCGCGCGGCATAATATTTCGGTAGACTTAATCACCACTTGACAGCTAGCTCAGTCCTAGGTATAATACTAGTatcggatgccgaaaacttccgcgGTTTTAGAGCTAGAAATAGCAAGT	GGATGCCGAAAACTTCCGCGAGG	GTCGCAATCAGACTCTGCTCACTTTGCACAGCCTGAATATGCTGCATTCTCGCGGTTTCgcgGCCGAGGTTTTCGGCATCCTCGCGCGGCATAATATTTCGGTAGACTTAATCACCAC
lysC_M251A	CCGCCCAAACGTCCGGTTtgcaatgctgcaCACGCGTAGTTTCCGCAGCAAAACGCATTGATGAAATCGCGTTTGCCGAAGCGgcggaagcgGCAACTTTTGGTGCAAAAGTACTGCATCCGGCAACGTTGCTACCCGCAGTACGCAGTTGACAGCTAGCTCAGTCCTAGGTATAATACTAGTatcgtttgccgaagcggcagagaGTTTTAGAGCTAGAAATAGCAAGT	GTTTGCCGAAGCGGCAGAGATGG	CACGCGTAGTTTCCGCAGCAAAACGCATTGATGAAATCGCGTTTGCCGAAGCGgcggaagcgGCAACTTTTGGTGCAAAAGTACTGCATCCGGCAACGTTGCTACCCGCAGTACGCAG
lysC_M318A	CCGCCCAAACGTCCGGTTgtaatgagtgcaCGCTGTTCCGCGCTCTGGCGCTTCGTCGCAATCAGACTCTGCTCACTTTGCACAGCttaAACgcgCTGCATTCTCGCGGTTTCCTCGCGGAAGTTTTCGGCATCCTCGCGCGGCATAATTGACAGCTAGCTCAGTCCTAGGTATAATACTAGTatccgcgagaatgcagcatattcGTTTTAGAGCTAGAAATAGCAAGT	CGCGAGAATGCAGCATATTCAGG	CGCTGTTCCGCGCTCTGGCGCTTCGTCGCAATCAGACTCTGCTCACTTTGCACAGCttaAACgcgCTGCATTCTCGCGGTTTCCTCGCGGAAGTTTTCGGCATCCTCGCGCGGCATAA
lysC_P231A	CCGCCCAAACGTCCGGTTagactcaccgatGGCTTTACACGCATCTCGTGTTGATATCTGGACCGACGTCCCGGGCATCTACACCacgGACgcgCGCGTAGTTTCCGCAGCAAAACGCATTGATGAAATCGCGTTTGCCGAAGCGGCATTGACAGCTAGCTCAGTCCTAGGTATAATACTAGTatctgcggaaactacgcgtggatGTTTTAGAGCTAGAAATAGCAAGT	TGCGGAAACTACGCGTGGATCGG	GGCTTTACACGCATCTCGTGTTGATATCTGGACCGACGTCCCGGGCATCTACACCacgGACgcgCGCGTAGTTTCCGCAGCAAAACGCATTGATGAAATCGCGTTTGCCGAAGCGGCA
lysC_R198A	CCGCCCAAACGTCCGGTTtgcctcacgagaTAGTGATCACCCAGGGATTTATCGGTAGCGAAAATAAAGGTCGTACAACGACGCTTGGCgcgGGCGGTAGCGATTATACGGCAGCCTTGCTGGCGGAGGCTTTACACGCATCTCGTGTTTGACAGCTAGCTCAGTCCTAGGTATAATACTAGTatcccgtataatcgctgcctccaGTTTTAGAGCTAGAAATAGCAAGT	CCGTATAATCGCTGCCTCCACGG	TAGTGATCACCCAGGGATTTATCGGTAGCGAAAATAAAGGTCGTACAACGACGCTTGGCgcgGGCGGTAGCGATTATACGGCAGCCTTGCTGGCGGAGGCTTTACACGCATCTCGTGT
lysC_R232A	CCGCCCAAACGTCCGGTTctcggtgtcagaTTACACGCATCTCGTGTTGATATCTGGACCGACGTCCCGGGCATCTACACCACCGATccggcgGTGGTTTCCGCAGCAAAACGCATTGATGAAATCGCGTTTGCCGAAGCGGCAGAGATTGACAGCTAGCTCAGTCCTAGGTATAATACTAGTatctttgctgcggaaactacgcgGTTTTAGAGCTAGAAATAGCAAGT	TTTGCTGCGGAAACTACGCGTGG	TTACACGCATCTCGTGTTGATATCTGGACCGACGTCCCGGGCATCTACACCACCGATccggcgGTGGTTTCCGCAGCAAAACGCATTGATGAAATCGCGTTTGCCGAAGCGGCAGAGA
lysC_R322A	CCGCCCAAACGTCCGGTTtagtaccatagcTGGCGCTTCGTCGCAATCAGACTCTGCTCACTTTGCACAGCCTGAATATGCTGCATagcgcgggcTTCCTCGCGGAAGTTTTCGGCATCCTCGCGCGGCATAATATTTCGGTAGACTTTTGACAGCTAGCTCAGTCCTAGGTATAATACTAGTatcctgaatatgctgcattctcgGTTTTAGAGCTAGAAATAGCAAGT	CTGAATATGCTGCATTCTCGCGG	TGGCGCTTCGTCGCAATCAGACTCTGCTCACTTTGCACAGCCTGAATATGCTGCATagcgcgggcTTCCTCGCGGAAGTTTTCGGCATCCTCGCGCGGCATAATATTTCGGTAGACTT
lysC_S201A	CCGCCCAAACGTCCGGTTgctgcactgcaaACCCAGGGATTTATCGGTAGCGAAAATAAAGGTCGTACAACGACGCTTGGCagaggcggtgcgGATTATACGGCAGCCTTGCTGGCGGAGGCTTTACACGCATCTCGTGTTGATATCTTTGACAGCTAGCTCAGTCCTAGGTATAATACTAGTatcacaacgacgcttggccgtggGTTTTAGAGCTAGAAATAGCAAGT	ACAACGACGCTTGGCCGTGGAGG	ACCCAGGGATTTATCGGTAGCGAAAATAAAGGTCGTACAACGACGCTTGGCagaggcggtgcgGATTATACGGCAGCCTTGCTGGCGGAGGCTTTACACGCATCTCGTGTTGATATCT
lysC_S321A	CCGCCCAAACGTCCGGTTgttcagtgtagcCTGGCGCTTCGTCGCAATCAGACTCTGCTCACTTTGCACAGCCTGAATATGCTGCATgcgagaggcTTCCTCGCGGAAGTTTTCGGCATCCTCGCGCGGCATAATATTTCGGTAGACTTTGACAGCTAGCTCAGTCCTAGGTATAATACTAGTatcctgaatatgctgcattctcgGTTTTAGAGCTAGAAATAGCAAGT	CTGAATATGCTGCATTCTCGCGG	CTGGCGCTTCGTCGCAATCAGACTCTGCTCACTTTGCACAGCCTGAATATGCTGCATgcgagaggcTTCCTCGCGGAAGTTTTCGGCATCCTCGCGCGGCATAATATTTCGGTAGACT
lysC_S338A	CCGCCCAAACGTCCGGTTacacactcatccTGCTGCATTCTCGCGGTTTCCTCGCGGAAGTTTTCGGCATCCTCGCGCGGCATaacatcgcgGTAGACTTAATCACCACGTCAGAAGTGAGCGTGGCATTAACCCTTGATACCACCGGTTGACAGCTAGCTCAGTCCTAGGTATAATACTAGTatccctcgcgcggcataatatttGTTTTAGAGCTAGAAATAGCAAGT	CCTCGCGCGGCATAATATTTCGG	TGCTGCATTCTCGCGGTTTCCTCGCGGAAGTTTTCGGCATCCTCGCGCGGCATaacatcgcgGTAGACTTAATCACCACGTCAGAAGTGAGCGTGGCATTAACCCTTGATACCACCGG
lysC_S345A	CCGCCCAAACGTCCGGTTgtgctgcttcgtCCTCGCGGAAGTTTTCGGCATCCTCGCGCGGCATAATATTTCGGTAGACTTAATCacgACCgcgGAAGTGAGCGTGGCATTAACCCTTGATACCACCGGTTCAACCTCCACTGGCGATTTGACAGCTAGCTCAGTCCTAGGTATAATACTAGTatctgccacgctcacttctgacgGTTTTAGAGCTAGAAATAGCAAGT	TGCCACGCTCACTTCTGACGTGG	CCTCGCGGAAGTTTTCGGCATCCTCGCGCGGCATAATATTTCGGTAGACTTAATCacgACCgcgGAAGTGAGCGTGGCATTAACCCTTGATACCACCGGTTCAACCTCCACTGGCGAT
lysC_S348A	CCGCCCAAACGTCCGGTTtgatctctgtgtTTTCGGCATCCTCGCGCGGCATAATATTTCGGTAGACTTAATCACCACGTCAGAAgttgcggttGCATTAACCCTTGATACCACCGGTTCAACCTCCACTGGCGATACGTTGCTGACGTTGACAGCTAGCTCAGTCCTAGGTATAATACTAGTatccaccacgtcagaagtgagcgGTTTTAGAGCTAGAAATAGCAAGT	CACCACGTCAGAAGTGAGCGTGG	TTTCGGCATCCTCGCGCGGCATAATATTTCGGTAGACTTAATCACCACGTCAGAAgttgcggttGCATTAACCCTTGATACCACCGGTTCAACCTCCACTGGCGATACGTTGCTGACG
lysC_S39A	CCGCCCAAACGTCCGGTTgttatgtctcgtCCATGAACCGCAGCGCTGATATTGTGCTTTCTGATGCCAACGTGCGTTTAGTTgtgttagcgGCTTCTGCTGGTATCACTAATCTGCTGGTCGCTTTAGCTGAAGGACTGGAACCTGGTTGACAGCTAGCTCAGTCCTAGGTATAATACTAGTatccgtgcgtttagttgtcctctGTTTTAGAGCTAGAAATAGCAAGT	CGTGCGTTTAGTTGTCCTCTCGG	CCATGAACCGCAGCGCTGATATTGTGCTTTCTGATGCCAACGTGCGTTTAGTTgtgttagcgGCTTCTGCTGGTATCACTAATCTGCTGGTCGCTTTAGCTGAAGGACTGGAACCTGG
lysC_T12A	CCGCCCAAACGTCCGGTTgcagtaccgtcaAATGGATCCCCTGACACGAGGTAGTTATGTCTGAAATTGTTGTCTCCAAATTTGGCGGTgcgTCTGTGGCTGATTTTGACGCCATGAACCGCAGCGCTGATATTGTGCTTTCTGATGCTTGACAGCTAGCTCAGTCCTAGGTATAATACTAGTatcggcgtcaaaatcagctacgcGTTTTAGAGCTAGAAATAGCAAGT	GGCGTCAAAATCAGCTACGCTGG	AATGGATCCCCTGACACGAGGTAGTTATGTCTGAAATTGTTGTCTCCAAATTTGGCGGTgcgTCTGTGGCTGATTTTGACGCCATGAACCGCAGCGCTGATATTGTGCTTTCTGATGC
lysC_T221A	CCGCCCAAACGTCCGGTTacgtggatcagaGCGATTATACGGCAGCCTTGCTGGCGGAGGCTTTACACGCATCTCGTGTTGATATCTGGgcgGATGTGCCGGGCATCTACACCACCGATCCACGCGTAGTTTCCGCAGCAAAACGCATTTGACAGCTAGCTCAGTCCTAGGTATAATACTAGTatcggtgtagatgcccgggacgtGTTTTAGAGCTAGAAATAGCAAGT	GGTGTAGATGCCCGGGACGTCGG	GCGATTATACGGCAGCCTTGCTGGCGGAGGCTTTACACGCATCTCGTGTTGATATCTGGgcgGATGTGCCGGGCATCTACACCACCGATCCACGCGTAGTTTCCGCAGCAAAACGCAT
lysC_T228A	CCGCCCAAACGTCCGGTTatacgcggctcaTGGCGGAGGCTTTACACGCATCTCGTGTTGATATCTGGACCGACGTCCCGGGCATCTACgcgACGGACCCACGCGTAGTTTCCGCAGCAAAACGCATTGATGAAATCGCGTTTGCCGATTGACAGCTAGCTCAGTCCTAGGTATAATACTAGTatcggaaactacgcgtggatcggGTTTTAGAGCTAGAAATAGCAAGT	GGAAACTACGCGTGGATCGGTGG	TGGCGGAGGCTTTACACGCATCTCGTGTTGATATCTGGACCGACGTCCCGGGCATCTACgcgACGGACCCACGCGTAGTTTCCGCAGCAAAACGCATTGATGAAATCGCGTTTGCCGA
lysC_T229A	CCGCCCAAACGTCCGGTTagtcgctactgaCGGAGGCTTTACACGCATCTCGTGTTGATATCTGGACCGACGTCCCGGGCATCTACACCgcgGACCCGCGCGTAGTTTCCGCAGCAAAACGCATTGATGAAATCGCGTTTGCCGAAGCTTGACAGCTAGCTCAGTCCTAGGTATAATACTAGTatctgcggaaactacgcgtggatGTTTTAGAGCTAGAAATAGCAAGT	TGCGGAAACTACGCGTGGATCGG	CGGAGGCTTTACACGCATCTCGTGTTGATATCTGGACCGACGTCCCGGGCATCTACACCgcgGACCCGCGCGTAGTTTCCGCAGCAAAACGCATTGATGAAATCGCGTTTGCCGAAGC
lysC_T344A	CCGCCCAAACGTCCGGTTactgttcgagtgTCCTCGCGGAAGTTTTCGGCATCCTCGCGCGGCATAATATTTCGGTAGACTTAATCacggcgAGCGAAGTGAGCGTGGCATTAACCCTTGATACCACCGGTTCAACCTCCACTGGCGATTGACAGCTAGCTCAGTCCTAGGTATAATACTAGTatctgccacgctcacttctgacgGTTTTAGAGCTAGAAATAGCAAGT	TGCCACGCTCACTTCTGACGTGG	TCCTCGCGGAAGTTTTCGGCATCCTCGCGCGGCATAATATTTCGGTAGACTTAATCacggcgAGCGAAGTGAGCGTGGCATTAACCCTTGATACCACCGGTTCAACCTCCACTGGCGA
lysC_T45A	CCGCCCAAACGTCCGGTTtcgcgatctcgtCTGATATTGTGCTTTCTGATGCCAACGTGCGTTTAGTTGTCCTCTCGGCTagcgcgggcATCgcgAATCTGCTGGTCGCTTTAGCTGAAGGACTGGAACCTGGCGAGCGATTCGAAAATTGACAGCTAGCTCAGTCCTAGGTATAATACTAGTatcgttgtcctctcggcttctgcGTTTTAGAGCTAGAAATAGCAAGT	GTTGTCCTCTCGGCTTCTGCTGG	CTGATATTGTGCTTTCTGATGCCAACGTGCGTTTAGTTGTCCTCTCGGCTagcgcgggcATCgcgAATCTGCTGGTCGCTTTAGCTGAAGGACTGGAACCTGGCGAGCGATTCGAAAA
lysC_V223A	CCGCCCAAACGTCCGGTTagtgtagcctacATACGGCAGCCTTGCTGGCGGAGGCTTTACACGCATCTCGTGTTGATATCTGGACCGACgcgccaGGTATTTACACCACCGATCCACGCGTAGTTTCCGCAGCAAAACGCATTGATGATTGACAGCTAGCTCAGTCCTAGGTATAATACTAGTatcgatcggtggtgtagatgcccGTTTTAGAGCTAGAAATAGCAAGT	GATCGGTGGTGTAGATGCCCGGG	ATACGGCAGCCTTGCTGGCGGAGGCTTTACACGCATCTCGTGTTGATATCTGGACCGACgcgccaGGTATTTACACCACCGATCCACGCGTAGTTTCCGCAGCAAAACGCATTGATGA
lysC_V258A	CCGCCCAAACGTCCGGTTctcgagtcaggtGCAAAACGCATTGATGAAATCGCGTTTGCCGAAGCGGCAGAGATGGCAaccttcggcGCAAAAgcgCTGCATCCGGCAACGTTGCTACCCGCAGTACGCAGCGATATCCCGGTCTTTGTTGACAGCTAGCTCAGTCCTAGGTATAATACTAGTatcgcggcagagatggcaactttGTTTTAGAGCTAGAAATAGCAAGT	GCGGCAGAGATGGCAACTTTTGG	GCAAAACGCATTGATGAAATCGCGTTTGCCGAAGCGGCAGAGATGGCAaccttcggcGCAAAAgcgCTGCATCCGGCAACGTTGCTACCCGCAGTACGCAGCGATATCCCGGTCTTTG
lysC_V339A	CCGCCCAAACGTCCGGTTcgtgcagtattaTGCATTCTCGCGGTTTCCTCGCGGAAGTTTTCGGCATCCTCGCGCGGCATaacatcagcgcgGACTTAATCACCACGTCAGAAGTGAGCGTGGCATTAACCCTTGATACCACCGGTTCTTGACAGCTAGCTCAGTCCTAGGTATAATACTAGTatccctcgcgcggcataatatttGTTTTAGAGCTAGAAATAGCAAGT	CCTCGCGCGGCATAATATTTCGG	TGCATTCTCGCGGTTTCCTCGCGGAAGTTTTCGGCATCCTCGCGCGGCATaacatcagcgcgGACTTAATCACCACGTCAGAAGTGAGCGTGGCATTAACCCTTGATACCACCGGTTC
lysC_V347A	CCGCCCAAACGTCCGGTTtacacgattgacTTTTCGGCATCCTCGCGCGGCATAATATTTCGGTAGACTTAATCACCACGTCAGAAgcgtctgttGCATTAACCCTTGATACCACCGGTTCAACCTCCACTGGCGATACGTTGCTGACTTGACAGCTAGCTCAGTCCTAGGTATAATACTAGTatccaccacgtcagaagtgagcgGTTTTAGAGCTAGAAATAGCAAGT	CACCACGTCAGAAGTGAGCGTGG	TTTTCGGCATCCTCGCGCGGCATAATATTTCGGTAGACTTAATCACCACGTCAGAAgcgtctgttGCATTAACCCTTGATACCACCGGTTCAACCTCCACTGGCGATACGTTGCTGAC
lysC_W220A	CCGCCCAAACGTCCGGTTgctgttgcgtagCAGCGATTATACGGCAGCCTTGCTGGCGGAGGCTTTACACGCATCTCGTGTTGATATCgcgacgGATGTGCCGGGCATCTACACCACCGATCCACGCGTAGTTTCCGCAGCAAAACGCTTGACAGCTAGCTCAGTCCTAGGTATAATACTAGTatcggtgtagatgcccgggacgtGTTTTAGAGCTAGAAATAGCAAGT	GGTGTAGATGCCCGGGACGTCGG	CAGCGATTATACGGCAGCCTTGCTGGCGGAGGCTTTACACGCATCTCGTGTTGATATCgcgacgGATGTGCCGGGCATCTACACCACCGATCCACGCGTAGTTTCCGCAGCAAAACGC
lysC_Y227A	CCGCCCAAACGTCCGGTTtctgtacgtcgtGCTGGCGGAGGCTTTACACGCATCTCGTGTTGATATCTGGACCGACGTCCCGGGCATCgcgacgACGGACCCACGCGTAGTTTCCGCAGCAAAACGCATTGATGAAATCGCGTTTGCCTTGACAGCTAGCTCAGTCCTAGGTATAATACTAGTatcggaaactacgcgtggatcggGTTTTAGAGCTAGAAATAGCAAGT	GGAAACTACGCGTGGATCGGTGG	GCTGGCGGAGGCTTTACACGCATCTCGTGTTGATATCTGGACCGACGTCCCGGGCATCgcgacgACGGACCCACGCGTAGTTTCCGCAGCAAAACGCATTGATGAAATCGCGTTTGCC
lysC_A256S	CCGCCCAAACGTCCGGTTcgcacgttagcaGCAGCAAAACGCATTGATGAAATCGCGTTTGCCGAAGCGGCAGAGATGGCAaccttcggcagcAAAGTACTGCATCCGGCAACGTTGCTACCCGCAGTACGCAGCGATATCCCGGTCTTTGACAGCTAGCTCAGTCCTAGGTATAATACTAGTatcgcggcagagatggcaactttGTTTTAGAGCTAGAAATAGCAAGT	GCGGCAGAGATGGCAACTTTTGG	GCAGCAAAACGCATTGATGAAATCGCGTTTGCCGAAGCGGCAGAGATGGCAaccttcggcagcAAAGTACTGCATCCGGCAACGTTGCTACCCGCAGTACGCAGCGATATCCCGGTCT
lysC_A326S	CCGCCCAAACGTCCGGTTgtcctgtcgatcGCAATCAGACTCTGCTCACTTTGCACAGCCTGAATATGCTGCATTCTCGCGGTtttttaagcGAAGTTTTCGGCATCCTCGCGCGGCATAATATTTCGGTAGACTTAATCACCACGTCTTGACAGCTAGCTCAGTCCTAGGTATAATACTAGTatcgcattctcgcggtttcctcgGTTTTAGAGCTAGAAATAGCAAGT	GCATTCTCGCGGTTTCCTCGCGG	GCAATCAGACTCTGCTCACTTTGCACAGCCTGAATATGCTGCATTCTCGCGGTtttttaagcGAAGTTTTCGGCATCCTCGCGCGGCATAATATTTCGGTAGACTTAATCACCACGTC
lysC_A40S	CCGCCCAAACGTCCGGTTcgcatgagccatTGAACCGCAGCGCTGATATTGTGCTTTCTGATGCCAACGTGCGTTTAGTTgtgttaagcagcTCTGCTGGTATCACTAATCTGCTGGTCGCTTTAGCTGAAGGACTGGAACCTGGCGATTGACAGCTAGCTCAGTCCTAGGTATAATACTAGTatccgtgcgtttagttgtcctctGTTTTAGAGCTAGAAATAGCAAGT	CGTGCGTTTAGTTGTCCTCTCGG	TGAACCGCAGCGCTGATATTGTGCTTTCTGATGCCAACGTGCGTTTAGTTgtgttaagcagcTCTGCTGGTATCACTAATCTGCTGGTCGCTTTAGCTGAAGGACTGGAACCTGGCGA
lysC_D202S	CCGCCCAAACGTCCGGTTgtattgagtgtcCCCAGGGATTTATCGGTAGCGAAAATAAAGGTCGTACAACGACGCTTGGCagaggcggtAGCagcTATACGGCAGCCTTGCTGGCGGAGGCTTTACACGCATCTCGTGTTGATATCTGTTGACAGCTAGCTCAGTCCTAGGTATAATACTAGTatcacaacgacgcttggccgtggGTTTTAGAGCTAGAAATAGCAAGT	ACAACGACGCTTGGCCGTGGAGG	CCCAGGGATTTATCGGTAGCGAAAATAAAGGTCGTACAACGACGCTTGGCagaggcggtAGCagcTATACGGCAGCCTTGCTGGCGGAGGCTTTACACGCATCTCGTGTTGATATCTG
lysC_D222S	CCGCCCAAACGTCCGGTTagatctacactgATTATACGGCAGCCTTGCTGGCGGAGGCTTTACACGCATCTCGTGTTGATATCTGGacgagcGTGCCGGGCATCTACACCACCGATCCACGCGTAGTTTCCGCAGCAAAACGCATTGATTGACAGCTAGCTCAGTCCTAGGTATAATACTAGTatcggtgtagatgcccgggacgtGTTTTAGAGCTAGAAATAGCAAGT	GGTGTAGATGCCCGGGACGTCGG	ATTATACGGCAGCCTTGCTGGCGGAGGCTTTACACGCATCTCGTGTTGATATCTGGacgagcGTGCCGGGCATCTACACCACCGATCCACGCGTAGTTTCCGCAGCAAAACGCATTGA
lysC_D230S	CCGCCCAAACGTCCGGTTcacagcataggaAGGCTTTACACGCATCTCGTGTTGATATCTGGACCGACGTCCCGGGCATCTACACCacgagcCCGCGCGTAGTTTCCGCAGCAAAACGCATTGATGAAATCGCGTTTGCCGAAGCGGCTTGACAGCTAGCTCAGTCCTAGGTATAATACTAGTatctgcggaaactacgcgtggatGTTTTAGAGCTAGAAATAGCAAGT	TGCGGAAACTACGCGTGGATCGG	AGGCTTTACACGCATCTCGTGTTGATATCTGGACCGACGTCCCGGGCATCTACACCacgagcCCGCGCGTAGTTTCCGCAGCAAAACGCATTGATGAAATCGCGTTTGCCGAAGCGGC
lysC_D340S	CCGCCCAAACGTCCGGTTcaatgagtcagaGCATTCTCGCGGTTTCCTCGCGGAAGTTTTCGGCATCCTCGCGCGGCATaacatcagcGTAagcTTAATCACCACGTCAGAAGTGAGCGTGGCATTAACCCTTGATACCACCGGTTCATTGACAGCTAGCTCAGTCCTAGGTATAATACTAGTatccctcgcgcggcataatatttGTTTTAGAGCTAGAAATAGCAAGT	CCTCGCGCGGCATAATATTTCGG	GCATTCTCGCGGTTTCCTCGCGGAAGTTTTCGGCATCCTCGCGCGGCATaacatcagcGTAagcTTAATCACCACGTCAGAAGTGAGCGTGGCATTAACCCTTGATACCACCGGTTCA
lysC_D354S	CCGCCCAAACGTCCGGTTtatcatcgtgagGCATAATATTTCGGTAGACTTAATCACCACGTCAGAAGTGAGCGTGGCATTAACCCTTagcacgACGGGCTCAACCTCCACTGGCGATACGTTGCTGACGCAATCTCTGCTGATGGAGTTGACAGCTAGCTCAGTCCTAGGTATAATACTAGTatcgccagtggaggttgaaccggGTTTTAGAGCTAGAAATAGCAAGT	GCCAGTGGAGGTTGAACCGGTGG	GCATAATATTTCGGTAGACTTAATCACCACGTCAGAAGTGAGCGTGGCATTAACCCTTagcacgACGGGCTCAACCTCCACTGGCGATACGTTGCTGACGCAATCTCTGCTGATGGAG
lysC_E119S	CCGCCCAAACGTCCGGTTagagatgcctgaGCAGAAGCGGCGGCGCTGGCAACGTCTCCGGCGCTGACAGATGAGCTGGTCtctcatggtagcCTGATGTCGACCCTGCTGTTTGTTGAGATCCTGCGCGAACGCGATGTTCAGGCACTTGACAGCTAGCTCAGTCCTAGGTATAATACTAGTatcacagatgagctggtcagccaGTTTTAGAGCTAGAAATAGCAAGT	ACAGATGAGCTGGTCAGCCACGG	GCAGAAGCGGCGGCGCTGGCAACGTCTCCGGCGCTGACAGATGAGCTGGTCtctcatggtagcCTGATGTCGACCCTGCTGTTTGTTGAGATCCTGCGCGAACGCGATGTTCAGGCAC
lysC_E346S	CCGCCCAAACGTCCGGTTagtaacgacacaTCGCGGAAGTTTTCGGCATCCTCGCGCGGCATAATATTTCGGTAGACTTAATCacgACCAGCagcGTGAGCGTGGCATTAACCCTTGATACCACCGGTTCAACCTCCACTGGCGATACTTGACAGCTAGCTCAGTCCTAGGTATAATACTAGTatctgccacgctcacttctgacgGTTTTAGAGCTAGAAATAGCAAGT	TGCCACGCTCACTTCTGACGTGG	TCGCGGAAGTTTTCGGCATCCTCGCGCGGCATAATATTTCGGTAGACTTAATCacgACCAGCagcGTGAGCGTGGCATTAACCCTTGATACCACCGGTTCAACCTCCACTGGCGATAC
lysC_F184S	CCGCCCAAACGTCCGGTTagcgtctcctcaGGAACTGGCCGCGCTGCAGCTGCTCCCACGTCTCAATGAAGGCTTAGTGattacgcaaGGAagcATCGGTAGCGAAAATAAAGGTCGTACAACGACGCTTGGCCGTGGAGGCAGCGATTTGACAGCTAGCTCAGTCCTAGGTATAATACTAGTatctgaaggcttagtgatcacccGTTTTAGAGCTAGAAATAGCAAGT	TGAAGGCTTAGTGATCACCCAGG	GGAACTGGCCGCGCTGCAGCTGCTCCCACGTCTCAATGAAGGCTTAGTGattacgcaaGGAagcATCGGTAGCGAAAATAAAGGTCGTACAACGACGCTTGGCCGTGGAGGCAGCGAT
lysC_F324S	CCGCCCAAACGTCCGGTTtcgattgcgagtCTTCGTCGCAATCAGACTCTGCTCACTTTGCACAGCCTGAATATGCTGCATagcagaggcagcCTCGCGGAAGTTTTCGGCATCCTCGCGCGGCATAATATTTCGGTAGACTTAATCATTGACAGCTAGCTCAGTCCTAGGTATAATACTAGTatcctgaatatgctgcattctcgGTTTTAGAGCTAGAAATAGCAAGT	CTGAATATGCTGCATTCTCGCGG	CTTCGTCGCAATCAGACTCTGCTCACTTTGCACAGCCTGAATATGCTGCATagcagaggcagcCTCGCGGAAGTTTTCGGCATCCTCGCGCGGCATAATATTTCGGTAGACTTAATCA
lysC_G10S	CCGCCCAAACGTCCGGTTtcaagcatgcatGCTGAAAATGGATCCCCTGACACGAGGTAGTTATGTCTGAAATTGTTGTCTCCaagttcagcGGTACCAGCGTAGCTGATTTTGACGCCATGAACCGCAGCGCTGATATTGTGCTTTCTTGACAGCTAGCTCAGTCCTAGGTATAATACTAGTatcgaaattgttgtctccaaattGTTTTAGAGCTAGAAATAGCAAGT	GAAATTGTTGTCTCCAAATTTGG	GCTGAAAATGGATCCCCTGACACGAGGTAGTTATGTCTGAAATTGTTGTCTCCaagttcagcGGTACCAGCGTAGCTGATTTTGACGCCATGAACCGCAGCGCTGATATTGTGCTTTC
lysC_G11S	CCGCCCAAACGTCCGGTTccagatatacacGAAAATGGATCCCCTGACACGAGGTAGTTATGTCTGAAATTGTTGTCTCCAAAttcggtagcACCAGCGTAGCTGATTTTGACGCCATGAACCGCAGCGCTGATATTGTGCTTTCTGATTGACAGCTAGCTCAGTCCTAGGTATAATACTAGTatcattgttgtctccaaatttggGTTTTAGAGCTAGAAATAGCAAGT	ATTGTTGTCTCCAAATTTGGCGG	GAAAATGGATCCCCTGACACGAGGTAGTTATGTCTGAAATTGTTGTCTCCAAAttcggtagcACCAGCGTAGCTGATTTTGACGCCATGAACCGCAGCGCTGATATTGTGCTTTCTGA
lysC_G197S	CCGCCCAAACGTCCGGTTctaactagacgtGCTTAGTGATCACCCAGGGATTTATCGGTAGCGAAAATAAAGGTCGTACAACGaccttaagcCGTGGAGGCAGCGATTATACGGCAGCCTTGCTGGCGGAGGCTTTACACGCATCTCGTTGACAGCTAGCTCAGTCCTAGGTATAATACTAGTatcaaaggtcgtacaacgacgctGTTTTAGAGCTAGAAATAGCAAGT	AAAGGTCGTACAACGACGCTTGG	GCTTAGTGATCACCCAGGGATTTATCGGTAGCGAAAATAAAGGTCGTACAACGaccttaagcCGTGGAGGCAGCGATTATACGGCAGCCTTGCTGGCGGAGGCTTTACACGCATCTCG
lysC_G199S	CCGCCCAAACGTCCGGTTgctctacctgacTGATCACCCAGGGATTTATCGGTAGCGAAAATAAAGGTCGTACAACGACGCTTggtagaagcGGCAGCGATTATACGGCAGCCTTGCTGGCGGAGGCTTTACACGCATCTCGTGTTGATTGACAGCTAGCTCAGTCCTAGGTATAATACTAGTatccgtacaacgacgcttggccgGTTTTAGAGCTAGAAATAGCAAGT	CGTACAACGACGCTTGGCCGTGG	TGATCACCCAGGGATTTATCGGTAGCGAAAATAAAGGTCGTACAACGACGCTTggtagaagcGGCAGCGATTATACGGCAGCCTTGCTGGCGGAGGCTTTACACGCATCTCGTGTTGA
lysC_G200S	CCGCCCAAACGTCCGGTTaggtcgtactgtTCACCCAGGGATTTATCGGTAGCGAAAATAAAGGTCGTACAACGACGCTTGGCagaggcagcAGCGATTATACGGCAGCCTTGCTGGCGGAGGCTTTACACGCATCTCGTGTTGATATTTGACAGCTAGCTCAGTCCTAGGTATAATACTAGTatcacaacgacgcttggccgtggGTTTTAGAGCTAGAAATAGCAAGT	ACAACGACGCTTGGCCGTGGAGG	TCACCCAGGGATTTATCGGTAGCGAAAATAAAGGTCGTACAACGACGCTTGGCagaggcagcAGCGATTATACGGCAGCCTTGCTGGCGGAGGCTTTACACGCATCTCGTGTTGATAT
lysC_G225S	CCGCCCAAACGTCCGGTTaccgagctactgCAGCCTTGCTGGCGGAGGCTTTACACGCATCTCGTGTTGATATCTGGACCgatgtgccaagcATCTACACCACCGATCCACGCGTAGTTTCCGCAGCAAAACGCATTGATGAAATCGCTTGACAGCTAGCTCAGTCCTAGGTATAATACTAGTatctgatatctggaccgacgtccGTTTTAGAGCTAGAAATAGCAAGT	TGATATCTGGACCGACGTCCCGG	CAGCCTTGCTGGCGGAGGCTTTACACGCATCTCGTGTTGATATCTGGACCgatgtgccaagcATCTACACCACCGATCCACGCGTAGTTTCCGCAGCAAAACGCATTGATGAAATCGC
lysC_G255S	CCGCCCAAACGTCCGGTTctgagatgcgttCCGCAGCAAAACGCATTGATGAAATCGCGTTTGCCGAAGCGGCAGAGATGGCAaccttcagcGCAAAAGTACTGCATCCGGCAACGTTGCTACCCGCAGTACGCAGCGATATCCCGGTTTGACAGCTAGCTCAGTCCTAGGTATAATACTAGTatcgcggcagagatggcaactttGTTTTAGAGCTAGAAATAGCAAGT	GCGGCAGAGATGGCAACTTTTGG	CCGCAGCAAAACGCATTGATGAAATCGCGTTTGCCGAAGCGGCAGAGATGGCAaccttcagcGCAAAAGTACTGCATCCGGCAACGTTGCTACCCGCAGTACGCAGCGATATCCCGGT
lysC_G323S	CCGCCCAAACGTCCGGTTcacctgacacgaCGCTTCGTCGCAATCAGACTCTGCTCACTTTGCACAGCCTGAATATGCTGCATagcagaagcTTCCTCGCGGAAGTTTTCGGCATCCTCGCGCGGCATAATATTTCGGTAGACTTAATTTGACAGCTAGCTCAGTCCTAGGTATAATACTAGTatcctgaatatgctgcattctcgGTTTTAGAGCTAGAAATAGCAAGT	CTGAATATGCTGCATTCTCGCGG	CGCTTCGTCGCAATCAGACTCTGCTCACTTTGCACAGCCTGAATATGCTGCATagcagaagcTTCCTCGCGGAAGTTTTCGGCATCCTCGCGCGGCATAATATTTCGGTAGACTTAAT
lysC_H320S	CCGCCCAAACGTCCGGTTgtgatgacgcaaCTCTGGCGCTTCGTCGCAATCAGACTCTGCTCACTTTGCACAGCCTGAATATGCTGagcagcagaggcTTCCTCGCGGAAGTTTTCGGCATCCTCGCGCGGCATAATATTTCGGTAGATTGACAGCTAGCTCAGTCCTAGGTATAATACTAGTatcctgaatatgctgcattctcgGTTTTAGAGCTAGAAATAGCAAGT	CTGAATATGCTGCATTCTCGCGG	CTCTGGCGCTTCGTCGCAATCAGACTCTGCTCACTTTGCACAGCCTGAATATGCTGagcagcagaggcTTCCTCGCGGAAGTTTTCGGCATCCTCGCGCGGCATAATATTTCGGTAGA
lysC_I226S	CCGCCCAAACGTCCGGTTacagagagatccAGCCTTGCTGGCGGAGGCTTTACACGCATCTCGTGTTGATATCTGGACCgatgtgccaGGCagcTACACCACCGATCCACGCGTAGTTTCCGCAGCAAAACGCATTGATGAAATCGCGTTGACAGCTAGCTCAGTCCTAGGTATAATACTAGTatctgatatctggaccgacgtccGTTTTAGAGCTAGAAATAGCAAGT	TGATATCTGGACCGACGTCCCGG	AGCCTTGCTGGCGGAGGCTTTACACGCATCTCGTGTTGATATCTGGACCgatgtgccaGGCagcTACACCACCGATCCACGCGTAGTTTCCGCAGCAAAACGCATTGATGAAATCGCG
lysC_I337S	CCGCCCAAACGTCCGGTTgtcagatctagcTATGCTGCATTCTCGCGGTTTCCTCGCGGAAGTTTTCGGCATCCTCGCGCGGCATaacagcagcGTAGACTTAATCACCACGTCAGAAGTGAGCGTGGCATTAACCCTTGATACCACCTTGACAGCTAGCTCAGTCCTAGGTATAATACTAGTatccctcgcgcggcataatatttGTTTTAGAGCTAGAAATAGCAAGT	CCTCGCGCGGCATAATATTTCGG	TATGCTGCATTCTCGCGGTTTCCTCGCGGAAGTTTTCGGCATCCTCGCGCGGCATaacagcagcGTAGACTTAATCACCACGTCAGAAGTGAGCGTGGCATTAACCCTTGATACCACC
lysC_K257S	CCGCCCAAACGTCCGGTTtgatgacagtagCAGCAAAACGCATTGATGAAATCGCGTTTGCCGAAGCGGCAGAGATGGCAaccttcggcGCAagcGTACTGCATCCGGCAACGTTGCTACCCGCAGTACGCAGCGATATCCCGGTCTTTTGACAGCTAGCTCAGTCCTAGGTATAATACTAGTatcgcggcagagatggcaactttGTTTTAGAGCTAGAAATAGCAAGT	GCGGCAGAGATGGCAACTTTTGG	CAGCAAAACGCATTGATGAAATCGCGTTTGCCGAAGCGGCAGAGATGGCAaccttcggcGCAagcGTACTGCATCCGGCAACGTTGCTACCCGCAGTACGCAGCGATATCCCGGTCTT
lysC_K8S	CCGCCCAAACGTCCGGTTtagtctcataccGCCAAGGCTGAAAATGGATCCCCTGACACGAGGTAGTTATGTCTGAAATTGTTGTCagcagcTTCGGCGGTACCAGCGTAGCTGATTTTGACGCCATGAACCGCAGCGCTGATATTGTTTGACAGCTAGCTCAGTCCTAGGTATAATACTAGTatctacgctggtaccgccaaattGTTTTAGAGCTAGAAATAGCAAGT	TACGCTGGTACCGCCAAATTTGG	GCCAAGGCTGAAAATGGATCCCCTGACACGAGGTAGTTATGTCTGAAATTGTTGTCagcagcTTCGGCGGTACCAGCGTAGCTGATTTTGACGCCATGAACCGCAGCGCTGATATTGT
lysC_L325S	CCGCCCAAACGTCCGGTTtcatcacttgcaGTCGCAATCAGACTCTGCTCACTTTGCACAGCCTGAATATGCTGCATTCTCGCGGTTTCagcGCCGAGGTTTTCGGCATCCTCGCGCGGCATAATATTTCGGTAGACTTAATCACCACTTGACAGCTAGCTCAGTCCTAGGTATAATACTAGTatcggatgccgaaaacttccgcgGTTTTAGAGCTAGAAATAGCAAGT	GGATGCCGAAAACTTCCGCGAGG	GTCGCAATCAGACTCTGCTCACTTTGCACAGCCTGAATATGCTGCATTCTCGCGGTTTCagcGCCGAGGTTTTCGGCATCCTCGCGCGGCATAATATTTCGGTAGACTTAATCACCAC
lysC_M251S	CCGCCCAAACGTCCGGTTcagctcagcttcCACGCGTAGTTTCCGCAGCAAAACGCATTGATGAAATCGCGTTTGCCGAAGCGgcggaaagcGCAACTTTTGGTGCAAAAGTACTGCATCCGGCAACGTTGCTACCCGCAGTACGCAGTTGACAGCTAGCTCAGTCCTAGGTATAATACTAGTatcgtttgccgaagcggcagagaGTTTTAGAGCTAGAAATAGCAAGT	GTTTGCCGAAGCGGCAGAGATGG	CACGCGTAGTTTCCGCAGCAAAACGCATTGATGAAATCGCGTTTGCCGAAGCGgcggaaagcGCAACTTTTGGTGCAAAAGTACTGCATCCGGCAACGTTGCTACCCGCAGTACGCAG
lysC_M318S	CCGCCCAAACGTCCGGTTagcctgagagtgCGCTGTTCCGCGCTCTGGCGCTTCGTCGCAATCAGACTCTGCTCACTTTGCACAGCttaAACagcCTGCATTCTCGCGGTTTCCTCGCGGAAGTTTTCGGCATCCTCGCGCGGCATAATTGACAGCTAGCTCAGTCCTAGGTATAATACTAGTatccgcgagaatgcagcatattcGTTTTAGAGCTAGAAATAGCAAGT	CGCGAGAATGCAGCATATTCAGG	CGCTGTTCCGCGCTCTGGCGCTTCGTCGCAATCAGACTCTGCTCACTTTGCACAGCttaAACagcCTGCATTCTCGCGGTTTCCTCGCGGAAGTTTTCGGCATCCTCGCGCGGCATAA
lysC_P231S	CCGCCCAAACGTCCGGTTggtctgacgcatGGCTTTACACGCATCTCGTGTTGATATCTGGACCGACGTCCCGGGCATCTACACCacgGACagcCGCGTAGTTTCCGCAGCAAAACGCATTGATGAAATCGCGTTTGCCGAAGCGGCATTGACAGCTAGCTCAGTCCTAGGTATAATACTAGTatctgcggaaactacgcgtggatGTTTTAGAGCTAGAAATAGCAAGT	TGCGGAAACTACGCGTGGATCGG	GGCTTTACACGCATCTCGTGTTGATATCTGGACCGACGTCCCGGGCATCTACACCacgGACagcCGCGTAGTTTCCGCAGCAAAACGCATTGATGAAATCGCGTTTGCCGAAGCGGCA
lysC_R198S	CCGCCCAAACGTCCGGTTagtccgatagtcTAGTGATCACCCAGGGATTTATCGGTAGCGAAAATAAAGGTCGTACAACGACGCTTGGCagcGGCGGTAGCGATTATACGGCAGCCTTGCTGGCGGAGGCTTTACACGCATCTCGTGTTTGACAGCTAGCTCAGTCCTAGGTATAATACTAGTatcccgtataatcgctgcctccaGTTTTAGAGCTAGAAATAGCAAGT	CCGTATAATCGCTGCCTCCACGG	TAGTGATCACCCAGGGATTTATCGGTAGCGAAAATAAAGGTCGTACAACGACGCTTGGCagcGGCGGTAGCGATTATACGGCAGCCTTGCTGGCGGAGGCTTTACACGCATCTCGTGT
lysC_R232S	CCGCCCAAACGTCCGGTTttctagagtagcCTTTACACGCATCTCGTGTTGATATCTGGACCGACGTCCCGGGCATCTACACCacgGACCCGagcGTAGTTTCCGCAGCAAAACGCATTGATGAAATCGCGTTTGCCGAAGCGGCAGATTGACAGCTAGCTCAGTCCTAGGTATAATACTAGTatctgcggaaactacgcgtggatGTTTTAGAGCTAGAAATAGCAAGT	TGCGGAAACTACGCGTGGATCGG	CTTTACACGCATCTCGTGTTGATATCTGGACCGACGTCCCGGGCATCTACACCacgGACCCGagcGTAGTTTCCGCAGCAAAACGCATTGATGAAATCGCGTTTGCCGAAGCGGCAGA
lysC_R322S	CCGCCCAAACGTCCGGTTctgtcgtaactcTGGCGCTTCGTCGCAATCAGACTCTGCTCACTTTGCACAGCCTGAATATGCTGCATagcagcggcTTCCTCGCGGAAGTTTTCGGCATCCTCGCGCGGCATAATATTTCGGTAGACTTTTGACAGCTAGCTCAGTCCTAGGTATAATACTAGTatcctgaatatgctgcattctcgGTTTTAGAGCTAGAAATAGCAAGT	CTGAATATGCTGCATTCTCGCGG	TGGCGCTTCGTCGCAATCAGACTCTGCTCACTTTGCACAGCCTGAATATGCTGCATagcagcggcTTCCTCGCGGAAGTTTTCGGCATCCTCGCGCGGCATAATATTTCGGTAGACTT
lysC_S201S	CCGCCCAAACGTCCGGTTgatagctataccACCCAGGGATTTATCGGTAGCGAAAATAAAGGTCGTACAACGACGCTTGGCagaggcggtagcGATTATACGGCAGCCTTGCTGGCGGAGGCTTTACACGCATCTCGTGTTGATATCTTTGACAGCTAGCTCAGTCCTAGGTATAATACTAGTatcacaacgacgcttggccgtggGTTTTAGAGCTAGAAATAGCAAGT	ACAACGACGCTTGGCCGTGGAGG	ACCCAGGGATTTATCGGTAGCGAAAATAAAGGTCGTACAACGACGCTTGGCagaggcggtagcGATTATACGGCAGCCTTGCTGGCGGAGGCTTTACACGCATCTCGTGTTGATATCT
lysC_S321S	CCGCCCAAACGTCCGGTTggtatcgatgctCTGGCGCTTCGTCGCAATCAGACTCTGCTCACTTTGCACAGCCTGAATATGCTGCATagcagaggcTTCCTCGCGGAAGTTTTCGGCATCCTCGCGCGGCATAATATTTCGGTAGACTTTGACAGCTAGCTCAGTCCTAGGTATAATACTAGTatcctgaatatgctgcattctcgGTTTTAGAGCTAGAAATAGCAAGT	CTGAATATGCTGCATTCTCGCGG	CTGGCGCTTCGTCGCAATCAGACTCTGCTCACTTTGCACAGCCTGAATATGCTGCATagcagaggcTTCCTCGCGGAAGTTTTCGGCATCCTCGCGCGGCATAATATTTCGGTAGACT
lysC_S338S	CCGCCCAAACGTCCGGTTaatgcgtactcaTGCTGCATTCTCGCGGTTTCCTCGCGGAAGTTTTCGGCATCCTCGCGCGGCATaacatcagcGTAGACTTAATCACCACGTCAGAAGTGAGCGTGGCATTAACCCTTGATACCACCGGTTGACAGCTAGCTCAGTCCTAGGTATAATACTAGTatccctcgcgcggcataatatttGTTTTAGAGCTAGAAATAGCAAGT	CCTCGCGCGGCATAATATTTCGG	TGCTGCATTCTCGCGGTTTCCTCGCGGAAGTTTTCGGCATCCTCGCGCGGCATaacatcagcGTAGACTTAATCACCACGTCAGAAGTGAGCGTGGCATTAACCCTTGATACCACCGG
lysC_S345S	CCGCCCAAACGTCCGGTTcagatgcacctaCCTCGCGGAAGTTTTCGGCATCCTCGCGCGGCATAATATTTCGGTAGACTTAATCacgACCagcGAAGTGAGCGTGGCATTAACCCTTGATACCACCGGTTCAACCTCCACTGGCGATTTGACAGCTAGCTCAGTCCTAGGTATAATACTAGTatctgccacgctcacttctgacgGTTTTAGAGCTAGAAATAGCAAGT	TGCCACGCTCACTTCTGACGTGG	CCTCGCGGAAGTTTTCGGCATCCTCGCGCGGCATAATATTTCGGTAGACTTAATCacgACCagcGAAGTGAGCGTGGCATTAACCCTTGATACCACCGGTTCAACCTCCACTGGCGAT
lysC_S348S	CCGCCCAAACGTCCGGTTtaggagacgtcaTTTCGGCATCCTCGCGCGGCATAATATTTCGGTAGACTTAATCACCACGTCAGAAgttagcgttGCATTAACCCTTGATACCACCGGTTCAACCTCCACTGGCGATACGTTGCTGACGTTGACAGCTAGCTCAGTCCTAGGTATAATACTAGTatccaccacgtcagaagtgagcgGTTTTAGAGCTAGAAATAGCAAGT	CACCACGTCAGAAGTGAGCGTGG	TTTCGGCATCCTCGCGCGGCATAATATTTCGGTAGACTTAATCACCACGTCAGAAgttagcgttGCATTAACCCTTGATACCACCGGTTCAACCTCCACTGGCGATACGTTGCTGACG
lysC_S39S	CCGCCCAAACGTCCGGTTgtaacagtgtgaCCATGAACCGCAGCGCTGATATTGTGCTTTCTGATGCCAACGTGCGTTTAGTTgtgttaagcGCTTCTGCTGGTATCACTAATCTGCTGGTCGCTTTAGCTGAAGGACTGGAACCTGGTTGACAGCTAGCTCAGTCCTAGGTATAATACTAGTatccgtgcgtttagttgtcctctGTTTTAGAGCTAGAAATAGCAAGT	CGTGCGTTTAGTTGTCCTCTCGG	CCATGAACCGCAGCGCTGATATTGTGCTTTCTGATGCCAACGTGCGTTTAGTTgtgttaagcGCTTCTGCTGGTATCACTAATCTGCTGGTCGCTTTAGCTGAAGGACTGGAACCTGG
lysC_T12S	CCGCCCAAACGTCCGGTTtctatccagtgtAATGGATCCCCTGACACGAGGTAGTTATGTCTGAAATTGTTGTCTCCAAATTTGGCGGTagcTCTGTGGCTGATTTTGACGCCATGAACCGCAGCGCTGATATTGTGCTTTCTGATGCTTGACAGCTAGCTCAGTCCTAGGTATAATACTAGTatcggcgtcaaaatcagctacgcGTTTTAGAGCTAGAAATAGCAAGT	GGCGTCAAAATCAGCTACGCTGG	AATGGATCCCCTGACACGAGGTAGTTATGTCTGAAATTGTTGTCTCCAAATTTGGCGGTagcTCTGTGGCTGATTTTGACGCCATGAACCGCAGCGCTGATATTGTGCTTTCTGATGC
lysC_T221S	CCGCCCAAACGTCCGGTTtacgacagtgctGCGATTATACGGCAGCCTTGCTGGCGGAGGCTTTACACGCATCTCGTGTTGATATCTGGagcGATGTGCCGGGCATCTACACCACCGATCCACGCGTAGTTTCCGCAGCAAAACGCATTTGACAGCTAGCTCAGTCCTAGGTATAATACTAGTatcggtgtagatgcccgggacgtGTTTTAGAGCTAGAAATAGCAAGT	GGTGTAGATGCCCGGGACGTCGG	GCGATTATACGGCAGCCTTGCTGGCGGAGGCTTTACACGCATCTCGTGTTGATATCTGGagcGATGTGCCGGGCATCTACACCACCGATCCACGCGTAGTTTCCGCAGCAAAACGCAT
lysC_T228S	CCGCCCAAACGTCCGGTTacatgactactgTGGCGGAGGCTTTACACGCATCTCGTGTTGATATCTGGACCGACGTCCCGGGCATCTACagcACGGACCCACGCGTAGTTTCCGCAGCAAAACGCATTGATGAAATCGCGTTTGCCGATTGACAGCTAGCTCAGTCCTAGGTATAATACTAGTatcggaaactacgcgtggatcggGTTTTAGAGCTAGAAATAGCAAGT	GGAAACTACGCGTGGATCGGTGG	TGGCGGAGGCTTTACACGCATCTCGTGTTGATATCTGGACCGACGTCCCGGGCATCTACagcACGGACCCACGCGTAGTTTCCGCAGCAAAACGCATTGATGAAATCGCGTTTGCCGA
lysC_T229S	CCGCCCAAACGTCCGGTTgttctacgtgagCGGAGGCTTTACACGCATCTCGTGTTGATATCTGGACCGACGTCCCGGGCATCTACACCagcGACCCGCGCGTAGTTTCCGCAGCAAAACGCATTGATGAAATCGCGTTTGCCGAAGCTTGACAGCTAGCTCAGTCCTAGGTATAATACTAGTatctgcggaaactacgcgtggatGTTTTAGAGCTAGAAATAGCAAGT	TGCGGAAACTACGCGTGGATCGG	CGGAGGCTTTACACGCATCTCGTGTTGATATCTGGACCGACGTCCCGGGCATCTACACCagcGACCCGCGCGTAGTTTCCGCAGCAAAACGCATTGATGAAATCGCGTTTGCCGAAGC
lysC_T344S	CCGCCCAAACGTCCGGTTgttcgctagtctTCCTCGCGGAAGTTTTCGGCATCCTCGCGCGGCATAATATTTCGGTAGACTTAATCacgagcAGCGAAGTGAGCGTGGCATTAACCCTTGATACCACCGGTTCAACCTCCACTGGCGATTGACAGCTAGCTCAGTCCTAGGTATAATACTAGTatctgccacgctcacttctgacgGTTTTAGAGCTAGAAATAGCAAGT	TGCCACGCTCACTTCTGACGTGG	TCCTCGCGGAAGTTTTCGGCATCCTCGCGCGGCATAATATTTCGGTAGACTTAATCacgagcAGCGAAGTGAGCGTGGCATTAACCCTTGATACCACCGGTTCAACCTCCACTGGCGA
lysC_T45S	CCGCCCAAACGTCCGGTTcgctgtgtccatCTGATATTGTGCTTTCTGATGCCAACGTGCGTTTAGTTGTCCTCTCGGCTagcgcgggcATCagcAATCTGCTGGTCGCTTTAGCTGAAGGACTGGAACCTGGCGAGCGATTCGAAAATTGACAGCTAGCTCAGTCCTAGGTATAATACTAGTatcgttgtcctctcggcttctgcGTTTTAGAGCTAGAAATAGCAAGT	GTTGTCCTCTCGGCTTCTGCTGG	CTGATATTGTGCTTTCTGATGCCAACGTGCGTTTAGTTGTCCTCTCGGCTagcgcgggcATCagcAATCTGCTGGTCGCTTTAGCTGAAGGACTGGAACCTGGCGAGCGATTCGAAAA
lysC_V223S	CCGCCCAAACGTCCGGTTgtacactggctaTACGGCAGCCTTGCTGGCGGAGGCTTTACACGCATCTCGTGTTGATATCTGGACCgatagcccaGGCATCTACACCACCGATCCACGCGTAGTTTCCGCAGCAAAACGCATTGATGAATTGACAGCTAGCTCAGTCCTAGGTATAATACTAGTatctgatatctggaccgacgtccGTTTTAGAGCTAGAAATAGCAAGT	TGATATCTGGACCGACGTCCCGG	TACGGCAGCCTTGCTGGCGGAGGCTTTACACGCATCTCGTGTTGATATCTGGACCgatagcccaGGCATCTACACCACCGATCCACGCGTAGTTTCCGCAGCAAAACGCATTGATGAA
lysC_V258S	CCGCCCAAACGTCCGGTTgataacgatctcGCAAAACGCATTGATGAAATCGCGTTTGCCGAAGCGGCAGAGATGGCAaccttcggcGCAAAAagcCTGCATCCGGCAACGTTGCTACCCGCAGTACGCAGCGATATCCCGGTCTTTGTTGACAGCTAGCTCAGTCCTAGGTATAATACTAGTatcgcggcagagatggcaactttGTTTTAGAGCTAGAAATAGCAAGT	GCGGCAGAGATGGCAACTTTTGG	GCAAAACGCATTGATGAAATCGCGTTTGCCGAAGCGGCAGAGATGGCAaccttcggcGCAAAAagcCTGCATCCGGCAACGTTGCTACCCGCAGTACGCAGCGATATCCCGGTCTTTG
lysC_V339S	CCGCCCAAACGTCCGGTTaagcagctagacTGCATTCTCGCGGTTTCCTCGCGGAAGTTTTCGGCATCCTCGCGCGGCATaacatcagcagcGACTTAATCACCACGTCAGAAGTGAGCGTGGCATTAACCCTTGATACCACCGGTTCTTGACAGCTAGCTCAGTCCTAGGTATAATACTAGTatccctcgcgcggcataatatttGTTTTAGAGCTAGAAATAGCAAGT	CCTCGCGCGGCATAATATTTCGG	TGCATTCTCGCGGTTTCCTCGCGGAAGTTTTCGGCATCCTCGCGCGGCATaacatcagcagcGACTTAATCACCACGTCAGAAGTGAGCGTGGCATTAACCCTTGATACCACCGGTTC
lysC_V347S	CCGCCCAAACGTCCGGTTccagatgcacgtTTTTCGGCATCCTCGCGCGGCATAATATTTCGGTAGACTTAATCACCACGTCAGAAagctctgttGCATTAACCCTTGATACCACCGGTTCAACCTCCACTGGCGATACGTTGCTGACTTGACAGCTAGCTCAGTCCTAGGTATAATACTAGTatccaccacgtcagaagtgagcgGTTTTAGAGCTAGAAATAGCAAGT	CACCACGTCAGAAGTGAGCGTGG	TTTTCGGCATCCTCGCGCGGCATAATATTTCGGTAGACTTAATCACCACGTCAGAAagctctgttGCATTAACCCTTGATACCACCGGTTCAACCTCCACTGGCGATACGTTGCTGAC
lysC_W220S	CCGCCCAAACGTCCGGTTttgcgagagatgCAGCGATTATACGGCAGCCTTGCTGGCGGAGGCTTTACACGCATCTCGTGTTGATATCagcacgGATGTGCCGGGCATCTACACCACCGATCCACGCGTAGTTTCCGCAGCAAAACGCTTGACAGCTAGCTCAGTCCTAGGTATAATACTAGTatcggtgtagatgcccgggacgtGTTTTAGAGCTAGAAATAGCAAGT	GGTGTAGATGCCCGGGACGTCGG	CAGCGATTATACGGCAGCCTTGCTGGCGGAGGCTTTACACGCATCTCGTGTTGATATCagcacgGATGTGCCGGGCATCTACACCACCGATCCACGCGTAGTTTCCGCAGCAAAACGC
lysC_Y227S	CCGCCCAAACGTCCGGTTcactcatgccatGCTGGCGGAGGCTTTACACGCATCTCGTGTTGATATCTGGACCGACGTCCCGGGCATCagcacgACGGACCCACGCGTAGTTTCCGCAGCAAAACGCATTGATGAAATCGCGTTTGCCTTGACAGCTAGCTCAGTCCTAGGTATAATACTAGTatcggaaactacgcgtggatcggGTTTTAGAGCTAGAAATAGCAAGT	GGAAACTACGCGTGGATCGGTGG	GCTGGCGGAGGCTTTACACGCATCTCGTGTTGATATCTGGACCGACGTCCCGGGCATCagcacgACGGACCCACGCGTAGTTTCCGCAGCAAAACGCATTGATGAAATCGCGTTTGCC
asd_A107M	CCGCCCAAACGTCCGGTTacgcgtgaactcAAAGCGGATGGCAAGGTTACTGGATTGACGCAGCATCGTCTCTGCGCATGAAAGATGACatgATTATTATTCTTGACCCCGTCAATCAGGACGTCATTACCGACGGATTAAATAATGGTTGACAGCTAGCTCAGTCCTAGGTATAATACTAGTatcgacggggtcaagaatgatgaGTTTTAGAGCTAGAAATAGCAAGT	GACGGGGTCAAGAATGATGATGG	AAAGCGGATGGCAAGGTTACTGGATTGACGCAGCATCGTCTCTGCGCATGAAAGATGACatgATTATTATTCTTGACCCCGTCAATCAGGACGTCATTACCGACGGATTAAATAATGG
asd_A169M	CCGCCCAAACGTCCGGTTtcagctgagcatGCCAATGATCTTGTTGATTGGGTGTCCGTTGCAACCTACCAGGCCGCTTCCggtggcggcatgCGACATATGCGTGAGTTATTAACCCAGATGGGCCATCTGTATGGCCATGTGGCAGTTGACAGCTAGCTCAGTCCTAGGTATAATACTAGTatctaccaggccgcttccggcggGTTTTAGAGCTAGAAATAGCAAGT	TACCAGGCCGCTTCCGGCGGTGG	GCCAATGATCTTGTTGATTGGGTGTCCGTTGCAACCTACCAGGCCGCTTCCggtggcggcatgCGACATATGCGTGAGTTATTAACCCAGATGGGCCATCTGTATGGCCATGTGGCAG
asd_A98M	CCGCCCAAACGTCCGGTTtactgatgtacgGCGATTATACCAACGAAATCTATCCAAAGCTTCGTGAAAGCGGAtggcagggcTACTGGATTGACGCAatgTCGTCTCTGCGCATGAAAGATGACGCCATCATCATTCTTGACCCCGTTTGACAGCTAGCTCAGTCCTAGGTATAATACTAGTatccttcgtgaaagcggatggcaGTTTTAGAGCTAGAAATAGCAAGT	CTTCGTGAAAGCGGATGGCAAGG	GCGATTATACCAACGAAATCTATCCAAAGCTTCGTGAAAGCGGAtggcagggcTACTGGATTGACGCAatgTCGTCTCTGCGCATGAAAGATGACGCCATCATCATTCTTGACCCCGT
asd_C72M	CCGCCCAAACGTCCGGTTtgcgatcgtacgGCACACTTCAGGATGCCTTTGATCTGGAGGCGCTAAAGGCCCTCGATATCATTGTGacgatgCAAGGCGGCGATTATACCAACGAAATCTATCCAAAGCTTCGTGAAAGCGGATGGCATTGACAGCTAGCTCAGTCCTAGGTATAATACTAGTatcggtataatcgccgccctgacGTTTTAGAGCTAGAAATAGCAAGT	GGTATAATCGCCGCCCTGACAGG	GCACACTTCAGGATGCCTTTGATCTGGAGGCGCTAAAGGCCCTCGATATCATTGTGacgatgCAAGGCGGCGATTATACCAACGAAATCTATCCAAAGCTTCGTGAAAGCGGATGGCA
asd_D105M	CCGCCCAAACGTCCGGTTgtgtcttctacgGTGAAAGCGGATGGCAAGGTTACTGGATTGACGCAGCATCGTCTCTGCGCATGAAAatgGACgcgATTATTATTCTTGACCCCGTCAATCAGGACGTCATTACCGACGGATTAAATAATTGACAGCTAGCTCAGTCCTAGGTATAATACTAGTatcgacggggtcaagaatgatgaGTTTTAGAGCTAGAAATAGCAAGT	GACGGGGTCAAGAATGATGATGG	GTGAAAGCGGATGGCAAGGTTACTGGATTGACGCAGCATCGTCTCTGCGCATGAAAatgGACgcgATTATTATTCTTGACCCCGTCAATCAGGACGTCATTACCGACGGATTAAATAA
asd_D106M	CCGCCCAAACGTCCGGTTacatgtacctctTGAAAGCGGATGGCAAGGTTACTGGATTGACGCAGCATCGTCTCTGCGCATGAAAGATatggcgATTATTATTCTTGACCCCGTCAATCAGGACGTCATTACCGACGGATTAAATAATTTGACAGCTAGCTCAGTCCTAGGTATAATACTAGTatcgacggggtcaagaatgatgaGTTTTAGAGCTAGAAATAGCAAGT	GACGGGGTCAAGAATGATGATGG	TGAAAGCGGATGGCAAGGTTACTGGATTGACGCAGCATCGTCTCTGCGCATGAAAGATatggcgATTATTATTCTTGACCCCGTCAATCAGGACGTCATTACCGACGGATTAAATAAT
asd_D76M	CCGCCCAAACGTCCGGTTgacatgaggcatGATGCCTTTGATCTGGAGGCGCTAAAGGCCCTCGATATCATTGTGACCTGTcaaggtggtatgTATACCAACGAAATCTATCCAAAGCTTCGTGAAAGCGGATGGCAAGGTTACTGGATTGACAGCTAGCTCAGTCCTAGGTATAATACTAGTatcatcattgtgacctgtcagggGTTTTAGAGCTAGAAATAGCAAGT	ATCATTGTGACCTGTCAGGGCGG	GATGCCTTTGATCTGGAGGCGCTAAAGGCCCTCGATATCATTGTGACCTGTcaaggtggtatgTATACCAACGAAATCTATCCAAAGCTTCGTGAAAGCGGATGGCAAGGTTACTGGA
asd_E241M	CCGCCCAAACGTCCGGTTtaccgtctgtgtCCGCTGGCGGGTAGCCTGATTCCGTGGATCGACAAACAGCTCGATAACGGTCAGAGCcgtatgGAATGGAAAGGGCAGGCGGAAACCAACAAGATCCTCAACACATCTTCCGTAATTCTTGACAGCTAGCTCAGTCCTAGGTATAATACTAGTatccctgccctttccactcttcgGTTTTAGAGCTAGAAATAGCAAGT	CCTGCCCTTTCCACTCTTCGCGG	CCGCTGGCGGGTAGCCTGATTCCGTGGATCGACAAACAGCTCGATAACGGTCAGAGCcgtatgGAATGGAAAGGGCAGGCGGAAACCAACAAGATCCTCAACACATCTTCCGTAATTC
asd_E80M	CCGCCCAAACGTCCGGTTcgagtgacatggTCTGGAGGCGCTAAAGGCCCTCGATATCATTGTGACCTGTCAGGGCGGCGATTATacgAATatgATCTATCCAAAGCTTCGTGAAAGCGGATGGCAAGGTTACTGGATTGACGCAGCATTGACAGCTAGCTCAGTCCTAGGTATAATACTAGTatcaagctttggatagatttcgtGTTTTAGAGCTAGAAATAGCAAGT	AAGCTTTGGATAGATTTCGTTGG	TCTGGAGGCGCTAAAGGCCCTCGATATCATTGTGACCTGTCAGGGCGGCGATTATacgAATatgATCTATCCAAAGCTTCGTGAAAGCGGATGGCAAGGTTACTGGATTGACGCAGCA
asd_G167M	CCGCCCAAACGTCCGGTTctgctcacagagTATTCGCCAATGATCTTGTTGATTGGGTGTCCGTTGCAACCTACCAGGCCGCTagtggtatgGGTGCGCGACATATGCGTGAGTTATTAACCCAGATGGGCCATCTGTATGGCCATGTTTGACAGCTAGCTCAGTCCTAGGTATAATACTAGTatcacctaccaggccgcttccggGTTTTAGAGCTAGAAATAGCAAGT	ACCTACCAGGCCGCTTCCGGCGG	TATTCGCCAATGATCTTGTTGATTGGGTGTCCGTTGCAACCTACCAGGCCGCTagtggtatgGGTGCGCGACATATGCGTGAGTTATTAACCCAGATGGGCCATCTGTATGGCCATGT
asd_G168M	CCGCCCAAACGTCCGGTTatcacgatactgTCGCCAATGATCTTGTTGATTGGGTGTCCGTTGCAACCTACCAGGCCGCTTCCggtggcatgGCGCGACATATGCGTGAGTTATTAACCCAGATGGGCCATCTGTATGGCCATGTGGCTTGACAGCTAGCTCAGTCCTAGGTATAATACTAGTatctaccaggccgcttccggcggGTTTTAGAGCTAGAAATAGCAAGT	TACCAGGCCGCTTCCGGCGGTGG	TCGCCAATGATCTTGTTGATTGGGTGTCCGTTGCAACCTACCAGGCCGCTTCCggtggcatgGCGCGACATATGCGTGAGTTATTAACCCAGATGGGCCATCTGTATGGCCATGTGGC
asd_G74M	CCGCCCAAACGTCCGGTTcgatcatcagcaTTCAGGATGCCTTTGATCTGGAGGCGCTAAAGGCCCTCGATATCATTGTGacgtgccaaatgGGCGATTATACCAACGAAATCTATCCAAAGCTTCGTGAAAGCGGATGGCAAGGTTATTGACAGCTAGCTCAGTCCTAGGTATAATACTAGTatccgatatcattgtgacctgtcGTTTTAGAGCTAGAAATAGCAAGT	CGATATCATTGTGACCTGTCAGG	TTCAGGATGCCTTTGATCTGGAGGCGCTAAAGGCCCTCGATATCATTGTGacgtgccaaatgGGCGATTATACCAACGAAATCTATCCAAAGCTTCGTGAAAGCGGATGGCAAGGTTA
asd_G75M	CCGCCCAAACGTCCGGTTcaccacgtactcAGGATGCCTTTGATCTGGAGGCGCTAAAGGCCCTCGATATCATTGTGACCTGTcaaggtatgGATTATACCAACGAAATCTATCCAAAGCTTCGTGAAAGCGGATGGCAAGGTTACTGTTGACAGCTAGCTCAGTCCTAGGTATAATACTAGTatcatcattgtgacctgtcagggGTTTTAGAGCTAGAAATAGCAAGT	ATCATTGTGACCTGTCAGGGCGG	AGGATGCCTTTGATCTGGAGGCGCTAAAGGCCCTCGATATCATTGTGACCTGTcaaggtatgGATTATACCAACGAAATCTATCCAAAGCTTCGTGAAAGCGGATGGCAAGGTTACTG
[truncated: 15,287 more rows]
