# Supplementary material for: Deep scanning lysine metabolism in Escherichia coli
Source: Mol Syst Biol. 2018 Nov 26;14(11):e8371. doi: 10.15252/msb.20188371 (PMC6254735; doi:10.15252/msb.20188371)
Supplement: Supplementary file 4 — Dataset EV2 [file MSB-14-e8371-s004.xls]

## Sheet: Description
Description of Dataset EV2
This table contains the wighted enrichment scores calculated for each designed mutation across the range of AEC concentrations tested.

## Sheet: Enrichment_Analysis_Weighted
Gene	Mutation	Enrichment_0 µM (log2)	Enrichment_10 µM (log2)	Enrichment_100 µM (log2)	Enrichment_1000 µM (log2)	Enrichment_10000 µM (log2)
adiA	L446W	-1.83678	-5.88537	-5.79278	-6.39363	-5.57499
argD	A254R	-0.791171	-5.60755	-5.27306	-5.61772	-5.55883
argD	A254Y	-4.51364	-4.16009	-4.8256	-5.17026	-3.11137
argD	D226A	-1.31724	-5.28562	-4.95113	-5.29579	-5.2369
argD	D226D	-0.444463	-6.07801	-5.98542	-6.58628	-5.76763
argD	D226E	-0.797829	-5.18665	-7.41036	-6.69138	-7.44435
argD	D226F	0.652658	-5.3926	-5.13875	-6.45407	-6.0153
argD	D226G	-0.320319	-5.96927	-5.11235	-6.22849	-5.23027
argD	D226H	0.458185	-5.5503	-4.45387	-5.80952	-4.57179
argD	D226I	-0.564302	-3.93309	-6.35896	-6.83172	-6.39295
argD	D226L	-1.18604	-6.61494	-4.85783	-6.87416	-5.65345
argD	D226M	-0.595507	-7.07413	-6.86059	-6.54843	-6.89458
argD	D226N	-0.342305	-6.97929	-6.76575	-7.23851	-6.03647
argD	D226P	-1.37613	-5.02258	-4.6881	-4.03276	-4.97387
argD	D226R	-0.928675	-5.16009	-4.8256	-5.17026	-5.11137
argD	D226S	0.337905	-5.3926	-5.49053	-6.45407	-6.0153
argD	D226T	-0.228652	-3.46524	-6.64998	-7.12274	-5.90677
argD	D226V	0.276097	-6.38634	-6.6382	-7.11096	-6.67219
argD	D226W	-1.14931	-5.91153	-5.69799	-6.17075	-5.73198
argD	D226Y	0.0216739	-5.5503	-4.66029	-5.80952	-4.79781
argD	E110A	-0.731135	-6.28165	-6.06811	-6.54087	-6.1021
argD	E110C	-0.0543536	-5.85802	-6.34572	-6.81848	-6.37971
argD	E110D	0.122458	-5.69916	-6.06648	-6.53924	-6.10047
argD	E110E	-1.06095	-5.64807	-7.11788	-6.59064	-7.15187
argD	E110F	-0.365841	-4.57708	-5.62924	-6.102	-5.66323
argD	E110G	-0.867795	-5.4082	-7.45117	-7.92393	-7.48516
argD	E110H	-2.2766	-7.09297	-6.75849	-7.10315	-7.04426
argD	E110I	0.768062	-4.04369	-6.13374	-6.6065	-5.50365
argD	E110K	-1.23862	-6.6462	-6.43266	-6.31598	-6.46665
argD	E110L	-0.471518	-6.34137	-6.59854	-7.0713	-6.63253
argD	E110M	-0.440125	-5.86352	-5.64998	-6.12274	-5.68397
argD	E110N	-0.985701	-5.50374	-6.29021	-6.76296	-6.32419
argD	E110P	-0.307773	-6.38651	-6.17297	-5.9884	-6.20696
argD	E110Q	-0.179922	-4.91751	-4.66366	-5.83172	-5.39295
argD	E110R	-0.111379	-3.75634	-6.29021	-6.76296	-6.32419
argD	E110S	-1.66286	-6.28001	-6.06648	-6.53924	-6.10047
argD	E110T	-0.943194	-6.24646	-6.03292	-5.84318	-6.06691
argD	E110V	0.443294	-5.78812	-5.45363	-5.79829	-4.7394
argD	E110W	0.76602	-3.20417	-5.78561	-7.09064	-6.65187
argD	E193A	0.0498572	-7.02856	-6.81502	-7.28778	-6.84901
argD	E193C	0.0267056	-6.27508	-6.06154	-6.5343	-5.40221
argD	E193D	-0.634477	-6.81051	-6.59697	-7.06973	-6.63096
argD	E193E	-0.576191	-6.5157	-5.17154	-6.6919	-6.37976
argD	E193F	-1.65199	-5.00339	-6.53292	-7.00568	-5.86437
argD	E193G	0.0364842	-6.07066	-5.8168	-6.99268	-6.55391
argD	E193H	0.0287457	-4.74676	-5.05227	-7.0713	-6.63253
argD	E193I	0.587246	-5.66298	-5.57038	-6.17124	-5.3526
argD	E193K	0.168187	-4.28562	-4.95113	-5.29579	-5.2369
argD	E193L	0.537884	-5.47531	-7.67966	-8.15242	-6.71365
argD	E193M	0.109293	-5.34451	-4.01003	-6.35469	-6.29579
argD	E193N	0.159469	-4.61875	-6.19388	-4.72855	-6.22787
argD	E193P	1.003	-4.37412	-5.88049	-5.83493	-5.91448
argD	E193Q	-0.326743	-5.66547	-5.4178	-6.59445	-6.15568
argD	E193R	0.297901	-4.72643	-6.51289	-4.66179	-6.54688
argD	E193S	0.0161836	-4.02258	-4.6881	-6.03276	-5.97387
argD	E193T	-0.000171823	-4.77898	-7.75668	-8.22944	-7.17902
argD	E193V	-0.642748	-4.64025	-6.42671	-6.89947	-5.73907
argD	E193W	0.501097	-5.15868	-6.95136	-5.92873	-5.42308
argD	E193Y	0.0571605	-4.19842	-6.09697	-6.56973	-6.13096
argD	E198A	-0.138164	-5.75231	-7.14627	-8.18097	1.21389
argD	E198C	0.0316109	-5.30212	-9.15489	-7.73834	-8.48811
argD	E198D	-0.160767	-6.01087	-8.27913	-10.5101	-9.39705
argD	E198E	-0.0417513	-4.8629	-6.11908	-7.14504	-7.58979
argD	E198F	-0.167047	-5.06145	-9.06673	-5.96643	-8.47488
argD	E198G	-0.07251	-4.56309	-7.07388	-9.33835	-8.89958
argD	E198H	-0.239313	-5.83983	-8.77789	-7.30623	-5.9942
argD	E198I	0.00214875	-6.09757	-1.41895	-3.05198	-6.4803
argD	E198K	-0.0537035	-7.40871	-6.59505	-7.89202	-7.57987
argD	E198L	-0.315161	-8.62771	-7.90688	-8.88693	-8.44816
argD	E198M	-0.147497	-5.1223	-8.58314	-6.85698	-7.77529
argD	E198N	-0.0435232	-6.29323	-6.30893	-6.69629	-9.51016
argD	E198P	-0.304165	-7.69371	-7.32412	-9.42518	-8.16145
argD	E198Q	-0.0641751	-5.32787	-6.50017	-9.39069	-7.1534
argD	E198R	-0.104405	-5.30382	-7.54253	-3.41164	-9.94502
argD	E198S	-0.420007	-5.42718	-7.64139	-8.03729	-6.98402
argD	E198T	-0.400647	-5.20253	-5.33394	-8.89833	-7.02876
argD	E198V	-0.349121	-5.61585	-6.18696	-9.65939	-8.49517
argD	E198W	-0.0890275	-5.44427	-8.71121	-9.18397	-9.1134
argD	E198Y	-0.0233481	-6.73012	-5.9679	-8.47712	-8.16498
argD	E227A	-0.282951	-5.82482	-7.98728	-7.66865	-5.80966
argD	E227C	-0.795489	-4.939	-5.63914	-6.84471	-6.40594
argD	E227D	-0.497032	-5.77793	-6.34125	-6.81401	-5.642
argD	E227E	-0.472652	-6.59375	-6.16474	-6.5948	-6.99329
argD	E227F	-1.12858	-4.79681	-6.51289	-6.98565	-6.54688
argD	E227G	-0.269413	-6.20282	-6.69663	-4.68864	-6.73062
argD	E227H	0.561779	-4.88272	-6.94174	-8.08393	-5.84247
argD	E227I	0.566807	-4.82605	-6.14411	-6.61687	-6.1781
argD	E227K	-0.814823	-6.09826	-5.88472	-6.35748	-5.91871
argD	E227L	-0.730401	-5.82022	-8.19165	-7.66441	-7.61038
argD	E227M	-0.928675	-5.16009	-4.8256	-5.17026	-5.11137
argD	E227N	-1.0749	-6.617	-6.40346	-6.87622	-6.43745
argD	E227P	-1.94729	-6.40109	-6.06661	-6.41127	-6.35238
argD	E227Q	-0.532123	-4.40479	-6.13074	-6.04243	-6.16473
argD	E227R	0.173617	-6.53319	-6.31965	-6.79241	-6.35364
argD	E227S	-0.883419	-6.18034	-6.7532	-6.35655	-6.78719
argD	E227T	-0.410631	-4.59024	-6.68141	-7.15417	-3.75886
argD	E227V	-0.677161	-6.48548	-6.27194	-6.7447	-6.30593
argD	E227W	-1.35438	-5.65416	-6.25435	-7.33499	-6.89622
argD	E227Y	-0.197307	-6.20946	-5.99592	-5.63204	-6.02991
argD	F141A	-0.235876	-5.66298	-5.57038	-6.17124	-5.3526
argD	F141E	-0.373848	-5.63526	-5.42172	-5.89448	-5.45571
argD	F141F	-1.28995	-6.60158	-6.50898	-7.10984	-6.29119
argD	F141I	-2.01214	-4.06801	-5.40551	-5.87827	-5.4395
argD	F141K	0.157298	-4.94858	-5.6141	-5.95876	-5.89987
argD	F141L	0.324149	-5.617	-5.64266	-6.34639	-6.43745
argD	F141M	1.3058	-5.55431	-6.96025	-6.80216	-6.41838
argD	F141P	0.329286	-5.88083	-5.66729	-6.14005	-5.70128
argD	F141Q	-0.488857	-5.53745	-5.44485	-6.04571	-5.22706
argD	F141R	0.896885	-5.60755	-5.27306	-5.61772	-5.55883
argD	F141S	0.391646	-5.89585	-6.42969	-6.07206	-6.46368
argD	F141W	-0.813198	-6.16009	-5.8256	-6.17026	-6.11137
argD	F141Y	-0.539633	-4.50801	-5.17352	-5.51819	-5.45929
argD	G108A	0.174839	0.337197	-4.75952	-4.53968	-6.31695
argD	G108D	-0.327644	-6.47659	-5.93042	-6.81882	-6.81755
argD	G108E	-1.92867	-5.16009	-4.8256	-5.17026	-5.11137
argD	G108F	0.467003	-2.8128	-3.64227	-5.7283	-5.41615
argD	G108G	0.0971748	-6.24646	-6.03292	-6.50568	-6.06691
argD	G108H	-0.0296404	-5.20635	-6.43034	-6.36378	-6.92501
argD	G108I	-0.884281	-5.70065	-5.36617	-4.71083	-5.65194
argD	G108L	1.24795	-4.7349	-4.64886	-6.102	-5.66323
argD	G108M	0.0650416	-5.34336	-5.79021	-6.26296	-5.82419
argD	G108N	-0.00865978	-6.84278	-6.62924	-7.102	-6.66323
argD	G108R	-0.984465	-3.57039	-5.84125	-6.31401	-5.87524
argD	G108S	-1.07767	-6.617	-6.40346	-6.87622	-6.43745
argD	G108T	-0.450889	-5.98491	-5.89231	-6.49317	-5.67452
argD	G108W	0.528576	-3.75908	-6.56154	-5.55436	-6.59553
argD	G108Y	0.299195	-7.48733	-7.27379	-5.92857	-7.30778
argD	G143A	0.486363	-4.16009	-4.8256	-5.17026	-4.11137
argD	G143D	0.885802	-3.45268	-5.46828	-5.19764	-5.50227
argD	G143F	-0.303303	-5.73955	-5.52602	-5.99878	-5.56001
argD	G143I	-0.290949	-5.90052	-5.68698	-6.15974	-5.72097
argD	G143L	1.58058	-4.84278	-4.87488	-6.102	-5.66323
argD	G143M	-0.350791	-4.73404	-5.18698	-5.65974	-5.22097
argD	G143Q	-0.341062	-5.02939	-5.77553	-6.97587	-6.5371
argD	G143R	0.604095	-4.39287	-5.83676	-5.73511	-5.87075
argD	G143T	-2.22582	-5.53745	-5.44485	-6.04571	-5.22706
argD	G143V	0.449785	-5.65756	-5.94538	-6.41813	-5.97936
argD	G143W	-0.0542057	-5.78812	-5.45363	-5.79829	-5.7394
argD	G197A	-0.106335	-6.68123	-8.79339	-7.8914	-8.1622
argD	G197C	0.372128	-4.35963	-6.36407	-7.75998	-8.50219
argD	G197D	0.720561	-6.2087	-6.03097	-8.7447	-7.30593
argD	G197E	0.722866	-5.32029	-6.94144	-6.51374	-6.5235
argD	G197F	0.162356	-4.12602	-6.53437	-7.95223	-8.2909
argD	G197G	0.52011	-6.07456	-5.97093	-7.90813	-7.13901
argD	G197H	0.285924	-5.39983	-8.33245	-8.35569	-7.60925
argD	G197I	0.672095	-5.55133	-5.85532	-9.42312	-6.21802
argD	G197K	0.452684	-4.84676	-4.8034	-6.8794	-7.68507
argD	G197L	0.563802	-5.38236	-7.74076	-6.16484	-6.77475
argD	G197M	0.200014	-4.33258	-7.92361	-7.31865	-8.70868
argD	G197N	0.338598	-5.15415	-7.73107	-7.67936	-6.4115
argD	G197P	0.550837	-5.14987	-7.50846	-7.98122	-8.54245
argD	G197Q	0.376133	-5.07501	-6.36732	-7.0877	-9.23861
argD	G197R	0.652674	-5.61653	-6.53988	-8.12742	-5.6766
argD	G197S	-0.280494	-4.78675	-7.71675	-8.83716	-6.98369
argD	G197T	0.153238	-5.33432	-6.22061	-7.23634	-9.28267
argD	G197V	0.408759	-5.27208	-8.82558	-7.68631	-8.87935
argD	G197W	0.2266	-5.16794	-8.38235	-7.05864	-6.81063
argD	G197Y	0.211659	-5.24625	-8.84006	-9.31282	-6.02583
argD	G282A	-1.90395	-5.77144	-6.97079	-7.92393	-7.48516
argD	G282C	-0.697029	-5.28695	-7.28374	-8.46936	-5.89576
argD	G282D	-1.10938	-5.45115	-6.86603	-6.60489	-6.90002
argD	G282E	-0.565491	-6.656	-4.96793	-5.36383	-6.47645
argD	G282F	-0.0933807	-6.57794	-5.44763	-5.87769	-5.8979
argD	G282G	-1.00001	-6.37223	-5.33516	-6.63145	-6.19268
argD	G282H	-0.779745	-5.66278	-5.44924	-5.922	-5.48323
argD	G282I	-1.12543	-7.34839	-6.37591	-7.60761	-7.16884
argD	G282K	0.0181527	-6.08913	-6.65144	-6.43137	-6.68543
argD	G282L	-0.746925	-6.92756	-8.4625	-8.93526	-8.49649
argD	G282M	-1.02912	-7.18229	-6.96875	-6.77392	-5.00258
argD	G282N	-0.0158806	-6.26376	-6.61864	-7.0914	-6.65263
argD	G282P	-0.961165	-6.09506	-6.3254	-6.79816	-6.35939
argD	G282Q	-0.959399	-5.41328	-8.03001	-7.7721	-8.064
argD	G282R	-0.738836	-5.3926	-5.98131	-5.56881	-6.0153
argD	G282S	-0.798501	-7.65891	-6.73704	-7.91813	-7.47936
argD	G282T	-1.3817	-5.97043	-6.41467	-6.88743	-6.44866
argD	G282V	-0.449658	-4.51448	-6.30095	-6.7737	-6.33493
argD	G282W	-0.358594	-7.03204	-6.8185	-7.29126	-6.31396
argD	G282Y	-1.61494	-5.91328	-7.16729	-7.64005	-7.20128
argD	H142A	-2.37613	-5.02258	-4.6881	-5.03276	-4.97387
argD	H142H	-0.556706	-4.78812	-5.45363	-5.79829	-5.7394
argD	H142K	0.227717	-5.53204	-5.3185	-5.79126	-5.35249
argD	H142L	-0.886412	-6.1237	-5.71827	-6.93348	-5.98776
argD	H142M	-1.25824	-5.98491	-5.89231	-6.49317	-5.67452
argD	H142V	0.218813	-6.28562	-5.95113	-6.29579	-6.2369
argD	H142Y	-0.639168	-5.87058	-5.53609	-5.88076	-5.82186
argD	H281A	-0.67458	-6.45001	-6.94538	-7.41813	-5.53389
argD	H281C	-1.92867	-5.16009	-4.8256	-5.17026	-5.11137
argD	H281D	-0.330548	-6.11397	-6.62999	-7.10275	-6.66398
argD	H281E	-0.826924	-5.61717	-7.18482	-8.23069	-6.51139
argD	H281F	-0.198596	-6.09297	-5.75849	-6.10315	-6.04426
argD	H281G	-3.43972	-5.87797	-5.66444	-6.1372	-5.69843
argD	H281H	-0.551849	-5.56546	-6.3116	-7.4953	-7.05653
argD	H281I	0.421352	-6.59854	-7.17297	-6.77474	-6.61799
argD	H281K	-1.24811	-7.36498	-7.15144	-7.6242	-6.60138
argD	H281L	-0.345867	-4.57561	-7.08867	-7.56143	-7.12266
argD	H281M	0.0844295	-6.98879	-7.54188	-8.01464	-5.23944
argD	H281N	-1.07111	-7.14125	-6.92771	-7.40047	-6.9617
argD	H281P	-2.08832	-5.39994	-6.30735	-6.90821	-6.08956
argD	H281Q	-1.01222	-4.91616	-5.46072	-5.93348	-5.49471
argD	H281R	0.0143539	-4.92952	-7.30095	-7.7737	-7.33493
argD	H281S	-1.8088	-6.47304	-6.2595	-6.73226	-6.29349
argD	H281T	-1.6761	-5.43503	-5.85896	-6.33172	-5.89295
argD	H281V	-0.507249	-6.22586	-7.74189	-7.40207	-7.77587
argD	H281W	-1.88735	-5.30028	-7.16765	-7.64041	-7.20164
argD	H281Y	-1.58401	-5.6326	-7.54001	-8.14087	-7.32222
argD	I195A	-0.303506	-5.92717	-6.05324	-6.526	-6.08723
argD	I195C	-3.11677	-6.49649	-6.28296	-6.75571	-6.31695
argD	I195D	-3.05421	-5.70065	-5.36617	-5.71083	-5.65194
argD	I195F	1.61847	-3.68121	-5.97946	-5.84072	-6.01345
argD	I195G	-0.861244	-5.79541	-6.12924	-6.602	-6.16323
argD	I195I	-0.494228	-5.91751	-6.35896	-6.83172	-6.39295
argD	I195K	-0.981727	-6.13726	-5.92372	-6.39648	-5.95771
argD	I195L	-0.510131	-5.4752	-6.05657	-6.52933	-5.59575
argD	I195P	-1.16968	-5.40109	-5.06661	-5.41127	-5.35238
argD	I195Q	-3.9611	-6.60755	-6.27306	-6.61772	-6.55883
argD	I195R	-0.649094	-5.90991	-6.38261	-6.85537	-6.4166
argD	I195S	-1.12308	-5.81239	-5.9014	-6.37416	-5.93539
argD	I195V	-2.59878	-6.11905	-5.90551	-6.37827	-5.9395
argD	I195W	-1.81078	-5.53745	-5.44485	-6.04571	-5.22706
argD	I195Y	-0.21467	-3.94858	-5.6141	-4.95876	-5.89987
argD	I51C	-4.67328	-6.39994	-5.30735	-6.90821	-6.08956
argD	I51E	-0.0314724	-5.74301	-4.89102	-6.00224	-5.56347
argD	I51L	-0.861561	-4.50801	-5.17352	-5.51819	-5.45929
argD	I51M	-4.81078	-5.53745	-5.44485	-6.04571	-5.22706
argD	I51P	-2.7096	-6.28329	-6.06975	-6.54251	-6.10374
argD	I51Q	-4.15871	-4.88537	-5.79278	-6.39363	-5.57499
argD	I51S	-0.215867	-5.28001	-5.06648	-5.53924	-5.10047
argD	I51V	-1.55671	-5.78812	-5.45363	-5.79829	-5.7394
argD	I51W	0.608759	-1.28562	-3.95113	-4.29579	-5.2369
argD	I51Y	-0.376134	-5.02258	-4.6881	-5.03276	-4.97387
argD	K255A	-4.51364	-5.16009	-4.8256	-5.17026	-5.11137
argD	N106A	-0.473344	-6.28747	-7.19488	-7.79573	-6.97709
argD	N106D	0.41692	-3.4817	-4.99772	-5.47048	-5.03171
argD	N106E	0.131763	-5.37175	-5.27094	-6.37416	-5.93539
argD	N106F	0.173659	-5.11621	-6.52602	-6.99878	-5.92398
argD	N106G	-0.334321	-5.97929	-5.76575	-5.68194	-5.79974
argD	N106I	-1.13332	-6.17426	-4.5243	-6.43348	-5.99471
argD	N106K	0.381687	-5.63526	-5.42172	-5.89448	-5.45571
argD	N106M	-2.61269	-5.84877	-5.63523	-6.10799	-5.66922
argD	N106N	-0.936316	-5.66298	-5.57038	-6.17124	-5.3526
argD	N106R	-0.676179	0.167159	-7.65016	-7.27977	-0.638412
argD	N106S	1.54173	-5.88537	-5.79278	-6.39363	-5.57499
argD	N106V	-0.429918	-6.01671	-6.3185	-6.79126	-6.35249
argD	N106W	0.367638	-5.73955	-5.52602	-5.99878	-5.56001
argD	N112C	-4.43882	-6.16548	-6.07289	-6.67374	-5.8551
argD	N112D	-2.35135	-5.66298	-5.57038	-6.17124	-5.3526
argD	N112N	-4.30213	-5.94858	-5.6141	-5.95876	-5.89987
argD	N112P	-0.0456274	-5.29402	-5.7532	-6.22596	-5.78719
argD	N112R	0.431221	-5.02258	-4.6881	-5.03276	-4.97387
argD	N112S	0.266816	-5.28001	-4.52594	-5.53924	-5.10047
argD	N112V	-1.18143	-5.07801	-5.98542	-6.58628	-5.76763
argD	N79A	-3.43882	-6.16548	-6.07289	-6.67374	-5.8551
argD	N79G	-0.0542057	-5.16009	-4.8256	-5.17026	-5.11137
argD	N79I	-5.05179	-5.77845	-5.68586	-6.28672	-5.46807
argD	N79K	-0.988783	-5.88537	-5.79278	-6.39363	-5.57499
argD	N79L	-2.75465	-5.40109	-5.06661	-5.41127	-5.35238
argD	N79V	0.803207	-2.99396	-5.12924	-5.602	-5.16323
argD	Q229A	-1.05421	-2.02258	-4.6881	-5.03276	-4.97387
argD	Q229C	-4.37613	-5.02258	-4.6881	-5.03276	-4.97387
argD	Q229I	-4.67328	-5.39994	-5.30735	-5.90821	-5.08956
argD	Q229L	-5.59928	-6.32594	-6.23335	-6.83421	-6.01556
argD	R144C	0.624775	-5.78001	-5.56648	-6.03924	-5.60047
argD	R144D	0.765222	-5.78812	-4.45363	-5.79829	-5.7394
argD	R144E	0.291701	-5.4872	-4.12146	-6.59596	-6.15719
argD	R144I	-0.141351	-5.63526	-5.42172	-5.89448	-5.45571
argD	R144K	-0.222316	-4.86267	-3.82438	-5.85325	-5.41448
argD	R144L	-0.285531	-3.87058	-6.12106	-6.46572	-6.40683
argD	R144Q	-0.469243	-3.70065	-5.36617	-5.71083	-5.65194
argD	R144R	0.320217	-6.05926	-5.84572	-6.31848	-5.87971
argD	R144V	-1.22582	-5.53745	-5.44485	-6.04571	-5.22706
argD	R144W	-0.754645	-6.40109	-6.06661	-6.41127	-6.35238
argD	R377A	-0.551029	-5.70773	-6.33676	-6.80952	-6.37075
argD	R377C	-5.15871	-5.88537	-5.79278	-6.39363	-5.57499
argD	R377D	-0.473066	-3.56818	-6.28296	-4.12185	-6.31695
argD	R377G	-0.875415	-5.67426	-5.46072	-5.93348	-5.49471
argD	R377H	0.907942	-2.70177	-5.45071	-6.422	-5.98323
argD	R377I	-0.614797	-5.84278	-5.62924	-6.102	-4.96176
argD	R377L	-0.222106	-5.61613	-6.09854	-6.5713	-6.13253
argD	R377M	-2.52128	-6.24794	-6.15535	-6.7562	-5.93756
argD	R377N	0.126367	-5.60755	-6.27306	-6.61772	-6.55883
argD	R377P	0.0879392	-6.63726	-6.42372	-6.89648	-6.45771
argD	R377Q	-0.443174	-2.73851	-5.40551	-5.15579	-5.4395
argD	R377R	-1.14732	-6.70065	-5.36617	-6.71083	-4.06698
argD	R377S	-0.128206	-6.02258	-5.6881	-6.03276	-5.97387
argD	R377T	-1.40996	-6.4436	-6.23006	-5.88001	-6.26405
argD	R377V	-0.614388	-6.24794	-6.15535	-6.7562	-5.93756
argD	R377W	0.371628	-6.0725	-5.85896	-6.33172	-5.89295
argD	R377Y	1.10693	-5.5503	-5.33676	-5.80952	-5.37075
argD	S107A	-0.224333	-4.58596	-6.56668	-6.99674	-7.15719
argD	S107C	-0.0916095	-6.91293	-7.25289	-7.72565	-7.28688
argD	S107E	-0.767563	-5.65067	-6.39682	-6.82688	-6.51473
argD	S107F	-0.161863	-3.23644	-6.03292	-6.50568	-6.06691
argD	S107G	-0.359612	-5.89066	-4.00637	-6.5791	-6.14033
argD	S107H	-1.13635	-6.14851	-6.36548	-6.83824	-5.54027
argD	S107I	-0.970978	-5.55142	-6.21953	-6.69229	-6.25352
argD	S107K	-0.0587599	-6.72022	-6.50668	-6.97944	-6.54067
argD	S107L	-1.10069	-4.96007	-5.52602	-5.99878	-4.82413
argD	S107M	-1.19171	-5.16009	-4.8256	-5.17026	-5.11137
argD	S107N	-4.74367	-6.47033	-6.37774	-6.9786	-6.15995
argD	S107P	-0.327513	-5.30073	-5.84349	-6.31625	-5.87748
argD	S107Q	-0.118201	-6.40383	-6.95692	-6.15903	-6.99091
argD	S107R	-0.766391	-5.66298	-6.57038	-7.17124	-6.3526
argD	S107S	0.50967	-6.41153	-6.19799	-6.67075	-6.23198
argD	S107V	0.432177	-4.11529	-7.10167	-6.77304	-6.4609
argD	S107Y	-0.551788	-6.02273	-4.59059	-6.28195	-5.04855
argD	S283K	-1.00343	-6.53745	-6.44485	-7.04571	-6.22706
argD	S283L	-1.57375	-4.88537	-5.79278	-6.39363	-5.57499
argD	S283Q	0.456002	-6.07801	-5.98542	-6.58628	-5.76763
argD	S283S	0.596179	-5.88537	-5.79278	-6.39363	-5.57499
argD	S283T	-1.42936	-6.32594	-6.23335	-6.83421	-6.01556
argD	S78L	-0.0123805	-5.40052	-5.18698	-5.65974	-5.22097
argD	S78P	0.1852	-5.27473	-5.80449	-6.27725	-5.83848
argD	S78R	-0.307924	-3.34067	-5.74044	-6.2132	-5.77443
argD	T109C	0.398307	-4.94858	-3.6141	-5.95876	-5.89987
argD	T109D	-3.81078	-5.53745	-5.44485	-6.04571	-5.22706
argD	T109E	-0.0427217	-6.05703	-5.84349	-6.31625	-5.87748
argD	T109G	0.245355	-5.40109	-5.06661	-5.41127	-5.35238
argD	T109H	-1.19076	-6.33674	-6.1232	-6.59596	-6.15719
argD	T109I	-0.130719	-5.13459	-5.7878	-6.26056	-5.82179
argD	T109K	-1.15191	-6.09826	-5.88472	-6.35748	-5.91871
argD	T109L	-0.552733	-5.90052	-5.14686	-6.15974	-5.72097
argD	T109M	0.405124	-5.19071	-6.83141	-7.93206	-7.49329
argD	T109N	-0.115816	-5.37439	-5.83676	-6.30952	-5.87075
argD	T109P	-1.31741	-6.50134	-6.2878	-6.76056	-6.32179
argD	T109Q	-0.838859	-5.10979	-7.06811	-6.94598	-5.60083
argD	T109R	-0.398173	-4.00754	-6.71487	-6.54689	-6.74886
argD	T109S	-2.15081	-6.00134	-5.7878	-6.26056	-5.82179
argD	T109T	-1.36508	-6.48548	-6.27194	-6.7447	-6.30593
argD	T109V	-0.974086	-6.49649	-6.28296	-6.75571	-6.31695
argD	T109W	-2.19935	-6.24794	-6.15535	-6.7562	-5.93756
argD	T109Y	-0.443523	-5.91153	-5.69799	-6.17075	-5.73198
argD	T252N	-3.28695	-6.00134	-5.7878	-6.26056	-5.82179
argD	T252P	-4.99521	-6.72187	-6.62928	-7.23013	-6.41149
argD	T252R	-2.51364	-5.16009	-4.8256	-5.17026	-5.11137
argD	T284A	-2.00343	-7.53745	-7.44485	-8.04571	-7.22706
argD	T284C	0.122151	-3.94024	-6.46072	-5.94191	-5.62976
argD	T284D	-0.234366	-4.99244	-5.79021	-6.26296	-5.82419
argD	T284E	-0.0245393	-4.41011	-6.26076	-6.73352	-6.29475
argD	T284F	0.0478482	-3.76244	-5.65869	-6.13145	-5.26561
argD	T284G	-0.400887	-3.67864	-6.6772	-6.06023	-6.71119
argD	T284H	0.348936	-4.85205	-5.42172	-5.89448	-5.45571
argD	T284K	-0.458964	-5.46792	-6.2878	-6.76056	-6.32179
argD	T284L	0.257511	-6.26782	-6.62698	-6.61005	-6.66097
argD	T284M	-0.27098	-5.9436	-5.73006	-6.20282	-5.76405
argD	T284N	-0.968025	-6.60158	-6.50898	-7.10984	-5.29119
argD	T284P	-0.817017	-6.936	-6.8434	-7.44426	-6.62561
argD	T284Q	-0.699277	-5.88537	-5.79278	-6.39363	-5.57499
argD	T284R	-0.529093	-5.40794	-6.04989	-6.52265	-5.04721
argD	T284S	-1.87073	-7.50428	-7.41169	-8.01254	-7.1939
argD	T284T	-0.525185	-4.29301	-6.66444	-7.1372	-6.69843
argD	T284V	-1.21862	-6.73955	-6.52602	-6.99878	-6.19603
argD	T284W	-0.8665	-5.0503	-5.83676	-6.30952	-5.13115
argD	T284Y	-0.470507	-6.36352	-6.14998	-6.62274	-5.7945
argD	V228E	-5.05179	-5.77845	-5.68586	-6.28672	-5.46807
argD	V228P	-0.747446	-5.45398	-5.24044	-5.7132	-5.27443
argD	V80I	-5.52128	-6.24794	-6.15535	-6.7562	-5.93756
argD	V80L	-0.0883188	-5.39994	-5.30735	-5.90821	-5.08956
argD	V80S	0.390533	-4.93375	-5.33676	-5.80952	-5.37075
argD	V80T	-0.506718	-5.40109	-6.06661	-6.41127	-6.35238
argD	Y21G	0.225902	-5.50801	-5.17352	-5.51819	-4.45929
argD	Y21H	-0.639168	-5.28562	-4.95113	-5.29579	-5.2369
argD	Y21L	-2.05179	-5.77845	-5.68586	-6.28672	-5.46807
argD	Y21P	-1.22582	-5.53745	-5.44485	-6.04571	-5.22706
argD	Y21R	-2.51364	-5.16009	-4.8256	-5.17026	-5.11137
argD	Y21T	-2.30213	-5.94858	-5.6141	-5.95876	-5.89987
argD	Y285A	0.420092	-4.10864	-5.12651	-6.39448	-5.24443
argD	Y285D	-0.437333	-5.57626	-5.91569	-6.38845	-5.21292
argD	Y285E	-0.64086	-5.53745	-5.44485	-6.04571	-5.22706
argD	Y285F	-1.19935	-6.8329	-6.74031	-7.34117	-6.52252
argD	Y285G	-0.743671	-4.47033	-6.37774	-6.9786	-6.15995
argD	Y285H	-0.650913	-5.07801	-5.98542	-6.58628	-5.76763
argD	Y285I	0.0799922	-6.64025	-6.42671	-6.05121	-6.4607
argD	Y285K	0.0491847	-6.72187	-6.62928	-7.23013	-6.41149
argD	Y285L	-1.11689	-6.16548	-6.07289	-6.67374	-5.8551
argD	Y285M	-1.02459	-5.28001	-4.27368	-5.53924	-5.10047
argD	Y285N	-0.50951	1.23683	-5.62924	-6.102	-5.66323
argD	Y285P	0.478147	-5.11751	-6.29976	-6.77252	-6.33375
argD	Y285Q	-1.13985	-6.32594	-6.23335	-6.83421	-6.01556
argD	Y285R	-0.491428	-5.42285	-7.04821	-7.52097	-7.0822
argD	Y285S	0.129798	-4.0364	-5.01323	-6.30952	-4.13946
argD	Y285T	-1.34322	-5.1369	-5.88049	-6.35325	-5.91448
argD	Y285V	-1.43882	-6.16548	-6.07289	-6.67374	-5.8551
argD	Y285W	-3.06756	-7.60158	-7.50898	-8.10984	-7.29119
argD	Y285Y	-1.35135	-6.24794	-6.15535	-6.7562	-5.93756
argP	A103A	-1.15343	-4.25085	-6.85896	-7.33172	-6.11491
argP	A103C	-0.79061	-5.38187	-5.98728	-7.07443	-6.63566
argP	A103D	-0.0654212	-4.3801	-6.60167	-7.07443	-6.63566
argP	A103E	-0.207889	-3.36208	-5.83676	-6.30952	-5.87075
argP	A103F	-2.52504	-5.6445	-5.92172	-6.39448	-5.95571
argP	A103G	-0.385217	-4.36217	-7.06442	-8.53718	-6.52564
argP	A103H	-0.133933	-5.90999	-6.54006	-7.77784	-6.65798
argP	A103I	-1.24462	-6.5125	-8.11654	-7.12653	-8.15053
argP	A103K	-1.59625	-4.09688	-6.83676	-6.5506	-6.87075
argP	A103L	-0.402129	-4.50801	-5.17352	-5.51819	-5.45929
argP	A103M	-0.540839	-5.49609	-7.52602	-7.99878	-7.56001
argP	A103N	-0.494947	-4.98081	-4.83154	-6.30726	-5.86849
argP	A103P	-1.569	-5.40132	-6.77804	-7.99137	-7.5526
argP	A103Q	0.23806	-4.58488	-7.52728	-7.95734	-7.64519
argP	A103R	0.147658	-4.29578	-5.6585	-7.97788	-7.53911
argP	A103S	-1.08811	-5.21439	-7.83394	-7.47056	-7.15842
argP	A103T	-0.539633	-5.50801	-5.17352	-5.51819	-5.45929
argP	A103V	0.206871	-5.91698	-5.70344	-6.1762	-5.73743
argP	A103W	-0.472843	-4.88061	-6.80272	-7.27548	-6.83671
argP	A103Y	0.386069	-6.19669	-4.79556	-5.77769	-7.01714
argP	A109C	-0.732278	-5.70065	-5.36617	-5.71083	-5.65194
argP	A109D	0.054131	-1.60325	-5.40551	-5.87827	-5.4395
argP	A109E	-0.263333	-1.70634	-5.61098	-6.08374	-5.64497
argP	A109G	-0.987675	-5.24301	-5.22435	-6.50224	-6.06347
argP	A109H	-0.689734	-2.96812	-6.45117	-6.92393	-5.48516
argP	A109I	-0.557804	-2.39994	-5.89231	-6.49317	-5.67452
argP	A109K	-1.38337	-0.925998	-5.9014	-6.37416	-5.93539
argP	A109M	-2.63917	-2.70065	-4.95113	-5.29579	-5.2369
argP	A109N	-0.920122	-3.24383	-5.42969	-5.90245	-5.46368
argP	A109P	-2.0397	-4.81887	-5.37195	-5.84471	-5.40594
argP	A109R	-0.208231	-0.208496	-5.37195	-5.84471	-5.40594
argP	A109S	-1.13892	-2.50637	-5.87624	-6.349	-5.91023
argP	A109T	-0.331911	-3.76244	-5.65869	-5.09855	-5.69268
argP	A109V	-2.43882	-5.16548	-6.07289	-6.67374	-5.8551
argP	A109W	-1.18143	-2.27066	-5.98542	-6.58628	-5.76763
argP	A109Y	-4.67328	-3.39994	-5.30735	-5.90821	-5.08956
argP	A111A	-0.91389	-5.9436	-5.73006	-6.20282	-5.76405
argP	A111C	-0.318749	-5.8452	-6.77379	-7.24655	-6.80778
argP	A111D	0.0185293	-5.3221	-6.34349	-6.81625	-6.37748
argP	A111E	-1.88741	-6.936	-6.8434	-7.44426	-6.62561
argP	A111F	-0.629775	-5.15434	-5.7142	-6.18696	-5.74819
argP	A111G	-0.130078	-3.28532	-6.85677	-7.32953	-6.08027
argP	A111H	-1.20305	-4.87797	-5.66444	-6.1372	-5.69843
argP	A111I	-0.743671	-6.47033	-6.37774	-6.9786	-6.15995
argP	A111K	-5.67328	-5.39994	-6.30735	-6.90821	-6.08956
argP	A111L	-1.21385	-4.39994	-6.30735	-6.90821	-6.08956
argP	A111M	-1.80673	-5.81521	-5.60167	-6.07443	-5.63566
argP	A111N	-1.12901	-5.12572	-6.83224	-6.97473	-6.40934
argP	A111P	0.384027	-1.97028	-6.37517	-6.84793	-5.31935
argP	A111Q	0.398643	-4.32108	-5.53292	-6.00568	-5.56691
argP	A111R	-0.430269	-3.2605	-6.1382	-6.61096	-6.17219
argP	A111S	-0.833191	-4.75276	-6.34349	-6.81625	-6.37748
argP	A111T	-0.0594781	-5.81521	-5.60167	-6.07443	-5.63566
argP	A111V	-1.25845	-5.28001	-5.06648	-5.53924	-5.10047
argP	A111W	-0.301889	-5.73688	-6.38049	-6.85325	-6.41448
argP	A111Y	-0.525648	-5.37797	-6.16444	-5.59753	-6.19843
argP	A14E	0.82715	-1.77866	-5.6141	-5.95876	-5.89987
argP	A14I	-2.05421	-3.28562	-4.95113	-5.29579	-5.2369
argP	A161K	-0.469243	-5.28562	-4.95113	-5.29579	-5.2369
argP	A161L	0.720335	-4.73518	-5.30919	-5.78195	-5.34318
argP	A161P	-1.77041	-6.22422	-5.88973	-6.23439	-6.1755
argP	A161V	-1.9022	-5.87058	-5.53609	-5.88076	-5.82186
argP	A161Y	-0.153741	-5.60755	-5.27306	-5.61772	-5.55883
argP	A193A	-0.994222	-6.11494	-5.9014	-6.37416	-5.93539
argP	A193C	-1.75465	-5.40109	-5.06661	-5.41127	-5.35238
argP	A193D	-0.987672	-4.83907	-6.26575	-6.73851	-6.29974
argP	A193E	-0.823899	-3.67578	-6.12169	-6.59445	-6.15568
argP	A193F	-1.26118	-6.34877	-6.13523	-6.60799	-5.48327
argP	A193G	-0.0952871	-3.46596	-5.59854	-6.0713	-5.63253
argP	A193I	0.0210979	-4.73346	-6.51992	-5.15951	-4.96636
argP	A193K	-0.773245	-4.21994	-5.35896	-5.83172	-5.39295
argP	A193M	-0.78467	-4.45835	-6.28296	-6.75571	-6.31695
argP	A193N	-2.08546	-4.94151	-5.6783	-6.10836	-6.49091
argP	A193P	-1.08885	-3.82246	-6.19388	-6.66664	-6.22787
argP	A193Q	1.01864	-5.59777	-6.24044	-6.7132	-6.27443
argP	A193R	-0.641706	-3.693	-5.47946	-5.95222	-5.51345
argP	A193S	-0.265276	-4.54701	-6.47946	-6.95222	-5.86191
argP	A193T	-2.46924	-5.70065	-5.36617	-5.71083	-5.65194
argP	A193V	-1.19766	-5.65047	-6.1382	-6.61096	-5.42731
argP	A193W	-0.82449	-6.78222	-7.23202	-6.95842	-6.64628
argP	A193Y	-1.12907	-6.62821	-6.41467	-6.88743	-6.44866
argP	A226A	-2.37613	-4.02258	-4.6881	-5.03276	-4.97387
argP	A226G	-0.169683	-4.40109	-5.06661	-5.41127	-4.35238
argP	A226M	-5.15871	-5.88537	-5.79278	-6.39363	-5.57499
argP	A226Q	0.718423	-3.46155	-5.47946	-5.95222	-5.51345
argP	A226S	-2.86156	-5.50801	-5.17352	-5.51819	-5.45929
argP	A226W	-3.75465	-5.40109	-5.06661	-5.41127	-5.35238
argP	A250A	0.509361	-5.21377	-3.98743	-6.1372	-5.69843
argP	A250D	-0.654074	-3.69103	-5.38049	-5.85325	-5.41448
argP	A250E	-1.31724	-5.28562	-4.95113	-4.29579	-5.2369
argP	A250F	-3.67328	-5.39994	-5.30735	-5.90821	-5.08956
argP	A250G	0.0187851	-4.86097	-5.5973	-6.02736	-5.63781
argP	A250I	-0.149553	-5.13726	-5.92372	-6.39648	-5.95771
argP	A250K	0.338775	-5.88083	-5.66729	-6.14005	-5.70128
argP	A250L	0.121626	-5.58977	-5.37624	-5.849	-5.41023
argP	A250M	-0.457978	-5.4077	-5.92372	-6.39648	-5.95771
argP	A250N	-1.92867	-3.16009	-4.8256	-5.17026	-5.11137
argP	A250P	-0.184732	-5.37948	-6.10167	-6.57443	-6.13566
argP	A250Q	0.290861	-2.86081	-4.99772	-5.47048	-5.03171
argP	A250R	-1.79117	-5.02258	-4.6881	-5.03276	-4.97387
argP	A250S	-2.75465	-5.40109	-5.06661	-5.41127	-5.35238
argP	A250W	0.763987	-1.7805	-5.45214	-6.5343	-5.45552
argP	A250Y	-1.81078	-5.53745	-5.44485	-6.04571	-5.22706
argP	A285C	-1.98166	-6.15112	-5.93758	-6.41034	-5.97157
argP	A285D	-0.639168	-6.09297	-5.75849	-6.10315	-6.04426
argP	A285E	-0.147315	-5.70065	-5.36617	-5.71083	-5.65194
argP	A285F	-3.15871	-5.88537	-5.79278	-6.39363	-5.57499
argP	A285G	0.202794	-6.0725	-5.85896	-4.90332	-5.89295
argP	A285I	0.39802	-5.59403	-5.38049	-5.16827	-5.41448
argP	A285K	0.337968	-6.08549	-5.87195	-6.34471	-5.05483
argP	A285L	-1.15374	-5.60755	-5.27306	-5.61772	-5.55883
argP	A285Q	-2.30213	-5.94858	-5.6141	-4.95876	-5.89987
argP	A285T	-2.67328	-5.98491	-5.89231	-6.49317	-4.67452
argP	A285V	-0.62175	-4.45835	-6.28296	-6.75571	-6.31695
argP	A285W	-0.764699	-6.87058	-6.53609	-6.88076	-6.82186
argP	A99A	0.260087	-3.71258	-4.45494	-4.09456	-6.75019
argP	A99C	0.379747	-4.69886	-6.39415	-6.45483	-6.42814
argP	A99D	-0.0938952	-5.3125	-5.59224	-6.065	-5.62623
argP	A99F	-2.2151	-4.48983	-6.42172	-6.89448	-6.45571
argP	A99G	-1.19504	-5.20287	-5.94901	-7.2132	-6.06693
argP	A99H	-0.343289	-5.26084	-5.70344	-5.58201	-5.73743
argP	A99I	-0.358128	-3.81451	-5.85896	-5.42705	-5.11491
argP	A99K	-2.48415	-5.7423	-6.2878	-5.9185	-6.32179
argP	A99L	-0.027216	-3.70837	-7.0423	-7.51506	-6.33799
argP	A99M	0.271506	-3.10655	-7.12585	-7.59861	-7.15984
argP	A99N	-0.0891511	-2.61622	-5.81124	-7.07755	-5.92916
argP	A99P	0.0139013	-2.57073	-7.39727	-6.39477	-5.14536
argP	A99Q	0.810288	-6.12675	-6.43758	-6.01836	-4.70621
argP	A99S	-2.4325	-2.87686	-6.49047	-6.96323	-6.52446
argP	A99T	-1.92867	-4.16009	-4.8256	-5.17026	-5.11137
argP	A99V	-0.612299	-6.73346	-6.51992	-6.99268	-6.55391
argP	A99Y	0.255227	-5.58549	-5.37195	-5.84471	-5.40594
argP	D100A	0.15764	-5.36484	-6.84069	-7.31345	-6.87468
argP	D100C	-0.255144	-4.9139	-5.66005	-5.09865	-6.29725
argP	D100D	-0.572416	2.33917	-7.51685	-7.98961	-6.94117
argP	D100F	-0.330151	-5.78917	-6.12319	-6.96868	-6.52991
argP	D100G	-0.127541	-4.92774	-5.7142	-6.18696	-5.74819
argP	D100H	0.708508	-3.86009	-4.66029	-5.80952	-5.37075
argP	D100I	-0.568779	-5.02258	-4.6881	-5.03276	-4.97387
argP	D100K	-1.20103	-2.68779	-5.52602	-5.99878	-5.56001
argP	D100L	0.682934	-2.81635	-5.67297	-6.14573	-5.70696
argP	D100M	0.426813	-6.78898	-4.70281	-7.0482	-6.60943
argP	D100N	-0.469243	-5.28562	-4.95113	-5.29579	-5.2369
argP	D100P	-1.0434	-4.98626	-6.94392	-7.41668	-6.97791
argP	D100Q	0.416575	-3.6488	-6.30919	-5.91139	-4.60409
argP	D100R	-0.65116	-3.51512	-5.8254	-6.29816	-5.85939
argP	D100S	-0.733492	-5.98875	-5.13353	-6.56342	-5.31859
argP	D100T	0.144098	-3.34007	-5.65523	-6.77252	-5.77315
argP	D100V	-1.44083	-5.48548	-6.27194	-6.7447	-6.30593
argP	D100W	-0.127808	-2.99659	-6.54508	-7.55304	-6.663
argP	D100Y	0.51736	-4.50658	-6.30387	-5.94219	-6.38282
argP	D127A	0.609734	-4.09632	-5.16444	-4.17766	-6.19843
argP	D127C	-0.26553	-4.78899	-6.50518	-5.40913	-7.61029
argP	D127D	0.267722	-5.28562	-5.95113	-6.29579	-6.2369
argP	D127E	-1.48413	-3.39792	-7.65235	-8.12511	-7.68634
argP	D127F	-0.00961542	-5.31529	-6.70951	-6.42828	-6.7435
argP	D127G	-1.61485	-3.43054	-6.19388	-6.66664	-6.22787
argP	D127H	0.75865	-2.95961	-6.05823	-4.38303	-6.09222
argP	D127I	-0.684058	-3.58702	-5.75293	-7.20218	-6.89004
argP	D127K	-0.278101	-5.28001	-5.06648	-5.53924	-5.10047
argP	D127L	0.454159	-7.117	-6.90346	-7.37622	-6.40909
argP	D127M	-0.936316	-5.66298	-5.57038	-6.17124	-5.3526
argP	D127N	-0.539017	-5.68102	-7.05782	-7.53058	-7.09181
argP	D127P	0.0617708	-4.80578	-7.1772	-7.64996	-7.21119
argP	D127Q	-0.271739	-7.66855	-7.45501	-7.92777	-6.77679
argP	D127R	-0.611076	-4.57844	-6.96025	-7.43301	-6.99424
argP	D127S	-1.57783	-3.23836	-6.94392	-7.41668	-6.97791
argP	D127T	-0.856407	-5.69219	-6.09697	-6.56973	-6.13096
argP	D127V	0.331601	-5.84278	-4.73654	-6.102	-5.66323
argP	D127W	-0.237387	-4.05855	-7.02254	-6.9156	-7.05653
argP	D127Y	-5.0084	-6.65485	-6.32037	-6.66503	-6.60613
argP	D163I	-2.22582	-5.53745	-5.44485	-6.04571	-5.22706
argP	D163K	-0.568779	-5.02258	-4.6881	-5.03276	-3.97387
argP	D163L	-1.79117	-5.02258	-4.6881	-5.03276	-4.97387
argP	D163M	-0.706282	-5.16009	-4.8256	-5.17026	-5.11137
argP	D163P	-1.05421	-5.28562	-4.95113	-5.29579	-5.2369
argP	D163W	-1.37613	-5.02258	-4.6881	-5.03276	-4.97387
argP	D195C	0.558098	-5.41153	-5.19799	-4.8791	-5.23198
argP	D195D	-0.556706	-5.78812	-5.45363	-3.79829	-4.7394
argP	D195F	0.0281672	-5.45398	-5.24044	-5.7132	-5.27443
argP	D195H	-0.144902	-4.77845	-5.68586	-6.28672	-5.46807
argP	D195I	-0.732278	-3.70065	-5.36617	-5.71083	-5.65194
argP	D195M	-3.51364	-5.16009	-4.8256	-5.17026	-5.11137
argP	D195N	0.358605	-4.11344	-6.2494	-6.72216	-5.65787
argP	D195P	-2.22582	-3.53745	-5.44485	-6.04571	-5.22706
argP	D195Q	0.123782	-3.09084	-6.18698	-5.91025	-4.54212
argP	D195V	-3.59928	-6.32594	-6.23335	-6.83421	-6.01556
argP	D195W	0.486363	-5.16009	-4.8256	-5.17026	-5.11137
argP	D198D	1.01133	-1.89472	-5.72217	-6.19493	-5.75616
argP	D198G	-0.25565	-2.9807	-7.43758	-7.91034	-7.47157
argP	D198H	-0.878976	-5.26693	-6.33676	-6.80952	-6.37075
argP	D198I	-0.559972	-4.55645	-5.84125	-6.31401	-5.87524
argP	D198L	-0.567404	-5.61817	-6.04146	-6.51421	-5.48223
argP	D198M	0.854585	-5.59418	-5.34032	-6.6762	-5.45824
argP	D198N	0.184281	-3.10079	-6.2878	-6.76056	-6.32179
argP	D198P	-1.2766	-2.70283	-5.74044	-6.2132	-5.77443
argP	D198R	-0.866054	-6.27177	-6.05823	-6.53099	-6.09222
argP	D198S	0.0983493	-5.88651	-5.67297	-5.14573	-5.05111
argP	D198T	-1.81078	-2.95248	-6.44485	-7.04571	-6.22706
argP	D198W	-2.50355	-5.90271	-6.12924	-6.602	-6.16323
argP	D288A	-3.44652	-6.09297	-5.75849	-6.10315	-6.04426
argP	D288C	-0.809093	-6.45554	-6.12106	-6.46572	-6.40683
argP	D288E	-1.19566	-4.6441	-5.96828	-6.44104	-6.00227
argP	D288F	0.403588	-5.4817	-5.99772	-6.47048	-4.39701
argP	D288H	-1.58004	-5.58977	-5.37624	-3.52278	-5.41023
argP	D288K	-0.999052	-4.43885	-5.96072	-6.43348	-5.99471
argP	D288Q	0.324348	-5.36781	-3.84952	-6.18696	-5.74819
argP	D288R	0.138439	-5.50801	-5.17352	-5.51819	-5.45929
argP	D288S	-0.471684	-5.74301	-4.89102	-6.00224	-5.56347
argP	E126A	-0.605107	-3.92903	-5.47946	-5.95222	-5.51345
argP	E126C	-0.311932	-1.63499	-6.50668	-6.97944	-6.54067
argP	E126D	-0.394464	-5.88083	-5.66729	-6.14005	-5.23125
argP	E126E	-0.217504	-5.70773	-6.33676	-5.88393	-5.57179
argP	E126F	-0.456368	-2.82533	-5.52602	-6.72849	-6.28972
argP	E126G	-4.67328	-5.39994	-5.30735	-5.90821	-5.08956
argP	E126H	-0.494778	-3.94858	-5.6141	-5.95876	-4.89987
argP	E126I	-0.555903	-5.31468	-6.26076	-7.52097	-6.62025
argP	E126K	-0.070948	-5.94828	-6.34794	-6.8207	-6.38193
argP	E126L	-0.441229	-4.78812	-5.45363	-5.79829	-4.7394
argP	E126M	0.187524	-1.30892	-5.29485	-6.50224	-4.41277
argP	E126N	-2.11447	-3.87655	-6.53976	-7.01252	-6.57375
argP	E126P	-0.214602	-5.20884	-5.66444	-6.1372	-5.69843
argP	E126Q	-0.319036	-5.49958	-6.06154	-6.5343	-6.09553
argP	E126R	-1.10114	-5.84219	-7.37517	-7.84793	-6.7047
argP	E126S	0.239285	-3.01863	-5.42172	-5.89448	-5.45571
argP	E126T	0.473415	-4.84517	-6.19388	-6.66664	-6.22787
argP	E126W	-0.239782	-4.66584	-6.68141	-7.15417	-5.88923
argP	E126Y	0.82715	-5.94858	-3.02913	-5.95876	-5.89987
argP	E128A	0.308216	-4.69374	-6.76326	-6.42344	-6.79725
argP	E128C	-1.54005	-5.25001	-7.37195	-7.84471	-7.40594
argP	E128D	-1.04082	-2.75502	-5.85896	-5.2779	-5.89295
argP	E128E	0.267722	-5.28562	-4.95113	-5.29579	-5.2369
argP	E128F	-0.317541	-6.7086	-7.06442	-7.53718	-6.37806
argP	E128H	-0.19769	-6.65082	-7.2884	-6.82703	-4.8049
argP	E128I	-1.91129	-5.35421	-5.84349	-6.31625	-5.87748
argP	E128K	-0.691278	-6.10767	-6.57544	-7.0482	-6.60943
argP	E128L	-1.89432	-7.35765	-7.14411	-7.61687	-7.1781
argP	E128M	-0.260693	-5.73182	-7.97604	-7.4061	-6.81893
argP	E128N	-0.70207	-7.24792	-5.70715	-8.05904	-7.62027
argP	E128P	-1.0564	-7.48548	-6.60565	-7.12036	-7.30593
argP	E128Q	-0.634656	-4.23849	-6.92172	-7.39448	-6.95571
argP	E128R	-0.758817	-6.55479	-3.54413	-6.81401	-6.37524
argP	E128S	0.584864	-3.7376	-5.94035	-5.43535	-6.60047
argP	E128T	-0.299176	-4.97576	-8.25573	-8.72849	-6.6825
argP	E128V	0.208829	-6.02258	-5.6881	-6.03276	-5.97387
argP	E128W	0.0494651	-4.85608	-7.49365	-7.96641	-5.7274
argP	E128Y	-0.168758	-4.28363	-7.57766	-8.05042	-7.61165
argP	E18A	-0.738609	-4.61132	-4.97248	-6.34471	-5.90594
argP	E18F	-0.239302	-3.986	-3.96201	-5.849	-5.41023
argP	E18G	-1.36374	-4.04106	-5.83676	-6.30952	-5.87075
argP	E18H	0.469356	-1.37873	-5.36617	-5.71083	-5.65194
argP	E18L	-0.279274	-2.91488	-5.18698	-5.65974	-4.47194
argP	E18M	-0.746083	-6.09297	-5.75849	-6.10315	-6.04426
argP	E18P	1.08373	-4.57039	-4.95201	-4.23652	-5.87524
argP	E18R	-2.93632	-4.24794	-6.15535	-5.7562	-5.93756
argP	E18S	-0.488857	-5.53745	-5.44485	-6.04571	-5.22706
argP	E18T	-2.25824	-5.98491	-5.89231	-6.49317	-5.67452
argP	E18V	-0.371616	-2.20489	-5.25573	-5.72849	-5.28972
argP	E18W	-0.446523	-5.09297	-5.75849	-6.10315	-6.04426
argP	E225A	-0.161386	-5.0725	-5.85896	-6.33172	-5.89295
argP	E225F	-1.26889	-6.16548	-6.07289	-6.67374	-5.8551
argP	E225G	-0.928675	-1.35273	-4.8256	-5.17026	-5.11137
argP	E225N	-0.706282	-5.16009	-4.8256	-5.17026	-5.11137
argP	E225Q	0.530757	-3.02258	-4.6881	-5.03276	-4.97387
argP	E225S	-0.191709	-5.16009	-4.8256	-4.17026	-5.11137
argP	E246C	0.526962	-5.24136	-6.06761	-7.19493	-6.75616
argP	E246D	-0.434026	-4.20501	-4.95116	-6.26296	-5.82419
argP	E246E	0.475851	-4.73025	-5.33603	-5.73193	-6.4609
argP	E246F	0.270135	-5.77845	-5.68586	-6.28672	-5.46807
argP	E246G	0.227132	-2.64142	-6.17297	-6.64573	-6.20696
argP	E246I	0.642116	-6.00134	-5.7878	-5.58517	-4.43401
argP	E246K	0.531526	-5.32567	-6.43873	-5.86879	-7.02035
argP	E246L	0.585257	-2.73461	-5.15869	-5.76522	-5.45307
argP	E246M	-0.133793	-4.95407	-6.76076	-5.30614	-6.79475
argP	E246N	0.408764	-3.97652	-6.34794	-6.8207	-5.72512
argP	E246P	-0.513637	-6.16009	-5.8256	-6.17026	-6.11137
argP	E246Q	-1.57375	-3.88537	4.07141	5.42228	2.79425
argP	E246R	-1.05421	-5.87058	-5.53609	-5.88076	-5.82186
argP	E246S	-0.513637	-4.16009	-6.41056	-6.75523	-6.69633
argP	E246T	-0.338272	-5.26444	-6.74044	-7.2132	-6.77443
argP	E246V	0.330909	-5.62922	-6.76167	-7.19173	-7.44968
argP	E246W	-1.51364	-5.16009	-4.8256	-5.17026	-5.11137
argP	E246Y	0.503914	-6.52856	-5.50659	-5.93665	-4.85312
argP	E248C	-0.729865	-5.77845	-5.68586	-6.28672	-5.46807
argP	E248F	-0.0316679	-5.92774	-5.7142	-6.18696	-5.74819
argP	E248G	-3.86156	-4.50801	-5.17352	-5.51819	-5.45929
argP	E248H	-2.22413	-5.87058	-5.53609	-5.88076	-5.82186
argP	E248K	-2.81078	-5.53745	-4.44485	-6.04571	-5.22706
argP	E248L	-1.15871	-5.88537	-5.79278	-5.39363	-5.57499
argP	E248M	-1.32585	-4.80339	-5.31938	-6.50568	-5.53104
argP	E248P	-1.81974	-3.78812	-5.45363	-5.79829	-5.7394
argP	E248R	-2.37112	-5.40052	-5.18698	-5.65974	-5.22097
argP	E248S	0.364362	-4.64351	-5.24044	-4.81972	-5.27443
argP	E43C	-0.159198	-2.13447	-5.14969	-5.79341	-5.26761
argP	E43H	1.456	-2.07801	-5.30735	-5.90821	-5.08956
argP	E43N	0.498335	-1.80019	-5.27306	-5.61772	-5.55883
argP	E43Q	0.753149	-4.70065	-5.36617	-5.71083	-5.65194
argP	E43T	-2.16968	-5.40109	-5.06661	-5.41127	-5.35238
argP	E43V	-1.48886	-2.21552	-6.44485	-7.04571	-6.22706
argP	E43W	1.16819	-5.87058	-5.53609	-5.88076	-5.82186
argP	E61A	-0.416776	-5.87058	-5.53609	-5.88076	-5.82186
argP	E61C	-0.353766	-5.70065	-5.36617	-5.71083	-5.65194
argP	E61D	-2.2766	-4.50801	-5.17352	-5.51819	-5.45929
argP	E61G	-1.48441	-5.45398	-5.24044	-5.7132	-5.27443
argP	E61H	-0.313899	-5.40052	-5.18698	-5.65974	-5.22097
argP	E61I	0.0907943	-4.67787	-5.77563	-6.24839	-5.80962
argP	E61K	-0.732278	-4.70065	-5.36617	-5.71083	-5.65194
argP	E61L	-2.63917	-2.54865	-5.53609	-5.88076	-5.82186
argP	E61M	0.765382	-3.80086	-5.18698	-5.65974	-5.22097
argP	E61Q	-0.0542057	-5.28562	-4.95113	-4.29579	-4.2369
argP	E61S	0.0112888	-4.32806	-4.18708	-6.102	-5.66323
argP	E61T	0.308364	-5.50801	-5.17352	-5.51819	-5.45929
argP	E61V	-0.336733	-4.37645	-5.92172	-5.89906	-5.95571
argP	E61Y	-0.476884	-5.66298	-5.57038	-6.17124	-5.3526
argP	F194C	-1.67328	-2.07801	-5.30735	-5.90821	-5.08956
argP	F194E	0.437699	-6.3308	-6.79021	-5.52484	-6.82419
argP	F194F	-0.673281	-2.07801	-5.30735	-5.90821	-5.08956
argP	F194G	-0.568902	-3.39345	-6.47946	-6.27088	-6.51345
argP	F194I	-3.63917	-5.28562	-4.95113	-5.29579	-5.2369
argP	F194N	-4.30213	-4.94858	-5.6141	-5.95876	-5.89987
argP	F194P	-3.75465	-5.40109	-5.06661	-5.41127	-5.35238
argP	F194Q	-0.246851	-5.70065	-5.36617	-5.71083	-4.65194
argP	F194S	-0.909255	-4.93111	-4.38966	-5.7132	-5.27443
argP	F194V	-0.691636	-5.50801	-5.17352	-5.51819	-5.45929
argP	F227I	-2.16968	-5.40109	-5.06661	-5.41127	-5.35238
argP	F227L	-0.517354	-5.01879	-5.37195	-5.84471	-3.70452
argP	F227N	0.376392	-4.31456	-4.97135	-6.12274	-5.08927
argP	F227S	-0.198596	-6.09297	-5.75849	-6.10315	-6.04426
argP	F227T	-1.05421	-5.02258	-5.6881	-6.03276	-5.97387
argP	F227V	1.15225	-2.81613	-5.06661	-4.41127	-5.35238
argP	G160H	-0.664259	-5.55864	-6.22415	-6.56881	-6.50992
argP	G160I	-0.376134	-5.02258	-4.6881	-5.03276	-4.97387
argP	G160K	0.360832	-4.45554	-6.12106	-6.46572	-6.40683
argP	G160S	-1.15871	-4.88537	-5.79278	-6.39363	-5.57499
argP	G160T	0.884394	-5.28562	-4.95113	-5.29579	-5.2369
argP	G160W	0.317763	-4.78812	-5.45363	-5.79829	-5.7394
argP	G160Y	-0.706282	-1.57512	-4.8256	-5.17026	-5.11137
argP	G20C	0.399431	-1.00434	-5.96072	-6.43348	-4.40722
argP	G20E	-0.758819	-1.79692	-6.58028	-7.05304	-6.61427
argP	G20F	-4.81078	-3.53745	-5.44485	-6.04571	-5.22706
argP	G20G	0.269849	-4.58418	-5.8185	-6.29126	-5.85249
argP	G20I	0.162605	-1.61695	-4.23786	-6.42968	-5.99091
argP	G20K	-0.367888	-3.82452	-5.61098	-6.08374	-3.63828
argP	G20L	-0.214587	-1.04509	-5.52602	-5.99878	-4.82413
argP	G20S	-1.17296	-1.63596	-5.7878	-6.26056	-5.82179
argP	G20W	1.0759	-3.59498	-5.93758	-4.70477	-5.97157
argP	G290C	-3.37613	-5.02258	-4.6881	-5.03276	-4.97387
argP	G290W	0.428454	-5.61905	-5.40551	-5.87827	-5.4395
argP	G63A	0.209018	-4.42751	-7.44246	-7.91522	-7.47645
argP	G63C	0.32608	-5.47366	-7.66901	-5.29513	-7.78693
argP	G63D	0.311772	-5.34552	-6.09166	-8.52349	-8.08472
argP	G63E	0.115443	-4.12725	-5.87339	-7.27784	-6.83907
argP	G63F	0.269221	-4.9933	-7.91953	-7.34959	-5.11062
argP	G63G	0.356422	-5.29674	-7.04289	-8.11614	-7.1608
argP	G63H	0.128663	-5.229	-7.81502	-8.28778	-7.84901
argP	G63I	-0.0236798	-4.72675	-7.53829	-7.96835	-7.65621
argP	G63K	-0.266297	-7.67331	-5.98312	-7.93253	-6.72101
argP	G63L	0.183137	-4.29381	-7.51861	-6.07598	-7.5526
argP	G63M	0.0708911	-6.05703	-6.84349	-5.47054	-6.87748
argP	G63N	0.0342854	-5.63315	-7.54484	-8.0176	-6.91088
argP	G63P	0.208139	-5.46986	-8.09918	-8.91628	-7.35088
argP	G63Q	0.363732	-3.66651	-7.72002	-8.19278	-7.75401
argP	G63R	0.0278669	-5.00232	-4.85548	-8.70494	-6.55339
argP	G63S	0.189944	-5.54155	-6.57841	-8.00713	-7.69499
argP	G63T	-0.102398	-5.07481	-6.48223	-6.95499	-6.51622
argP	G63V	0.511259	-4.51537	-6.21035	-6.36209	-6.77185
argP	G63W	0.521538	-4.86183	-7.73071	-7.38005	-6.11046
argP	G63Y	-0.188911	-4.23428	-8.04209	-8.51485	-7.39305
argP	H196A	0.261072	-4.53581	-6.49047	-6.22723	-5.91509
argP	H196C	-1.32894	-5.72555	-5.51201	-5.98477	-5.546
argP	H196D	0.695417	-5.38815	-5.97946	-6.45222	-5.16499
argP	H196E	0.283377	-4.71126	-5.49772	-5.97048	-5.53171
argP	H196H	-0.828182	-4.09039	-6.23786	-6.71062	-6.27185
argP	H196I	0.539482	-4.87052	-5.26076	-5.73352	-5.29475
argP	H196M	-0.820838	-6.24794	-6.15535	-6.7562	-5.93756
argP	H196N	0.360832	-5.28562	-3.95113	-4.29579	-5.2369
argP	H196P	-0.0345219	-5.08084	-4.79473	-6.91034	-5.86502
argP	H196R	-0.503356	-4.39994	-5.30735	-5.90821	-5.08956
argP	H196V	0.0418288	-4.3816	-5.70621	-6.99878	-6.56001
argP	H196Y	1.26772	-4.02258	-4.6881	-4.03276	-4.97387
argP	H291D	-3.37613	-5.02258	-4.6881	-5.03276	-4.97387
argP	H291F	0.384434	-4.5725	-4.66366	-5.83172	-5.39295
argP	H291I	0.196344	-7.35396	-7.14043	-6.86035	-7.17441
argP	H291K	0.413865	-5.88651	-4.93319	-6.14573	-5.70696
argP	H291L	0.362317	-4.96573	-4.71187	-6.065	-2.65675
argP	H291N	0.882078	-6.117	-5.30933	-6.37622	-5.93745
argP	H291R	0.637672	-5.40109	-5.06661	-5.41127	-5.35238
argP	H291T	-5.15871	-5.88537	-5.79278	-6.39363	-5.57499
argP	H291V	-0.206209	-5.02258	-4.6881	-5.03276	-4.97387
argP	H291Y	1.1868	-5.16009	-4.8256	-5.17026	-4.11137
argP	I146A	-0.811343	-4.54384	-6.10479	-6.57755	-4.83088
argP	I146C	-0.191709	-5.16009	-4.8256	-5.17026	-5.11137
argP	I146D	-0.682237	-4.78812	-5.45363	-5.79829	-3.7394
argP	I146E	0.360832	-2.28562	-4.95113	-5.29579	-5.2369
argP	I146F	-0.566088	-3.90862	-7.01554	-6.66978	-7.04953
argP	I146G	-0.036449	-4.82727	-5.74142	-6.17148	-5.02809
argP	I146H	0.833425	-3.8864	-5.24044	-5.7132	-5.27443
argP	I146I	0.752917	-4.40882	-5.72744	-6.2002	-5.76143
argP	I146K	-2.61105	-5.87797	-5.66444	-6.1372	-5.69843
argP	I146L	0.324362	-2.03772	-5.72744	-6.2002	-5.27288
argP	I146M	0.423106	-4.39988	-6.73786	-7.21062	-5.20186
argP	I146N	-0.568779	-5.02258	-4.6881	-5.03276	-4.97387
argP	I146P	-0.351353	-5.77845	-5.68586	-6.28672	-5.46807
argP	I146Q	-2.55086	-7.13526	-6.92172	-7.39448	-6.38277
argP	I146R	-0.313956	-4.65106	-7.42622	-7.16202	-7.46021
argP	I146S	-2.81078	-5.53745	-5.44485	-6.04571	-5.22706
argP	I146Y	-1.62196	-5.11905	-5.90551	-6.37827	-5.9395
argP	I16C	0.491503	-3.39107	-5.56648	-6.03924	-4.22451
argP	I16E	-1.05421	-4.02258	-4.6881	-5.03276	-4.97387
argP	I16L	-2.81078	-4.53745	-5.44485	-6.04571	-5.22706
argP	K247F	-1.37613	-5.02258	-3.6881	-5.03276	-4.97387
argP	K247G	0.0334786	-4.02273	-5.80919	-6.28195	-5.84318
argP	K247H	-2.05179	-3.19349	-5.68586	-6.28672	-5.46807
argP	K247L	-0.7007	-4.92903	-5.47946	-5.46587	-5.51345
argP	K247M	-1.31724	-4.28562	-2.95113	-5.29579	-4.2369
argP	K247P	-0.469243	-5.70065	-6.36617	-5.71083	-5.65194
argP	K247Q	-1.58555	-3.65116	-5.38049	-5.85325	-5.41448
argP	K247R	0.35585	-6.03779	-6.28113	-5.99624	-6.85824
argP	K247S	0.73035	-4.29805	-5.49772	-5.97048	-5.53171
argP	K247T	-4.75465	-5.40109	-5.06661	-5.41127	-5.35238
argP	K247V	0.68276	-6.28562	-5.95113	-6.29579	-5.2369
argP	K292C	-0.206209	-5.02258	-4.6881	-5.03276	-4.97387
argP	K292E	0.724859	-5.24301	-6.02948	-5.72491	-6.06347
argP	K292G	0.115719	-5.70065	-5.36617	-5.71083	-5.65194
argP	K292H	0.949858	-3.45549	-5.84572	-6.31848	-5.19376
argP	K292I	0.325828	-5.84278	-5.62924	-6.102	-4.96176
argP	K292L	0.644345	-4.48686	-5.66729	-6.14005	-5.19269
argP	K292R	-1.08832	-4.39994	-5.30735	-5.90821	-5.08956
argP	K292S	0.623866	-3.02258	-4.6881	-5.03276	-4.97387
argP	K292T	-0.370415	-6.12922	-5.91569	-6.38845	-5.94968
argP	K292V	0.711329	-4.02258	-4.6881	-5.03276	-4.97387
argP	K292W	-1.22413	-4.87058	-5.53609	-5.88076	-5.82186
argP	L102A	0.0911763	-5.17458	-8.35237	-7.01746	-8.38636
argP	L102C	-0.979808	-4.53606	-7.80508	-7.46526	-7.83907
argP	L102E	-1.05533	-6.03319	-6.81965	-7.29241	-6.85364
argP	L102F	-0.492892	-5.19687	-8.13672	-8.13505	-7.43843
argP	L102G	-2.35359	-4.65566	-6.70205	-7.13211	-5.85403
argP	L102H	0.103698	-4.37524	-7.15144	-8.6242	-7.53264
argP	L102I	0.398574	-4.11786	-6.8254	-5.58115	-6.25434
argP	L102K	-2.74367	-3.1484	-6.37774	-6.9786	-6.15995
argP	L102M	-0.619939	-3.28644	-5.7142	-6.18696	-4.82342
argP	L102N	-0.632526	-6.33962	-6.08576	-5.09294	-6.78339
argP	L102P	-1.47183	-3.3976	-7.88314	-7.93529	-7.91713
argP	L102Q	-0.0361984	-3.34514	-7.28356	-4.55459	-7.31755
argP	L102R	-1.42936	-6.32594	-6.23335	-6.83421	-6.01556
argP	L102S	-0.67367	-5.25364	-8.36202	-6.32645	-7.39601
argP	L102T	-1.25962	-4.57142	-8.19799	-8.67075	-8.23198
argP	L102V	-1.02581	-7.3318	-7.11826	-7.59102	-7.15225
argP	L102W	-0.951613	-5.20085	-7.40551	-6.9756	-6.66346
argP	L102Y	-0.93279	-4.09696	-6.75388	-8.92992	-7.49115
argP	L106A	0.385612	-6.66298	-6.57038	-7.17124	-6.3526
argP	L106C	-3.93632	-5.66298	-5.57038	-6.17124	-5.3526
argP	L106D	-0.00229383	-3.23372	-6.34572	-6.81848	-6.37971
argP	L106E	-1.34459	-3.71561	-6.11405	-6.58681	-6.14804
argP	L106F	-0.0944787	-5.71126	-5.49772	-5.97048	-5.53171
argP	L106G	-0.194418	-3.97271	-5.32379	-6.422	-5.98323
argP	L106I	0.747736	-2.5642	-5.42172	-5.89448	-5.45571
argP	L106K	1.25929	-3.00324	-5.12924	-4.83327	-5.16323
argP	L106L	0.413704	-2.95622	-5.83676	-6.30952	-5.87075
argP	L106M	-0.179433	-5.55022	-5.29636	-6.78078	-6.34201
argP	L106N	-1.98362	-3.44725	-6.93962	-7.54048	-6.72183
argP	L106Q	-5.59928	-6.32594	-6.23335	-6.83421	-6.01556
argP	L106R	1.11572	-4.02258	-5.6881	-6.03276	-5.97387
argP	L106S	0.00228376	-5.24794	-5.15535	-6.7562	-5.93756
argP	L106T	0.537691	-3.36901	-5.74044	-6.2132	-5.77443
argP	L106V	-0.622335	-5.34278	-5.12924	-5.602	-5.16323
argP	L106W	-1.67328	-5.39994	-5.30735	-5.90821	-5.08956
argP	L107A	0.369075	-3.7809	-5.57947	-6.05223	-5.61346
argP	L107C	-0.803549	-3.37409	-5.84794	-6.3207	-5.03875
argP	L107D	-6.15871	-6.88537	-6.79278	-7.39363	-6.57499
argP	L107H	-0.975844	-6.28747	-7.19488	-7.79573	-6.97709
argP	L107I	-1.79117	-5.02258	-4.6881	-5.03276	-4.97387
argP	L107K	-1.46924	-1.37873	-5.36617	-5.71083	-5.65194
argP	L107L	0.989684	-2.66298	-5.89231	-6.49317	-5.67452
argP	L107M	-0.681467	-4.91128	-6.61098	-7.08374	-6.64497
argP	L107N	-0.684049	-4.34736	-6.573	-6.12911	-5.81696
argP	L107P	-1.15555	-4.72555	-5.51201	-5.98477	-5.546
argP	L107Q	-0.492179	-2.8895	-4.30903	-6.7132	-6.27443
argP	L107R	-0.519977	-3.06521	-5.95692	-6.42968	-4.07194
argP	L107T	-0.824158	-3.23116	-6.7142	-6.33055	-6.74819
argP	L107V	-0.863461	-5.65332	-6.31952	-7.53924	-7.10047
argP	L107W	-0.182805	-5.82065	-6.60711	-7.07987	-6.22152
argP	L107Y	-1.40322	-3.56961	-4.8591	-7.80443	-7.36566
argP	L110A	-2.42141	-3.28326	-6.34349	-6.81625	-5.16033
argP	L110C	0.365382	-3.8542	-5.92372	-6.39648	-5.95771
argP	L110D	0.497137	-2.46109	-4.89059	-7.36378	-6.92501
argP	L110E	-0.708986	-1.78585	-6.57544	-6.28387	-6.60943
argP	L110G	-0.483863	-2.50445	-6.33676	-6.80952	-6.37075
argP	L110H	-1.05493	-1.18853	-6.38472	-6.85748	-6.41871
argP	L110I	0.179868	-4.86864	-6.69388	-6.317	-3.92973
argP	L110K	-0.31568	-2.40661	-6.15144	-4.42031	-6.18543
argP	L110L	-1.79772	-6.86352	-6.64998	-6.21892	-6.12783
argP	L110M	0.112342	-5.46207	-6.12924	-5.63828	-6.16323
argP	L110N	-0.343084	-2.86621	-6.2878	-5.9185	-6.32179
argP	L110P	-1.32399	-2.90418	-6.16444	-5.85673	-5.54458
argP	L110Q	-2.46924	-1.24122	-5.36617	-5.71083	-5.65194
argP	L110R	-1.57303	-2.70937	-6.42172	-6.89448	-5.57776
argP	L110S	-2.56883	-3.29236	-6.28296	-6.75571	-6.31695
argP	L110T	-0.720308	-3.1737	-5.43518	-6.85748	-6.41871
argP	L110V	-0.513781	-3.76175	-6.54821	-7.02097	-5.19529
argP	L110W	-0.748317	-1.81844	-6.35457	-6.82733	-6.38856
argP	L110Y	-1.70895	-2.44482	-6.90966	-7.33972	-7.75003
argP	L121A	-0.525	-4.82571	-7.2985	-8.77126	-7.72909
argP	L121C	-0.742874	-5.84278	-5.24295	-7.102	-6.66323
argP	L121D	-0.657646	-3.34093	-7.01201	-7.48477	-7.046
argP	L121E	-0.348761	-3.57077	-6.60479	-5.69757	-6.63878
argP	L121F	-0.934929	-4.73065	-7.56195	-7.27488	-7.59594
argP	L121G	-0.601861	-5.14196	-4.57493	-7.00499	-6.69285
argP	L121H	-1.10905	-2.38859	-7.35457	-7.82733	-6.80969
argP	L121I	-0.861215	-6.60587	-7.39233	-7.14858	-7.42632
argP	L121K	-0.113315	-2.22566	-7.30449	-6.23935	-6.02851
argP	L121L	0.326571	-6.0223	-6.40346	-6.87622	-6.43745
argP	L121M	-0.897362	-6.0442	-6.71657	-7.88743	-7.44866
argP	L121N	-0.57079	-3.34719	-6.52602	-7.72849	-7.28972
argP	L121P	-1.43752	-5.104	-6.61098	-7.08374	-6.64497
argP	L121Q	-0.417843	-2.24038	-7.59264	-7.45364	-7.62663
argP	L121R	-1.70121	-3.40593	-6.027	-7.11687	-6.6781
argP	L121S	-0.939579	-6.17212	-6.51554	-6.9883	-6.54953
argP	L121T	-0.715726	-4.71761	-8.60711	-9.07987	-7.03504
argP	L121V	-1.05545	-4.89501	-7.11822	-8.3243	-7.88553
argP	L121W	-1.15098	-5.68952	-7.47598	-7.94874	-7.50997
argP	L12C	0.578578	-5.10059	-7.0405	-8.14573	-7.70696
argP	L12D	0.0701065	-6.39094	-6.73006	-7.20282	-6.255
argP	L12E	0.930664	-5.03789	-5.44924	-5.922	-5.48323
argP	L12F	0.130258	-5.49046	-6.98315	-7.45591	-7.01714
argP	L12G	0.764648	-6.08011	-6.20762	-6.63768	-6.90056
argP	L12H	0.238081	-6.66755	-6.41369	-7.48122	-7.04245
argP	L12I	-0.0876456	-4.25949	-6.39727	-6.87003	-6.43126
argP	L12K	0.0488468	-3.11153	-6.8254	-7.29816	-6.85939
argP	L12L	0.592228	-5.38939	-5.27367	-7.18563	-6.74686
argP	L12M	0.251027	-5.17935	-5.83567	-7.14557	-6.83343
argP	L12N	0.0266407	-6.20516	-7.14782	-6.35192	-8.80695
argP	L12P	0.219808	-5.44828	-7.53184	-8.0046	-7.56583
argP	L12R	0.241838	-5.92769	-5.64158	-7.1896	-6.72118
argP	L12S	0.611872	-3.48998	-5.87195	-6.34471	-5.90594
argP	L12T	0.245649	-3.3158	-6.08269	-6.55545	-5.50972
argP	L12V	-0.0187536	-4.59082	-7.52079	-7.99355	-5.96691
argP	L12W	0.0759007	-3.81998	-5.54978	-6.79241	-6.35364
argP	L12Y	0.335091	-6.51448	-6.30095	-6.7737	-6.33493
argP	L159D	-0.469243	-3.28562	-4.95113	-5.29579	-5.2369
argP	L159H	-4.37613	-3.02258	-4.6881	-5.03276	-4.97387
argP	L159I	0.68276	-4.87058	-5.53609	-5.88076	-5.82186
argP	L159M	-1.53963	-5.50801	-5.17352	-5.51819	-5.45929
argP	L159S	0.168187	-4.28562	-4.95113	-5.29579	-5.2369
argP	L159T	-0.861561	-4.50801	-5.17352	-5.51819	-5.45929
argP	L159V	-0.81974	-5.78812	-5.45363	-5.79829	-5.7394
argP	L159Y	-0.239771	-3.43268	-5.42172	-5.89448	-5.45571
argP	L162A	-1.92867	-4.16009	-4.8256	-4.17026	-5.11137
argP	L162G	-4.75465	-4.40109	-5.06661	-5.41127	-5.35238
argP	L162M	0.267722	-4.28562	-4.95113	-5.29579	-2.65194
argP	L162P	-0.484507	-3.38345	-5.48315	-5.95591	-4.83119
argP	L162T	-0.556706	-3.78812	-5.45363	-5.79829	-5.7394
argP	L162Y	0.0332572	-5.70065	-5.36617	-5.71083	-5.65194
argP	L197C	-3.81078	-5.53745	-5.44485	-6.04571	-5.22706
argP	L197D	-1.16968	-5.40109	-5.06661	-5.41127	-5.35238
argP	L197E	-1.94933	-5.69632	-6.15869	-6.63145	-6.19268
argP	L197F	0.432661	-5.35497	-5.92969	-6.40245	-5.96368
argP	L197G	-0.948706	-5.85205	-6.42172	-6.89448	-6.45571
argP	L197H	-2.67328	-5.39994	-5.30735	-5.90821	-5.08956
argP	L197I	-3.35135	-6.66298	-6.57038	-7.17124	-6.3526
argP	L197K	0.0681544	-3.8864	-5.24044	-5.7132	-5.27443
argP	L197M	0.0488878	-4.45554	-6.12106	-5.46572	-6.40683
argP	L197N	-1.48347	-2.20196	-5.73006	-6.20282	-5.76405
argP	L197P	-0.691636	-5.50801	-5.17352	-5.51819	-5.45929
argP	L197Q	-0.63572	-5.48149	-5.88472	-6.35748	-5.91871
argP	L197S	0.164624	-4.06801	-5.40551	-5.87827	-5.4395
argP	L197T	0.78643	-3.52717	-5.38673	-6.64005	-4.50464
argP	L197V	-2.05866	-3.56691	-6.00668	-4.87928	-6.04067
argP	L197Y	-0.253789	-4.71197	-6.23006	-5.88001	-6.26405
argP	L243A	0.339559	-3.43597	-7.04821	-7.52097	-5.64431
argP	L243C	-0.287192	-3.63226	-5.64998	-6.12274	-5.68397
argP	L243D	-0.317955	-3.12917	-5.35673	-5.66555	-6.86793
argP	L243E	-0.230192	-5.76678	-4.89229	-6.026	-5.58723
argP	L243F	-0.27018	-6.1999	-6.98636	-7.45912	-7.02035
argP	L243G	-0.428322	-5.48892	-7.78856	-6.50286	-8.59243
argP	L243H	-0.206829	-4.69655	-6.48545	-7.6035	-7.16473
argP	L243I	0.367082	-2.69928	-6.22744	-6.7002	-6.26143
argP	L243K	-0.693146	-5.19358	-6.45552	-6.62274	-7.18397
argP	L243L	0.2966	-6.73369	-7.13485	-7.60761	-7.16884
argP	L243M	0.143138	-5.27105	-5.98494	-7.25581	-7.41076
argP	L243N	-0.0599387	-3.66372	-7.51289	-7.98565	-7.54688
argP	L243P	-0.249763	-6.43107	-7.21754	-7.30702	-5.36934
argP	L243Q	0.147615	-4.66709	-7.24044	-7.7132	-7.27443
argP	L243R	-0.234282	-5.66278	-5.44924	-5.50592	-4.94052
argP	L243S	-0.257934	-6.11905	-5.90551	-6.37827	-5.9395
argP	L243T	-0.74218	-3.3712	-6.80154	-7.2743	-6.83553
argP	L243V	-1.24339	-6.61933	-6.04991	-7.38743	-6.94866
argP	L243W	-4.67328	-5.39994	-5.30735	-5.90821	-5.08956
argP	L243Y	0.214217	-4.66199	-6.24044	-6.08884	-6.27443
argP	L267A	-1.85385	-5.16548	-6.07289	-6.67374	-5.8551
argP	L267C	-0.387707	-2.62003	-5.95692	-6.42968	-5.46288
argP	L267D	-1.82754	-1.20973	-5.38049	-5.85325	-5.41448
argP	L267E	-2.37613	-5.02258	-4.6881	-5.03276	-4.97387
argP	L267F	-0.389095	-5.34877	-6.13523	-6.60799	-6.16922
argP	L267G	-0.225498	-4.88	-4.50706	-6.62128	-6.18251
argP	L267H	0.369051	-3.43155	-4.95287	-6.00568	-5.56691
argP	L267K	-1.18479	-5.82452	-5.61098	-6.08374	-5.64497
argP	L267L	-0.0789228	-6.05479	-5.84125	-5.62081	-5.30866
argP	L267M	0.649301	-2.23869	-5.49772	-5.97048	-5.53171
argP	L267N	0.806188	-4.77845	-5.68586	-6.28672	-5.46807
argP	L267P	-5.87492	-6.60158	-6.50898	-7.10984	-6.29119
argP	L267Q	0.87868	-5.16009	-4.8256	-5.17026	-5.11137
argP	L267R	0.513699	-6.29703	-7.08349	-6.85042	-7.11748
argP	L267S	-0.58472	-2.81613	-5.06661	-5.41127	-5.35238
argP	L267T	0.346747	-3.53968	-6.12169	-5.71588	-6.15568
argP	L267W	-1.1002	-3.46166	-5.40551	-5.87827	-4.84365
argP	L267Y	0.244918	-3.15554	-5.87195	-6.34471	-5.28538
argP	L286C	-1.16716	-5.07051	-6.46828	-6.19764	-6.50227
argP	L286D	0.534239	-3.52046	-5.76076	-6.23352	-5.79475
argP	L286F	-0.592143	-4.75233	-6.8345	-7.30726	-6.86849
argP	L286G	-0.377532	-2.51515	-5.95573	-7.06342	-6.62465
argP	L286I	-3.37613	-6.02258	-3.6881	-6.03276	-5.97387
argP	L286K	-0.191423	-2.95107	-6.27686	-5.09886	-6.31085
argP	L286L	-0.202903	-5.92774	-5.7142	-4.75422	0.737398
argP	L286M	-2.053	-3.3816	-5.52602	-5.99878	-5.56001
argP	L286N	-1.17784	-1.45676	-5.47946	-5.95222	-5.51345
argP	L286P	-2.05646	-1.72563	-5.52948	-6.00224	-5.56347
argP	L286Q	-2.08832	-2.81498	-5.30735	-5.90821	-4.08956
argP	L286R	-0.622233	-2.71303	-6.43068	-4.3751	-6.46467
argP	L286S	-0.41761	-2.49805	-4.99772	-4.94972	-5.03171
argP	L286T	-2.93632	-5.66298	-5.57038	-6.17124	-5.3526
argP	L286V	-4.93632	-5.66298	-5.57038	-6.17124	-5.3526
argP	L286W	-3.51364	-5.16009	-4.8256	-5.17026	-5.11137
argP	L287A	-2.05421	-5.70065	-5.36617	-5.71083	-5.65194
argP	L287C	-1.76172	-3.06986	-5.37624	-5.849	-5.41023
argP	L287D	-0.171755	-4.18619	-5.56975	-4.58903	-5.60374
argP	L287E	0.377782	-6.93918	-6.83825	-7.90121	-7.46244
argP	L287F	0.610777	-5.41153	-5.19799	-5.67075	-5.23198
argP	L287H	0.266275	-5.09287	-5.49047	-5.96323	-4.95693
argP	L287I	0.979408	-5.68182	-4.97399	-5.94104	-5.50227
argP	L287K	-4.63917	-5.28562	-4.95113	-5.29579	-5.2369
argP	L287L	-0.715795	-6.14323	-5.92969	-6.40245	-5.96368
argP	L287M	0.225902	-4.50801	-5.17352	-5.51819	-5.45929
argP	L287N	-0.0111714	-4.53886	-6.01201	-5.75511	-3.96668
argP	L287P	-1.62951	-2.05259	-6.14525	-6.97718	-7.00414
argP	L287Q	-1.25055	-5.3027	-6.74749	-7.22025	-6.78148
argP	L287V	-1.8573	-5.70401	-5.49047	-5.96323	-5.52446
argP	L287W	-1.00803	-6.88083	-6.66729	-7.14005	-6.70128
argP	L50A	0.646234	-4.70065	-5.36617	-5.71083	-5.65194
argP	L50E	-1.19171	-1.57512	-4.8256	-5.17026	-5.11137
argP	L50H	0.83332	-6.02258	-5.6881	-6.03276	-5.97387
argP	L50I	-0.568779	-4.02258	-4.6881	-5.03276	-4.97387
argP	L50L	-0.486258	-5.51986	-6.7142	-7.18696	-6.01841
argP	L50N	-0.766391	-3.66298	-5.57038	-6.17124	-5.3526
argP	L50V	-2.02943	-6.07801	-5.98542	-6.58628	-5.76763
argP	L51A	-0.125878	-3.07246	-6.95186	-7.46044	-7.14829
argP	L51C	-0.450889	-3.98491	-5.89231	-6.49317	-5.67452
argP	L51E	0.196735	-2.99324	-7.85457	-7.74698	-6.216
argP	L51G	-0.135315	-2.55241	-5.79398	-7.77725	-7.33848
argP	L51H	-0.105729	-3.03764	-7.39103	-8.58374	-5.20025
argP	L51K	-0.976043	-2.3199	-5.17851	-6.43348	-5.99471
argP	L51M	-0.964302	-2.65754	-5.98131	-6.45407	-6.0153
argP	L51N	-0.639168	-2.45554	-6.12106	-6.46572	-6.40683
argP	L51P	-0.36396	-3.10466	-6.84069	-7.31345	-6.87468
argP	L51Q	-0.296937	-2.22829	-6.20762	-6.63768	-6.90056
argP	L51R	-0.399902	-0.679853	-6.15471	-7.17121	-5.43788
argP	L51S	0.530637	-3.04386	-6.65797	-7.13073	-6.69196
argP	L51T	-1.3921	-1.64351	-6.24044	-6.7132	-6.27443
argP	L51W	-0.0594088	-2.83781	-6.43758	-6.91034	-6.47157
argP	L51Y	-3.51364	-1.83816	-4.8256	-5.17026	-5.11137
argP	M200A	0.957817	-4.31833	-7.10479	-7.57755	-5.76146
argP	M200C	0.309505	-4.33749	-8.15941	-8.63217	-6.54418
argP	M200D	0.65226	-3.68296	-5.30412	-7.42393	-6.98516
argP	M200E	0.363941	-4.67318	-6.10479	-8.57755	-7.13878
argP	M200F	1.21635	-5.23441	-6.04443	-7.17755	0.918228
argP	M200G	0.429105	-4.16562	-7.61597	-6.07777	-7.64996
argP	M200H	0.0703525	-3.26505	-6.84572	-7.31848	-6.38875
argP	M200I	0.66916	-5.87797	-4.12087	-5.45918	-5.69843
argP	M200K	-0.0773708	-3.66765	-5.42172	-5.89448	-5.45571
argP	M200L	0.74005	-4.7451	-7.0762	-8.27059	-5.68655
argP	M200M	0.204388	-5.17612	-7.37839	-6.844	-8.07523
argP	M200N	0.182668	-5.25376	-8.06442	-7.75902	-6.47119
argP	M200P	0.103175	-5.3163	-7.76263	-8.23539	-6.12336
argP	M200R	0.911587	-4.16333	-4.86675	-7.48961	-6.27451
argP	M200S	0.687844	-3.77674	-5.99211	-7.37416	-6.93539
argP	M200T	0.553092	-5.36484	-6.84069	-5.52312	-6.2289
argP	M200V	0.740487	-5.62519	-6.42681	-6.82271	-2.12356
argP	M200W	0.488784	-5.35212	-6.1789	-7.34471	-6.90594
argP	M200Y	0.464736	-6.36352	-5.14998	-6.62274	-6.18397
argP	M239C	0.0582714	-5.40052	-5.18698	-5.65974	-5.22097
argP	M239D	-1.73228	-3.70065	-5.36617	-5.71083	-5.65194
argP	M239E	-0.301595	-3.41565	-5.3116	-6.4953	-6.05653
argP	M239G	-1.56522	-3.4743	-5.84572	-6.31848	-5.87971
argP	M239H	-0.629001	-4.37376	-5.68698	-5.45075	-5.1386
argP	M239I	-0.246851	-5.70065	-4.36617	-5.71083	-5.65194
argP	M239L	-1.63917	-2.28562	-5.27306	-5.61772	-4.55883
argP	M239P	-1.02424	-2.48856	-6.42969	-6.36387	-6.46368
argP	M239Q	-1.05421	-3.28562	-4.95113	-5.29579	-5.2369
argP	M239R	-0.592203	-6.23933	-6.61635	-6.41554	-6.65034
argP	M239S	-0.639168	-4.09297	-5.75849	-6.10315	-6.04426
argP	M239T	-0.72163	-3.87058	-6.12106	-6.46572	-6.40683
argP	M239W	0.0527095	-5.40109	-5.06661	-5.41127	-5.35238
argP	M239Y	-0.417732	-4.35421	-5.84349	-6.31625	-5.87748
argP	M266A	0.135017	-5.93571	-5.72217	-6.19493	-5.75616
argP	M266F	-0.356827	-5.92119	-6.12924	-5.60724	-5.16323
argP	M266G	-0.183489	-4.82994	-6.49545	-6.84012	-6.78122
argP	M266H	-0.112784	-4.8791	-5.9014	-5.99282	-5.93539
argP	M266K	0.224211	-3.86611	-6.22875	-5.70151	-6.26274
argP	M266L	-0.463423	-5.75465	-6.16444	-6.6372	-5.61871
argP	M266M	0.341723	-5.94858	-5.6141	-4.95876	-5.89987
argP	M266N	0.0701378	-5.0434	-5.78955	-6.21961	-6.47059
argP	M266Q	-1.23863	-6.34451	-6.01003	-6.35469	-6.29579
argP	M266R	-2.55718	-3.97009	-5.40551	-5.87827	-5.4395
argP	M266S	0.530757	-4.70065	-5.36617	-5.71083	-5.65194
argP	M266V	-0.514053	-4.62673	-6.02602	-6.49878	-6.06001
argP	M266W	-1.43816	-4.12714	-6.09224	-5.8086	-6.12623
argP	M266Y	-2.18703	-4.986	-5.37624	-5.849	-4.76284
argP	N222G	0.700682	-4.70065	-5.36617	-5.71083	-4.65194
argP	N222K	0.682989	-5.84278	-5.62924	-6.102	-5.66323
argP	N222Q	0.135253	-5.80578	-5.59224	-5.43375	-5.62623
argP	N98A	0.596179	-6.88537	-6.79278	-7.39363	-6.57499
argP	N98C	-1.84103	-4.40395	-5.99047	-6.46323	-6.02446
argP	N98D	-0.161016	-5.66278	-5.44924	-5.922	-5.48323
argP	N98F	-0.3775	-4.23513	-7.01554	-7.4883	-7.04953
argP	N98G	-1.23964	-5.42417	-7.22217	-7.69493	-7.25616
argP	N98H	0.296782	-5.50374	-5.53015	-6.76296	-6.32419
argP	N98I	0.332953	-7.23608	-7.02254	-7.4953	-6.31164
argP	N98K	-0.573746	-5.88537	-5.79278	-6.39363	-5.57499
argP	N98N	-0.195931	-3.18067	-7.08028	-6.78016	-7.11427
argP	N98P	-0.404079	-3.86297	-6.57544	-7.0482	-6.60943
argP	N98R	-0.243149	-4.39326	-6.52948	-7.00224	-6.07943
argP	N98S	-1.08231	-3.38933	-6.1758	-6.64856	-5.72907
argP	N98T	-0.288763	-3.13685	-6.45977	-6.93253	-6.49376
argP	N98V	-3.67328	-6.39994	-6.30735	-6.90821	-6.08956
argP	N98W	-1.33112	-5.37439	-5.99772	-6.47048	-6.03171
argP	P108A	-1.05762	-7.03221	-6.93962	-7.54048	-6.72183
argP	P108C	-0.225066	-5.3926	-5.98131	-6.45407	-6.0153
argP	P108D	-0.733355	-4.66855	-5.71139	-5.11239	-6.489
argP	P108F	-1.32892	-5.04857	-6.97946	-7.45222	-7.01345
argP	P108G	-0.608864	-5.239	-5.75573	-6.22849	-5.78972
argP	P108H	-0.431498	-4.99438	-5.32212	-5.17059	-5.73198
argP	P108I	-1.58839	-7.12241	-7.02982	-7.63067	-4.81203
argP	P108K	-0.755325	-6.0133	-5.79976	-6.27252	-5.83375
argP	P108L	-0.794049	-4.46066	-5.69799	-6.17075	-5.73198
argP	P108M	-2.6553	-4.50042	-6.22875	-6.70151	-6.26274
argP	P108N	0.591175	-2.85563	-5.25573	-4.95608	-5.28972
argP	P108P	0.487414	-6.01803	-5.02087	-6.27725	-5.83848
argP	P108Q	0.129154	-5.75689	-6.56757	-7.91132	-7.47255
argP	P108R	-0.219001	-4.90567	-5.25573	-5.72849	-5.28972
argP	P108S	-0.741014	-6.21866	-6.49047	-6.96323	-6.52446
argP	P108T	-0.129668	-6.13526	-5.92172	-6.39448	-5.95571
argP	P108V	-0.214839	-7.28329	-5.10008	-7.54251	-7.10374
argP	P108W	-1.63609	-4.74144	-6.48131	-6.95407	-6.5153
argP	P108Y	-0.501665	-5.60755	-5.27306	-5.61772	-5.55883
argP	P241A	-0.00804934	-3.85648	-5.94538	-6.41813	-5.97936
argP	P241C	0.32376	-3.55102	-5.98131	-6.45407	-6.0153
argP	P241D	0.0636843	-4.24794	-6.15535	-6.7562	-5.93756
argP	P241F	-1.37613	-6.02258	-5.6881	-6.03276	-5.97387
argP	P241G	-0.52694	-5.74151	-6.95692	-7.42968	-6.99091
argP	P241H	-0.303615	-5.52273	-5.30919	-5.78195	-5.34318
argP	P241I	-0.477806	-5.0461	-6.21953	-6.69229	-6.25352
argP	P241L	-0.421482	-5.693	-5.47946	-5.95222	-5.51345
argP	P241M	-1.52002	-6.27201	-6.82196	-7.29472	-6.85595
argP	P241N	1.01496	-4.37175	-5.9014	-6.37416	-5.93539
argP	P241P	-0.0673283	-5.58977	-5.37624	-5.849	-5.41023
argP	P241Q	-0.206282	-2.50506	-5.79021	-6.26296	-5.82419
argP	P241R	-0.179737	-4.28562	-4.95113	-4.29579	-5.2369
argP	P241T	0.208829	-5.60755	-5.27306	-5.61772	-5.55883
argP	P241V	-0.707891	-4.09583	-6.68698	-7.15974	-6.72097
argP	P241W	-0.690868	-6.79542	-6.58188	-7.05464	-6.61587
argP	P241Y	-0.260537	-4.6082	-5.79021	-3.66764	-5.31473
argP	P49G	-4.37613	-5.02258	-4.6881	-5.03276	-4.97387
argP	P49M	0.761955	-5.62622	-7.06811	-7.54087	-7.1021
argP	P49Y	-0.169683	-5.40109	-4.06661	-5.41127	-5.35238
argP	P56A	0.421034	-4.49908	-5.59447	-9.45528	-6.8083
argP	P56C	0.441382	-3.90915	-6.73728	-7.58845	-4.68402
argP	P56D	0.38405	-4.71318	-6.01869	-8.53486	-6.6958
argP	P56E	0.575957	-4.19354	-7.73786	-8.21062	-7.77185
argP	P56F	0.56071	-4.326	-9.02452	-7.17107	-7.42381
argP	P56G	0.201148	-4.97151	-8.30331	-8.77607	-7.66561
argP	P56H	0.445473	-4.65218	-7.02677	-8.95251	-7.87389
argP	P56I	0.239333	-4.53105	-7.71036	-7.02634	-7.30128
argP	P56K	0.671957	-3.8897	-6.47402	-8.4673	-7.27902
argP	P56L	0.0607836	-5.61616	-7.83167	-7.8509	-7.86566
argP	P56M	0.432937	-4.39977	-8.70203	-7.35545	-6.26647
argP	P56N	0.0868716	-5.1055	-6.62017	-7.66615	-6.83401
argP	P56P	0.612416	-4.60032	-6.71754	-6.4069	-6.09476
argP	P56Q	0.0984368	-4.52162	-8.23348	-7.22373	-6.56392
argP	P56R	-0.101113	-4.72989	-7.61788	-6.20689	-5.99605
argP	P56S	0.472693	-5.32891	-5.2852	-6.00964	-5.38435
argP	P56T	0.151599	-3.83828	-6.89102	-6.44843	-6.92501
argP	P56V	0.408183	-4.67111	-6.30876	-7.70466	-7.42644
argP	P56W	0.246418	-4.05019	-6.89527	-9.23038	-6.08032
argP	P56Y	0.61738	-3.95312	-5.70631	-7.5897	-9.01357
argP	P57A	0.239909	-3.23955	-5.61098	-6.08374	-5.64497
argP	P57C	-1.72986	-3.77845	-5.68586	-6.28672	-5.46807
argP	P57E	-0.432717	-4.40109	-5.06661	-5.41127	-5.35238
argP	P57F	-2.44652	-5.09297	-5.75849	-6.10315	-6.04426
argP	P57G	-0.965193	-2.61368	-5.93758	-6.41034	-5.41144
argP	P57H	0.26671	-3.78775	-6.16729	-6.64005	-5.50464
argP	P57I	-1.06293	-3.61864	-6.66943	-7.14219	-6.70342
argP	P57K	-1.92867	-6.16009	-4.8256	-6.17026	-6.11137
argP	P57L	0.120013	-3.63556	-5.13523	-5.60799	-5.16922
argP	P57M	-0.568779	-4.02258	-4.6881	-5.03276	-4.97387
argP	P57N	-0.351353	-2.53745	-5.44485	-6.04571	-4.22706
argP	P57P	0.480689	-5.9863	-9.15112	-8.99459	-9.18511
argP	P57Q	-1.44952	-4.14722	-6.46828	-6.94104	-6.50227
argP	P57R	-4.63917	-5.28562	-4.95113	-5.29579	-5.2369
argP	P57S	-2.21751	-2.50296	-6.14852	-6.62128	-6.18251
argP	P57T	-1.86156	-2.28562	-5.75849	-6.10315	-6.04426
argP	P57V	-0.432717	-4.40109	-5.06661	-5.41127	-4.35238
argP	P57W	-0.485103	-2.26547	-7.23202	-7.70478	-6.5524
argP	P57Y	-0.94729	-3.40109	-5.06661	-5.41127	-5.35238
argP	P59A	0.841501	-5.4743	-5.26076	-5.73352	-4.6088
argP	P59C	-1.05421	-3.70065	-5.95113	-6.29579	-6.2369
argP	P59E	-4.25824	-2.98491	-5.89231	-6.49317	-5.67452
argP	P59F	-0.729865	-1.77845	-5.68586	-6.28672	-5.46807
argP	P59G	0.218905	-4.37992	-4.47498	-6.73352	-6.29475
argP	P59K	1.18377	-3.60456	-5.68503	-6.1151	-6.42501
argP	P59M	-1.71717	-5.94858	-5.6141	-5.95876	-5.89987
argP	P59N	-2.81078	-5.53745	-5.44485	-6.04571	-5.22706
argP	P59P	0.441347	-5.1942	-5.56648	-6.03924	-5.60047
argP	P59Q	-1.96869	-2.5543	-5.61098	-5.34941	-5.64497
argP	P59R	0.511391	-1.75955	-6.01003	-6.35469	-6.29579
argP	P59S	0.476074	-3.98286	-6.34125	-5.81401	-5.68056
argP	P59T	0.112164	-3.93944	-5.91569	-6.38845	-5.94968
argP	P59Y	-0.275652	-4.31521	-6.10167	-6.57443	-6.13566
argP	Q124A	0.0624026	-3.79675	-5.66444	-6.1372	-5.69843
argP	Q124C	0.715018	-2.96608	-6.75762	-4.7932	-6.79161
argP	Q124D	-0.501324	-3.44305	-6.28296	-6.75571	-6.31695
argP	Q124E	-1.07956	-0.779642	-4.95041	-5.95222	-5.51345
argP	Q124F	-0.224659	-5.93307	-5.71953	-6.19229	-5.05299
argP	Q124G	1.01869	-4.5725	-4.66366	-5.09372	-5.39295
argP	Q124H	-0.147064	-6.55479	-6.34125	-6.81401	-6.37524
argP	Q124I	-0.306013	-4.50018	-5.99772	-5.84242	-6.03171
argP	Q124K	-0.0347253	-3.57975	-5.95117	-5.73418	-5.98516
argP	Q124L	-0.902203	-6.45554	-6.12106	-6.46572	-6.40683
argP	Q124M	-0.639168	-5.09297	-5.75849	-6.10315	-6.04426
argP	Q124N	-2.40344	-4.30569	-6.34125	-6.81401	-5.68056
argP	Q124P	0.572205	-3.46814	-5.97946	-6.45222	-6.01345
argP	Q124Q	-1.62849	-5.68182	-5.46828	-5.94104	-5.50227
argP	Q124R	-0.45118	-4.54742	-7.0677	-7.54046	-6.40429
argP	Q124S	-1.12641	-3.49694	-6.94924	-7.422	-5.39784
argP	Q124T	-1.24923	-5.34278	-6.12924	-6.602	-6.16323
argP	Q124V	-1.70207	-4.51904	-6.02602	-6.49878	-5.4908
argP	Q124W	-1.15205	-4.75082	-6.4014	-6.87416	-6.43539
argP	Q124Y	0.670601	-3.8494	-5.99895	-7.01081	-6.57204
argP	Q147C	1.7234	-5.50801	-5.17352	-5.51819	-5.45929
argP	Q147D	0.558771	-4.78812	-5.45363	-5.79829	-5.7394
argP	Q147E	-0.741731	-3.9139	-4.68774	-5.78195	-5.34318
argP	Q147F	-1.35984	-4.97523	-6.23006	-6.70282	-6.26405
argP	Q147K	-0.130515	-4.05926	-5.84572	-6.31848	-3.20488
argP	Q147M	-0.168233	-2.58635	-6.2142	-6.68696	-6.24819
argP	Q147N	-1.00123	-6.0982	-6.60634	-7.0791	-6.64033
argP	Q147Q	-0.124759	-0.959886	-5.69799	-6.17075	-5.73198
argP	Q147R	-1.70609	-5.55905	-5.3052	-6.66251	-6.22374
argP	Q147T	0.950343	-3.32439	-5.88049	-6.35325	-4.41953
argP	Q147V	-1.16968	-2.40109	-5.06661	-5.41127	-5.35238
argP	Q147W	-1.07591	-3.94465	-5.37195	-5.84471	-5.40594
argP	Q147Y	-0.917059	-5.79182	-6.10167	-6.57443	-6.13566
argP	Q244A	-1.46924	-5.70065	-4.36617	-5.71083	-5.65194
argP	Q244C	0.452587	-6.0888	-7.2947	-7.76746	-5.98775
argP	Q244E	0.394489	-4.36834	-5.75303	-6.92981	-6.96714
argP	Q244F	-0.463487	-5.40882	-5.72744	-6.2002	-5.76143
argP	Q244G	0.0629974	-4.31971	-6.51984	-7.67484	-7.23607
argP	Q244H	-0.414	-3.45398	-5.24044	-5.7132	-5.27443
argP	Q244I	0.239118	-3.88775	-6.49047	-6.96323	-6.52446
argP	Q244K	-0.661476	-6.43597	-6.74044	-7.2132	-6.77443
argP	Q244L	0.820263	-2.70065	-4.95113	-5.29579	-5.2369
argP	Q244M	0.137365	-3.94837	-6.84349	-7.31625	-6.20335
argP	Q244N	0.50975	-6.5133	-6.29976	-6.77252	-6.33375
argP	Q244P	-0.246851	-5.70065	-5.36617	-5.71083	-5.65194
argP	Q244Q	0.163763	-4.08505	-4.66007	-7.82181	-4.88989
argP	Q244R	-0.608625	-4.18511	-6.71086	-6.18362	-6.22786
argP	Q244S	-0.348803	-4.00175	-6.06975	-6.54251	-4.28514
argP	Q244T	-0.972842	-6.39994	-6.30735	-6.90821	-6.08956
argP	Q244V	0.637672	-5.40109	-5.06661	-5.41127	-5.35238
argP	Q244W	-0.96108	-5.38663	-5.70344	-5.29019	-5.73743
argP	Q244Y	-0.767192	-4.50374	-5.29021	-5.76296	-5.32419
argP	Q32A	0.515271	-3.24569	-5.63012	-6.02602	-7.23607
argP	Q32C	-2.63917	-1.96369	-6.53609	-5.88076	-6.82186
argP	Q32D	0.729288	-2.0133	-4.98856	-5.41862	-5.83375
argP	Q32E	-0.190168	-1.78735	-6.16444	-6.6372	-6.19843
argP	Q32G	0.478423	-2.80036	-5.2862	-6.50568	-6.06691
argP	Q32H	-0.861561	-4.50801	-5.17352	-5.51819	-5.45929
argP	Q32I	0.364591	-2.78497	-5.76212	-6.65557	-6.2168
argP	Q32K	0.272234	-2.59579	-6.86548	-7.33824	-6.20694
argP	Q32L	-1.58769	-1.2633	-5.66444	-6.1372	-3.95495
argP	Q32M	0.381471	-2.88825	-7.01201	-7.48477	-7.046
argP	Q32N	-0.669482	-3.26786	-5.13523	-5.60799	-5.16922
argP	Q32P	-0.0296404	-2.12028	-5.89102	-6.36378	-5.92501
argP	Q32Q	-0.68455	-4.47933	-5.82804	-7.05464	-6.61587
argP	Q32R	-0.428385	-3.32561	-5.27094	-6.37416	-5.38886
argP	Q32S	1.32498	-5.59403	-5.38049	-4.22028	-5.41448
argP	Q32T	-0.450865	-0.938447	-6.3644	-6.83716	-6.39839
argP	Q32V	-0.134176	-1.68691	-6.61635	-5.47668	-6.65034
argP	Q32W	-0.831813	-4.28562	-4.95113	-5.29579	-5.2369
argP	Q32Y	-1.19171	-1.83816	-4.8256	-5.17026	-5.11137
argP	R130A	-1.27049	-4.51136	-6.57947	-6.27177	-6.61346
argP	R130C	-0.818553	-3.81586	-5.66444	-6.1372	-5.69843
argP	R130D	-0.283567	-3.90307	-7.11674	-7.58949	-5.37712
argP	R130E	-0.756396	-4.2136	-7.41113	-7.88388	-7.44511
argP	R130F	-0.407299	-2.48856	-5.7878	-6.26056	-5.82179
argP	R130G	0.00197472	-3.80162	-6.92771	-6.85205	-6.53991
argP	R130H	-1.76746	-5.87797	-5.66444	-6.1372	-5.69843
argP	R130I	-0.499696	-3.87983	-7.44852	-7.92128	-5.75299
argP	R130K	-0.205696	-5.66169	-7.05782	-4.65768	-6.46338
argP	R130L	-0.674227	-3.73192	-7.8789	-5.59442	-7.91289
argP	R130M	-1.88858	-5.49886	-6.89415	-6.61232	-6.92814
argP	R130N	-0.486283	-2.32748	-7.18663	-7.65939	-6.69015
argP	R130P	-0.474703	-4.73751	-6.19701	-7.52055	-7.08178
argP	R130Q	-0.315367	-3.00534	-7.07705	-6.68613	-7.11104
argP	R130R	-0.456202	-4.63534	-6.71754	-7.1903	-5.75153
argP	R130S	-1.35135	-5.66298	-5.57038	-6.17124	-5.3526
argP	R130T	-0.860719	-3.80461	-7.51497	-8.71191	-5.90631
argP	R130V	-0.118558	-4.78795	-6.58619	-7.01625	-6.36623
argP	R130W	-1.43242	-4.0701	-6.34349	-6.81625	-6.37748
argP	R130Y	-0.375388	-1.17629	-6.57947	-7.05223	-5.89541
argP	R134A	0.852685	-3.70065	-5.36617	-5.71083	-4.65194
argP	R134C	1.23361	-5.77845	-5.68586	-6.28672	-5.46807
argP	R134D	0.146943	-6.87151	-6.65797	-7.13073	-6.69196
argP	R134F	-1.35135	-5.66298	-5.57038	-6.17124	-5.3526
argP	R134G	-0.543998	-6.07801	-5.98542	-6.58628	-5.76763
argP	R134S	-0.469243	-4.70065	-5.36617	-5.71083	-5.65194
argP	R134T	-1.86593	-5.39994	-6.30735	-6.90821	-6.08956
argP	R134W	-2.46924	-5.70065	-5.36617	-5.71083	-5.65194
argP	R134Y	-0.370746	-4.96007	-5.52602	-5.99878	-5.56001
argP	R17R	-5.15871	-5.88537	-5.79278	-6.39363	-5.57499
argP	R19C	-1.00343	-5.53745	-5.44485	-6.04571	-5.22706
argP	R19D	0.849847	-2.25047	-7.38893	-6.79756	-5.79612
argP	R19F	-0.784282	-5.34278	-5.12924	-5.602	-5.16323
argP	R19H	0.170289	-5.9743	-5.76076	-6.23352	-3.14917
argP	R19I	0.730844	-0.506667	-6.12924	-6.602	-6.16323
argP	R19L	-0.46683	-1.9711	-5.68586	-6.28672	-5.46807
argP	R19M	-3.81078	-5.53745	-5.44485	-6.04571	-5.22706
argP	R19P	0.230565	-3.02387	-5.92172	-6.39448	-5.95571
argP	R19Q	0.0271584	-5.39994	-5.30735	-5.90821	-5.08956
argP	R19S	-0.971744	-4.78812	-4.45363	-4.79829	-5.7394
argP	R19W	0.772684	-1.2836	-5.03202	-6.10799	-5.66922
argP	R19Y	-0.296924	-3.05653	-5.29021	-5.76296	-5.32419
argP	R232C	-0.0542057	-2.43762	-4.6881	-5.03276	-4.97387
argP	R232D	0.106259	-2.78812	-5.45363	-5.79829	-4.7394
argP	R232E	-1.19171	-4.16009	-4.8256	-5.17026	-5.11137
argP	R232G	-0.754645	-4.40109	-5.06661	-5.41127	-5.35238
argP	R232H	0.114517	-4.07051	-5.46828	-5.94104	-5.50227
argP	R232L	1.12637	-4.60755	-4.27306	-4.61772	-5.55883
argP	R232M	-0.0542057	-5.40109	-5.06661	-5.41127	-5.35238
argP	R232R	-0.94729	-5.40109	-5.06661	-5.41127	-5.35238
argP	R232V	-1.22582	-5.53745	-5.44485	-6.04571	-5.22706
argP	R232W	-0.764699	-5.87058	-5.53609	-4.88076	-5.82186
argP	R232Y	-0.699277	-3.88537	-5.79278	-6.39363	-5.57499
argP	R23A	-1.54929	-7.36342	-6.27082	-7.87168	-7.05304
argP	R23C	-0.865191	-3.7192	-5.89727	-6.37003	-5.93126
argP	R23D	-4.67328	-5.39994	-5.30735	-5.90821	-5.08956
argP	R23I	-1.15871	-4.88537	-3.79278	-6.39363	-5.57499
argP	R23N	0.0527095	-5.40109	-5.06661	-5.41127	-5.35238
argP	R23P	-0.376134	-2.02258	-4.6881	-5.03276	-4.97387
argP	R23Q	0.421863	-1.58202	-5.76076	-6.23352	-5.79475
argP	R23R	-1.05421	-3.50801	-6.17352	-6.51819	-5.45929
argP	R23V	-2.05421	-2.28562	-4.95113	-5.29579	-5.2369
argP	R23W	-0.0511183	-3.04529	-6.12924	-5.97161	-6.16323
argP	R23Y	-0.0984719	-2.03133	-5.06648	-5.53924	-5.10047
argP	R265C	1.07491	-6.07801	-5.98542	-6.58628	-5.76763
argP	R265I	0.211287	-5.28001	-5.06648	-5.53924	-5.10047
argP	R265S	0.486363	-2.83816	-5.8256	-6.17026	-5.11137
argP	R265Y	1.24535	-3.40109	-5.06661	-5.41127	-5.35238
argP	R53A	0.498043	-3.33694	-6.71487	-7.18763	-6.74886
argP	R53C	0.558117	-4.11928	-7.15085	-7.54676	-7.33591
argP	R53D	0.242219	-4.12948	-7.73116	1.02901	1.53695
argP	R53E	0.269026	-4.61614	-7.85048	-8.99563	-6.81198
argP	R53F	0.198722	-4.78494	-6.9719	-7.98653	-6.40486
argP	R53G	0.191673	-5.59523	-6.99216	-6.95601	-7.81695
argP	R53H	0.726313	-4.88564	-8.88591	-8.72053	-6.18115
argP	R53I	0.431394	-3.49639	-7.45716	-7.92992	-7.49115
argP	R53K	0.181125	-5.28795	-7.61213	-7.46664	-7.64612
argP	R53L	0.354572	-4.33723	-7.68613	-9.1162	-7.21751
argP	R53M	0.0626626	-4.93784	-8.10045	-9.02454	-5.75101
argP	R53N	0.458321	-4.81721	-7.12345	-7.51935	-6.51948
argP	R53P	0.550747	-4.61357	-8.04708	-6.75459	-6.88022
argP	R53Q	0.94439	-4.0354	-7.298	-9.50697	-7.4941
argP	R53R	0.578792	-3.54891	-4.52636	-6.95407	-5.73537
argP	R53S	0.396005	-1.68509	-6.50668	-6.97944	-6.54067
argP	R53T	0.129368	-4.31382	-8.20547	-8.67823	-8.23946
argP	R53V	0.309171	-4.62364	-7.76214	-6.60986	-7.88006
argP	R53W	0.482739	-4.43128	-7.47127	-7.92441	-7.44491
argP	R53Y	0.0185159	-5.16531	-8.97688	-7.35688	-6.6223
argP	R58A	0.324306	-5.02258	-4.6881	-5.03276	-4.97387
argP	R58C	0.393253	-2.57512	-4.8256	-5.17026	-5.11137
argP	R58D	-1.38286	-3.64855	-6.44924	-6.922	-6.48323
argP	R58F	-0.351353	-4.39994	-5.30735	-5.90821	-5.08956
argP	R58G	-1.63917	-3.28562	-4.95113	-5.29579	-5.2369
argP	R58L	-0.847755	-6.40109	-6.06661	-6.41127	-6.35238
argP	R58M	0.529152	-3.6456	-6.38554	-7.56064	-6.40694
argP	R58N	0.0962249	-4.19538	-7.09324	-6.5233	-6.28664
argP	R58P	-0.409333	-1.53145	-5.92172	-6.39448	-5.24443
argP	R58Q	1.2653	-3.60806	-5.06648	-4.74958	-5.10047
argP	R58R	0.0765939	-3.92409	-6.15289	-6.62565	-6.18688
argP	R58S	-0.831813	-4.28562	-4.95113	-5.29579	-5.2369
argP	R58T	0.703889	-4.96714	-8.12415	-6.13343	-6.57791
argP	R58V	0.373913	-4.21148	-6.37195	-4.5334	-5.65728
argP	R58Y	-0.122873	-3.59051	-6.34125	-6.81401	-5.73659
argP	S101A	-0.967163	-5.36956	-6.69799	-7.17075	-6.73198
argP	S101C	-0.417378	-5.84392	-6.24045	-6.63635	-5.35172
argP	S101D	-0.694163	-5.53344	-6.80212	-7.23218	-7.5429
argP	S101E	-0.50342	-4.23343	-6.38261	-6.85537	-5.81311
argP	S101F	-0.838851	-3.98032	-7.72184	-8.1946	-7.05398
argP	S101G	-0.128779	-5.02125	-7.24044	-7.7132	-7.27443
argP	S101H	-1.48886	-5.53745	-5.44485	-6.04571	-5.22706
argP	S101I	-1.11293	-3.24309	-7.45692	-7.92968	-7.49091
argP	S101K	-0.93241	-2.36945	-6.70479	-7.17755	-4.71646
argP	S101L	-1.74818	-5.15163	-6.02851	-7.45499	-7.01622
argP	S101M	-1.54436	-4.14734	-6.76076	-6.74108	-6.79475
argP	S101N	-0.746264	-4.30155	-6.67297	-8.14573	-7.70696
argP	S101P	-0.187876	-4.26324	-7.63467	-7.66365	-5.24669
argP	S101Q	-0.371297	-4.30578	-6.09224	-6.565	-6.12623
argP	S101R	-2.25824	-4.98491	-5.89231	-6.49317	-5.67452
argP	S101S	-0.624307	-3.98008	-7.54881	-8.71569	-8.27692
argP	S101T	0.406811	-4.81208	-6.02894	-5.56916	-6.63253
argP	S101V	-1.73342	-4.5834	-4.95713	-7.34793	-6.90916
argP	S101W	-0.883204	-4.29654	-3.53995	-6.77725	-6.33848
argP	S101Y	-0.626027	-3.08474	-6.74493	-7.21769	-6.77892
argP	S223E	-4.63917	-2.28562	-4.95113	-5.29579	-4.2369
argP	S223K	-0.791171	-6.02258	-5.6881	-6.03276	-5.97387
argP	S223N	0.431221	-2.70065	-5.6881	-6.03276	-4.97387
argP	S224A	-0.573746	-5.88537	-5.79278	-6.39363	-5.57499
argP	S224I	-2.2766	-5.50801	-5.17352	-5.51819	-5.45929
argP	S224M	-4.81078	-5.53745	-5.44485	-6.04571	-5.22706
argP	S224N	-1.74367	-6.47033	-6.37774	-6.9786	-4.15995
argP	T104A	0.125253	-5.06293	-5.88971	-6.99268	-5.83977
argP	T104C	-0.579921	-4.4011	-6.64043	-6.19369	-4.84724
argP	T104D	-0.19935	-6.24794	-6.15535	-6.7562	-5.93756
argP	T104E	-0.472244	-4.53049	-7.14043	-7.03268	-6.54821
argP	T104F	0.055367	-4.61905	-5.40551	-5.87827	-5.4395
argP	T104G	0.0846764	-5.34357	-5.99792	-7.42963	-7.11748
argP	T104H	0.0297847	-6.72022	-6.50668	-6.14154	-6.54067
argP	T104I	-1.05421	-5.02258	-4.6881	-5.03276	-4.97387
argP	T104K	-0.336308	-6.79301	-6.57947	-7.05223	-6.61346
argP	T104L	-0.693586	-4.05954	-5.33676	-5.80952	-5.37075
argP	T104M	-0.648789	-5.27738	-7.31386	-7.78662	-7.34785
argP	T104N	-0.19412	-4.90271	-4.64886	-6.102	-5.66323
argP	T104P	-0.36208	-3.78633	-7.98223	-8.45499	-6.53283
argP	T104Q	0.921023	-4.52659	-4.63974	-7.48565	-6.39066
argP	T104R	-0.697172	-5.9891	-4.7785	-7.44291	-6.15586
argP	T104S	-0.608641	-4.997	-7.441	-7.91376	-7.47499
argP	T104T	-1.15454	-6.01776	-5.7639	-7.00654	-5.56777
argP	T104V	-0.143262	-6.09318	-6.34349	-5.86375	-6.37748
argP	T104W	-1.08102	-4.12516	-6.60167	-7.07443	-5.98922
argP	T104Y	-0.15756	-3.75026	-6.12169	-4.20751	-6.15568
argP	T129A	-0.0287864	-4.52976	-6.31345	-8.46936	-7.40165
argP	T129C	-0.883048	-3.19984	-7.22696	-7.65702	-8.04865
argP	T129D	0.0914941	-5.13707	-7.18281	-4.31642	-6.54671
argP	T129E	-0.924752	-2.66884	-6.54146	-7.01421	-6.57545
argP	T129F	-0.180673	-1.79976	-6.19388	-6.66664	-6.22787
argP	T129G	-0.494187	-4.47105	-6.87677	-7.34953	-6.91076
argP	T129H	0.288715	-4.86836	-6.99682	-7.46958	-6.42272
argP	T129I	-0.0113827	-3.60094	-5.18656	-7.90295	-7.46418
argP	T129L	-0.510369	-4.07287	-6.77496	-6.20502	-7.62266
argP	T129M	-0.51902	-5.41515	-6.97389	-7.44665	-6.40322
argP	T129N	-1.0606	-4.12223	-5.15485	-7.22216	-6.78339
argP	T129P	-0.589899	-5.95336	-8.04082	-8.51358	-8.07481
argP	T129Q	0.0170273	-2.84407	-6.92956	-5.74139	-5.70506
argP	T129R	-0.0684037	-5.06144	-8.14319	-7.79523	-8.17718
argP	T129S	0.0282565	-5.78812	-5.45363	-5.79829	-5.7394
argP	T129T	0.273648	-5.02315	-7.28296	-7.75571	-5.94458
argP	T129V	-0.351353	-5.66298	-5.57038	-6.17124	-5.3526
argP	T129W	-0.161155	-2.49355	-6.26038	-6.69044	-6.96418
argP	T129Y	-0.600814	-5.66278	-5.44924	-5.922	-5.48323
argP	T54A	0.243615	-3.9908	-6.36223	-6.83499	-6.39622
argP	T54C	0.162318	-5.37524	-8.892	-8.60223	-7.92599
argP	T54D	0.811853	-3.89916	-6.06131	-8.04046	-7.60169
argP	T54E	0.28665	-4.90011	-6.93319	-8.14573	-7.70696
argP	T54F	0.754525	-4.03903	-8.89655	-5.8383	-3.66623
argP	T54G	0.823737	-4.39053	-6.95692	-6.58004	-6.99091
argP	T54H	0.690732	-4.69077	-6.55085	-7.16718	-6.4732
argP	T54I	0.236685	-4.45131	-6.5329	-6.46987	-5.97059
argP	T54K	0.224825	-5.10794	-6.8356	-8.58537	-4.27539
argP	T54L	0.543296	-5.02482	-7.12791	-8.451	-7.36765
argP	T54M	0.545669	-4.7618	-8.96129	-7.70954	-7.49869
argP	T54N	0.329056	-6.41677	-0.847777	-9.34189	-7.15623
argP	T54P	0.53945	-2.94813	-5.78189	-9.28334	-8.14085
argP	T54Q	0.641073	-4.72526	-5.7064	-7.17835	-8.33093
argP	T54R	0.896993	-6.31051	-7.09697	-5.83259	-7.13096
argP	T54S	0.7104	-1.32021	-5.37195	-4.99507	-5.40594
argP	T54T	0.917075	-4.87816	-6.24365	-7.71641	-7.27764
argP	T54V	0.344805	-4.87546	-7.33224	-7.01625	-6.36623
argP	T54W	0.238416	-4.35519	-6.48124	-7.83606	-7.52391
argP	T54Y	0.570884	-3.97199	-7.49685	-7.25969	-7.09226
argP	T60A	-2.16968	-1.59374	-5.06661	-5.41127	-5.35238
argP	T60D	-0.971744	-5.78812	-5.45363	-5.79829	-5.7394
argP	T60H	-0.0230364	-1.75998	-6.64852	-7.12128	-6.68251
argP	T60I	-1.79117	-0.700655	-4.6881	-5.03276	-4.97387
argP	T60L	0.0430426	-5.76092	-6.14852	-6.62128	-6.18251
argP	T60P	-0.610965	-2.41111	-5.18698	-5.65974	-5.22097
argP	T60R	-1.70865	-3.33077	-6.57544	-7.0482	-6.60943
argP	T60S	-1.43059	-4.66105	-5.19799	-5.67075	-5.23198
argP	T60T	-0.81974	-5.78812	-5.45363	-5.79829	-5.7394
argP	T60W	0.858398	-2.87548	-5.06987	-5.37074	-5.66323
argP	T60Y	1.28092	-2.39994	-5.30735	-5.90821	-5.08956
argP	V113D	-1.2766	-3.09297	-5.75849	-6.10315	-6.04426
argP	V113F	-0.791171	-3.02258	-4.6881	-5.03276	-4.97387
argP	V113K	-0.791171	-5.02258	-4.6881	-5.03276	-4.97387
argP	V113Q	-0.351353	-6.07801	-5.98542	-6.58628	-5.76763
argP	V113S	-2.08832	-5.39994	-5.30735	-5.90821	-5.08956
argP	V113T	-0.514852	-4.88537	-6.79278	-7.39363	-6.57499
argP	V113V	-1.037	-4.87098	-6.06154	-6.5343	-6.09553
argP	V113Y	0.0685287	-5.9742	-5.15392	-6.61687	-6.1781
argP	V125C	-1.04203	-4.91273	-6.45501	-6.92777	-6.489
argP	V125D	0.117803	-3.68767	-6.88261	-7.35537	-6.9166
argP	V125E	-0.56421	-5.01386	-4.76	-6.1372	-5.69843
argP	V125F	0.431221	-4.02258	-4.6881	-5.03276	-4.97387
argP	V125G	-0.248239	-6.55622	-6.85402	-7.32678	-5.6461
argP	V125H	0.519673	-4.02367	-5.79717	-6.96323	-6.52446
argP	V125I	-0.888753	-3.64769	-7.10634	-7.5791	-6.61316
argP	V125K	0.895611	-4.18671	-5.59224	-5.43375	-5.62623
argP	V125L	-0.117665	-1.21103	-5.24573	-6.5343	-6.09553
argP	V125M	0.189952	-3.63556	-5.13523	-5.60799	-5.16922
argP	V125N	-3.37613	-5.02258	-4.6881	-5.03276	-4.97387
argP	V125P	-0.122656	-6.78165	-5.63157	-6.06163	-6.6021
argP	V125Q	-1.12258	-5.13228	-7.09579	-7.56855	-7.12978
argP	V125R	-0.565169	-3.66179	-7.40346	-7.87622	-7.43745
argP	V125S	-0.758058	-5.95398	-5.74044	-6.2132	-5.77443
argP	V125T	-0.561517	-5.28101	-6.37195	-6.84471	-6.40594
argP	V125V	-0.281434	-4.25071	-6.53292	-7.00568	-5.70256
argP	V125W	-0.849424	-5.13526	-6.92172	-7.39448	-6.95571
argP	V125Y	0.106259	-2.78812	-5.45363	-5.79829	-4.7394
argP	V144A	-0.363491	-4.4082	-5.72513	-6.92393	-6.48516
argP	V144C	-0.742887	-4.19082	-6.34794	-6.8207	-4.83362
argP	V144D	-1.32941	-3.03023	-5.96072	-6.43348	-5.99471
argP	V144E	-0.0288178	-4.97694	-4.48133	-5.78195	-5.34318
argP	V144F	-1.1719	-6.90329	-6.68975	-7.16251	-6.72374
argP	V144G	-2.05421	-5.28562	-4.95113	-5.29579	-5.2369
argP	V144H	-1.25332	-1.74644	-5.63523	-6.10799	-5.66922
argP	V144I	-1.63814	-4.4126	-5.56975	-6.04251	-5.60374
argP	V144K	-0.556706	-1.32869	-5.45363	-5.79829	-4.7394
argP	V144L	0.262635	-4.47199	-5.74044	-6.2132	-5.77443
argP	V144M	-0.580907	-5.64119	-6.7878	-6.64413	-6.82179
argP	V144N	-1.33754	-2.39609	-6.12924	-6.602	-6.16323
argP	V144P	-0.336989	-2.89415	-5.35896	-5.23638	-5.39295
argP	V144Q	0.704786	-0.494204	-5.06661	-5.41127	-5.35238
argP	V144R	-1.15624	-2.19927	-6.42172	-6.89448	-6.45571
argP	V144T	0.0597868	-3.48916	-5.84794	-6.3207	-5.35322
argP	V144V	0.333542	-4.16309	-3.87698	-5.98477	-5.546
argP	V144W	-3.05421	-2.70065	-5.36617	-5.71083	-5.65194
argP	V144Y	0.158133	-1.55788	-5.11571	-6.17075	-5.73198
argP	V221K	0.40036	-3.45554	-6.12106	-6.46572	-5.40683
argP	V221N	-1.79117	-5.02258	-4.6881	-5.03276	-4.97387
argP	V221P	-0.494778	-5.94858	-5.6141	-5.95876	-5.89987
argP	V221V	0.608759	-5.28562	-4.95113	-5.29579	-5.2369
argP	V293C	0.267722	-4.70065	-5.36617	-6.71083	-6.65194
argP	V293G	-2.57777	-6.22422	-5.88973	-6.23439	-6.1755
argP	V293H	0.79606	-2.89913	-7.78296	-6.88069	-7.15192
argP	V293L	0.225902	-5.50801	-5.17352	-5.51819	-5.45929
argP	V293N	0.927804	-5.20445	-6.3185	-6.19292	-6.35249
argP	V293Y	-0.670877	-3.63925	-4.88973	-6.23439	-6.1755
argP	V52L	-4.81078	-4.53745	-5.44485	-6.04571	-5.22706
argP	V55A	0.469736	-4.81269	-6.29532	-6.67658	-7.08603
argP	V55C	0.0347534	-5.42272	-7.20918	-7.68194	-7.24317
argP	V55D	0.924712	-3.33463	-6.95692	-5.39859	-6.11147
argP	V55E	0.571655	-5.66413	-6.29021	-6.76296	-6.32419
argP	V55F	0.472048	-5.16364	-8.10844	-7.52895	-5.91869
argP	V55G	0.861631	-6.25218	-6.99833	-7.42839	-2.08517
argP	V55H	0.261568	-5.87372	-8.91825	-8.93155	-6.01587
argP	V55I	1.10114	-4.91725	-5.93315	-6.31441	-8.31967
argP	V55K	0.229465	-4.00031	-6.33142	-7.59064	-5.4873
argP	V55L	0.434154	-4.89127	-7.52948	-7.35006	-6.78466
argP	V55M	0.621417	-5.46023	-5.88254	-6.11645	-7.26373
argP	V55N	-0.0293219	-5.08601	-6.34343	-7.3723	-7.06796
argP	V55P	0.462238	-4.56236	-7.312	-8.51982	-8.08105
argP	V55Q	0.73261	-4.92528	-7.47358	-7.86949	-7.51571
argP	V55R	0.311946	-4.672	-6.15082	-7.58109	-8.26894
argP	V55S	1.00132	-4.25778	-7.8518	-8.24344	-6.16417
argP	V55T	0.544797	-4.91938	-6.18117	-6.71887	-6.89295
argP	V55V	0.27163	-4.72954	-9.39824	-8.16127	-8.83122
argP	V55W	0.410792	-5.40742	-7.77885	-7.48095	-6.81283
argP	V55Y	0.781275	-4.94517	-6.24136	-5.97305	-6.98323
argP	V97C	-0.170082	-6.20787	-7.99433	-7.75324	-5.72044
argP	V97D	-1.25121	-3.86097	-5.30919	-5.78195	-5.34318
argP	V97E	-1.39096	-3.0125	-6.08269	-6.55545	-6.11668
argP	V97F	-0.452406	-3.91038	-7.66967	-6.50583	-8.47132
argP	V97G	-0.841249	-2.74617	-6.84905	-7.32181	-6.88304
argP	V97H	-0.583342	-3.86104	-6.12924	-4.694	-6.16323
argP	V97I	-1.26162	-7.17046	-6.41909	-7.42968	-6.99091
argP	V97K	-1.08738	-2.73223	-6.91921	-7.39197	-6.3053
argP	V97L	-2.49478	-5.94858	-6.6141	-6.95876	-6.89987
argP	V97M	-0.293005	-4.94638	-6.42671	-6.89947	-6.4607
argP	V97N	-0.541643	-2.15599	-5.84125	-6.31401	-5.87524
argP	V97P	-0.315659	-5.29623	-6.08269	-6.55545	-6.11668
argP	V97Q	-0.410354	-2.74959	-6.53034	-6.22374	-5.88373
argP	V97R	-1.42646	-3.04872	-6.40449	-5.30307	-5.63084
argP	V97S	-0.537228	-5.13948	-6.65289	-7.12565	-5.13533
argP	V97T	-1.98771	-5.67426	-5.46072	-5.93348	-5.49471
argP	V97V	-1.68395	-1.98122	-5.03669	-6.34471	-5.90594
argP	V97W	-1.03495	-4.74595	-6.31502	-6.78778	-6.34901
argP	W105A	0.0243386	-5.98917	-5.77563	-6.24839	-5.02618
argP	W105C	-1.48608	-5.68484	-6.18975	-6.66251	-6.22374
argP	W105D	-0.407983	-2.98579	-5.7304	-7.15557	-6.7168
argP	W105E	-0.784933	-4.19284	-7.04821	-7.52097	-7.0822
argP	W105F	-0.630807	-2.37513	-5.95117	-5.78034	-5.98516
argP	W105G	-1.8995	-4.03623	-5.69799	-5.79574	-5.73198
argP	W105H	-0.23324	-4.74051	-7.50311	-7.97587	-7.5371
argP	W105I	-2.35759	-6.65112	-6.43758	-6.91034	-6.07811
argP	W105K	-1.80823	-5.66471	-5.63745	-6.92393	-6.48516
argP	W105M	-1.64033	-3.79374	-7.03292	-7.50568	-5.41108
argP	W105N	0.257292	-7.10037	-7.88683	-7.34824	-7.03609
argP	W105P	0.273325	-3.46155	-5.47946	-5.95222	-5.51345
argP	W105Q	-0.770907	-3.80557	-6.37195	-6.84471	-6.40594
argP	W105R	-0.452465	-6.14748	-6.51466	-6.98742	-6.54865
argP	W105S	-1.59233	-5.31751	-6.84794	-7.3207	-6.88193
argP	W105T	-0.681997	-4.91263	-6.4014	-7.87416	-7.43539
argP	W105V	-1.80427	-6.01626	-6.80272	-7.27548	-6.83671
argP	W105W	-0.60468	-4.62029	-7.3124	-7.21615	-5.06863
argP	W105Y	-1.34629	-3.34278	-6.12924	-6.602	-6.16323
argP	Y164A	-1.51364	-5.16009	-4.8256	-5.17026	-5.11137
argP	Y164D	-0.486542	-5.44708	-6.73707	-8.0046	-6.94335
argP	Y164H	-1.46924	-2.70065	-5.36617	-5.71083	-5.65194
argP	Y164I	0.258126	-4.63526	-4.7055	-5.89448	-5.45571
argP	Y164K	-5.05179	-5.77845	-5.68586	-6.28672	-5.46807
argP	Y164L	0.562466	-4.60755	-5.27306	-5.61772	-5.55883
argP	Y164M	-0.0542057	-4.09297	-5.75849	-6.10315	-6.04426
argP	Y164P	-2.63917	-1.47826	-4.95113	-5.29579	-5.2369
argP	Y164S	0.360832	-5.28562	-4.95113	-5.29579	-5.2369
argP	Y289A	-1.63917	-5.60755	-5.27306	-3.61772	-3.55883
argP	Y289C	0.360769	-5.63526	-5.42172	-5.89448	-5.45571
argP	Y289D	1.02325	-5.15891	-5.94538	-6.41813	-5.97936
argP	Y289E	-1.33431	-5.78812	-5.45363	-5.79829	-5.7394
argP	Y289F	-1.16968	-5.40109	-4.06661	-5.41127	-5.35238
argP	Y289H	-6.0084	-6.65485	-6.32037	-6.66503	-6.60613
argP	Y289I	-0.621028	-5.93504	-6.23397	-6.11125	-6.26796
argP	Y289K	0.182969	-7.04521	-6.83167	-7.30443	-5.24694
argP	Y289L	-1.99447	-6.93571	-6.72217	-7.19493	-6.75616
argP	Y289P	-2.24054	-3.30198	-5.90551	-6.37827	-5.9395
argP	Y289Q	0.0869195	-2.97269	-6.14411	-6.61687	-3.98053
argP	Y289T	-0.245051	-6.24646	-5.27477	-6.50568	-6.06691
argP	Y289V	-0.0026445	-5.5227	-5.99047	-6.46323	-6.02446
argT	A112C	0.0421436	-5.84565	-7.51773	-7.08213	-6.15884
argT	A112E	0.335105	-5.99637	-4.85994	-6.17257	-6.37971
argT	A112F	0.553997	-6.76175	-5.92743	-7.02097	-6.5822
argT	A112G	0.5587	-5.41153	-5.19799	-5.67075	-5.23198
argT	A112H	-0.41163	-7.16663	-5.33369	-7.42585	-6.98708
argT	A112I	0.822015	-4.92853	-6.24674	-6.6768	-6.31777
argT	A112L	0.0414259	-6.10456	-5.89102	-6.36378	-5.17485
argT	A112M	0.381893	-4.78812	-4.45363	-5.79829	-5.7394
argT	A112N	-0.650957	-4.10591	-6.19799	-6.67075	-6.23198
argT	A112P	1.11572	-5.28562	-4.95113	-5.29579	-5.2369
argT	A112Q	1.83332	-3.02258	-4.6881	-5.03276	-4.97387
argT	A112R	0.320984	-6.09403	-5.88049	-6.35325	-5.91448
argT	A112W	0.213581	-4.98672	-6.85677	-6.64149	-6.89076
argT	A146A	0.945794	-4.02258	-4.6881	-5.03276	-4.97387
argT	A146C	-0.720087	-4.83351	-2.69297	-4.15031	-5.37075
argT	A146D	1.81652	-3.55049	-5.72744	-6.2002	-5.76143
argT	A146E	-0.212004	-3.73955	-5.52602	-5.23613	-5.56001
argT	A146F	0.391274	-3.26264	-5.46072	-5.93348	-5.49471
argT	A146G	0.225902	-4.50801	-5.17352	-5.51819	-5.45929
argT	A146H	-0.122776	-3.29704	-5.33293	-5.60724	-5.95571
argT	A146I	1.49664	-5.39994	-4.30735	-5.90821	-5.08956
argT	A146L	1.23122	-4.74301	-5.52948	-6.00224	-5.00893
argT	A146M	-2.08832	-5.39994	-5.30735	-5.90821	-5.08956
argT	A146S	-0.251818	-5.88537	-5.79278	-6.39363	-5.57499
argT	A146T	-1.05421	-5.50801	-5.17352	-5.51819	-5.45929
argT	A146Y	-1.15374	-3.60755	-5.27306	-5.61772	-5.55883
argT	A163C	0.268396	-6.4782	-7.02948	-7.50224	-6.34227
argT	A163E	-0.285531	-5.45554	-6.12106	-6.46572	-6.40683
argT	A163F	-0.601375	-4.16081	-7.19044	-7.6632	-6.62739
argT	A163G	-1.15374	-6.60755	-6.27306	-5.61772	-6.55883
argT	A163H	0.00719486	-6.22422	-4.88973	-6.23439	-6.1755
argT	A163I	-0.414549	-6.33674	-6.1232	-5.90337	-5.59123
argT	A163L	0.624998	-5.02571	-6.29976	-6.77252	-5.77315
argT	A163M	-0.256357	-6.15387	-5.90001	-7.09596	-6.65719
argT	A163N	0.652169	-3.47964	-5.25068	-7.21833	-6.25522
argT	A163P	-0.702779	-5.0099	-5.98315	-6.45591	-6.01714
argT	A163Q	-3.86156	-5.50801	-5.17352	-5.51819	-5.45929
argT	A163R	0.220442	-4.65268	-5.9014	-6.37416	-5.38886
argT	A163S	1.12637	-5.60755	-5.27306	-5.61772	-5.55883
argT	A163T	-0.303814	-6.68877	-6.43491	-6.86497	-6.50567
argT	A163V	0.584718	-6.29941	-6.04556	-7.25328	-6.81451
argT	A163W	1.05188	-4.18758	-5.94924	-6.422	-5.56862
argT	A163Y	-0.673281	-5.98491	-5.89231	-6.49317	-5.67452
argT	A186C	-1.2766	-3.50801	-5.17352	-5.51819	-4.45929
argT	A186E	0.413196	-3.73025	-6.10167	-5.73152	-5.77186
argT	A186F	1.20456	-4.22149	-5.84572	-6.31848	-5.87971
argT	A186H	-0.910298	-5.76678	-5.55324	-5.31092	-5.58723
argT	A186K	0.573826	-5.16009	-4.8256	-5.17026	-5.11137
argT	A186Q	-1.31724	-5.28562	-4.95113	-5.29579	-5.2369
argT	A186R	-4.51364	-5.16009	-4.8256	-5.17026	-5.11137
argT	A186S	-1.46359	-5.69669	-5.48315	-5.95591	-5.51714
argT	A186V	-2.51364	-5.16009	-4.8256	-5.17026	-5.11137
argT	A37A	-1.86593	-6.39994	-6.30735	-6.90821	-6.08956
argT	A37C	0.49677	-3.53663	-5.44924	-5.922	-5.48323
argT	A37E	-4.51364	-5.16009	-4.8256	-5.17026	-5.11137
argT	A37K	1.25246	-5.94858	-5.6141	-5.95876	-5.89987
argT	A37N	-4.51364	-5.16009	-4.8256	-5.17026	-5.11137
argT	A37Q	0.753149	-5.28562	-4.95113	-5.29579	-5.2369
argT	A37T	0.562809	-3.92938	-5.88049	-5.57975	-5.91448
argT	A37V	1.33248	-5.72555	-4.51201	-5.98477	-5.546
argT	A37Y	-0.0883188	-5.39994	-5.30735	-5.90821	-5.08956
argT	D113A	-1.35135	-5.39994	-2.30735	-5.90821	-5.08956
argT	D113C	-0.464118	-6.36914	-6.6772	-6.25522	-4.92857
argT	D113D	0.707635	-6.22422	-5.88973	-5.23439	-6.1755
argT	D113E	1.71133	-5.02258	-4.6881	-5.03276	-4.97387
argT	D113F	0.14938	-4.76678	-5.55324	-6.026	-5.58723
argT	D113G	0.0877646	-5.25085	-4.99699	-6.33172	-5.89295
argT	D113H	-0.235876	-5.66298	-5.57038	-6.17124	-5.3526
argT	D113K	0.801404	-3.50801	-5.75849	-6.10315	-6.04426
argT	D113M	1.32425	-3.34278	-4.4032	-5.602	-5.16323
argT	D113N	0.543011	-6.617	-5.64266	-6.87622	-6.43745
argT	D113P	-0.635848	-6.26175	-6.04821	-6.52097	-6.0822
argT	D113Q	-0.31724	-5.28562	-4.95113	-5.29579	-5.2369
argT	D113R	1.13407	-5.39994	-5.30735	-4.90821	-5.08956
argT	D113S	0.753149	-5.28562	-4.95113	-5.29579	-5.2369
argT	D113T	-0.0542057	-5.40109	-5.06661	-4.41127	-5.35238
argT	D183C	-0.83678	-5.88537	-5.79278	-6.39363	-5.57499
argT	D183M	-0.49647	-5.70401	-5.49047	-5.96323	-5.52446
argT	D183N	0.115719	-3.70065	-5.36617	-5.71083	-5.65194
argT	D183T	-2.51364	-5.16009	-4.8256	-5.17026	-5.11137
argT	D183V	-0.501665	-5.60755	-5.27306	-5.61772	-5.55883
argT	D183Y	-0.791171	-6.02258	-5.6881	-6.03276	-5.97387
argT	D33A	0.655243	-5.44147	-6.4895	-7.91956	-5.1938
argT	D33C	0.221573	-7.93917	-7.72563	-8.19839	-7.75962
argT	D33D	0.496153	-7.09562	-6.88208	-6.65837	-6.91607
argT	D33E	0.372783	-5.701	-8.86734	-9.09634	-6.97772
argT	D33F	0.336346	-3.54491	-8.49727	-2.32931	-2.63839
argT	D33G	0.159506	-6.55926	-6.34572	-6.81848	-5.56566
argT	D33H	0.0440939	-4.96421	-6.53979	-7.63352	-8.68517
argT	D33I	0.367825	-5.47748	-8.22363	-7.2361	-6.28811
argT	D33K	0.593364	-5.53111	-7.3254	-6.22333	-6.01249
argT	D33L	0.181925	-4.82046	-7.20189	-8.52788	-8.08911
argT	D33M	0.473102	-4.35333	-8.06545	-8.53821	-6.57285
argT	D33N	0.224994	-4.83876	-8.37383	-8.84659	-5.76097
argT	D33P	-0.0876931	-5.67333	-7.78325	-8.89813	-7.98803
argT	D33Q	-0.115852	-7.02496	-5.89189	-6.94829	-8.42167
argT	D33R	0.591536	-3.96901	-8.19096	-6.16354	-7.55214
argT	D33S	0.521829	-4.52846	-8.51905	-8.99181	-7.01238
argT	D33T	0.21146	-7.99771	-7.78417	-7.43738	-7.81816
argT	D33V	0.497986	-3.42847	-5.3636	-6.92613	-6.73141
argT	D33W	0.559284	-0.142112	-5.70141	-7.44822	-5.77048
argT	D33Y	0.540426	-6.54736	-5.30128	-6.42222	-6.11007
argT	D52G	0.276678	-5.53745	-5.44485	-6.04571	-5.22706
argT	D73A	0.0757261	-6.32452	-6.11098	-6.58374	-6.14497
argT	D73C	0.454513	-6.72555	-6.51201	-6.98477	-6.546
argT	D73D	0.196302	-5.27888	-4.97895	-6.36094	-7.34639
argT	D73E	0.647487	-4.51962	-5.3464	-6.59596	-6.15719
argT	D73F	1.36459	-5.60399	-5.29485	-5.72491	-6.06347
argT	D73H	0.443299	-5.73176	-6.10479	-6.57755	-5.59582
argT	D73I	1.33139	-4.90567	-5.25573	-5.72849	-3.79673
argT	D73K	-1.63917	-5.87058	-5.53609	-5.88076	-5.82186
argT	D73L	0.637851	-4.49805	-5.99772	-6.47048	-6.03171
argT	D73M	0.724771	-5.85695	-3.63292	-6.93253	-6.49376
argT	D73P	0.866512	-5.83949	-6.42172	-6.89448	-6.45571
argT	D73Q	1.64326	-3.86197	-5.13523	-5.60799	-5.16922
argT	D73R	0.380553	-5.71126	-5.49772	-5.97048	-5.53171
argT	D73S	0.788066	-5.4872	-6.1232	-6.59596	-6.15719
argT	D73T	0.598813	-5.4499	-5.8185	-6.29126	-5.85249
argT	D73W	-0.161121	-5.50801	-5.17352	-5.51819	-5.45929
argT	D73Y	0.558615	-6.69577	-5.69517	-6.95499	-6.51622
argT	D75A	0.505703	-5.66278	-5.44924	-5.922	-5.48323
argT	D75D	0.528398	-7.49922	-7.28568	-5.96663	-5.16104
argT	D75E	-0.352636	-5.00635	-5.68503	-6.86378	-6.42501
argT	D75F	1.27668	-5.53745	-5.44485	-6.04571	-5.22706
argT	D75H	0.461252	-6.61957	-6.36571	-7.54576	-7.10699
argT	D75I	0.350253	-7.93273	-7.01113	-6.44057	-7.12904
argT	D75K	0.434753	-6.32452	-6.11098	-5.68274	-6.14497
argT	D75L	0.491345	-3.59051	-6.34125	-6.04874	-5.73659
argT	D75M	0.808329	-5.87223	-5.65869	-6.13145	-4.45455
argT	D75N	0.372948	-6.79591	-7.15289	-6.04928	-6.65997
argT	D75P	0.50136	-7.4436	-7.23006	-7.70282	-7.26405
argT	D75Q	-0.0552129	-6.46927	-6.25573	-6.72849	-6.28972
argT	D75R	0.182908	-5.88491	-6.3345	-6.80726	-6.36849
argT	D75T	0.615174	-6.31521	-5.34298	-6.57443	-6.13566
argT	D75W	0.952222	-4.53836	-6.47946	-5.15152	-6.51345
argT	D75Y	0.18026	-4.78812	-6.45363	-6.79829	-6.7394
argT	E145A	0.286831	-5.60755	-5.27306	-5.61772	-5.55883
argT	E145C	-0.572496	-4.65701	-6.66444	-6.38505	-5.99061
argT	E145D	0.940174	-4.95936	-5.42172	-5.89448	-5.45571
argT	E145F	-0.108296	-5.87797	-5.66444	-6.1372	-5.69843
argT	E145G	-0.26389	-6.07801	-5.98542	-6.58628	-5.76763
argT	E145H	-0.765582	-5.9743	-5.76076	-5.44926	-5.79475
argT	E145K	0.0948852	-3.32759	-6.11098	-6.58374	-6.14497
argT	E145L	-0.372914	-6.27508	-6.06154	-6.5343	-6.09553
argT	E145M	-0.456736	-6.42774	-4.55832	-4.95422	-6.24819
argT	E145P	0.118881	-5.3926	-5.98131	-6.45407	-4.4406
argT	E145Q	0.825361	-3.34049	-5.56716	-6.68696	-6.24819
argT	E145R	-0.492296	-5.4114	-5.76076	-6.23352	-5.79475
argT	E145T	-0.107411	-4.70289	-5.19799	-4.8791	-3.63493
argT	E145V	-0.523691	-5.87058	-5.53609	-5.88076	-5.82186
argT	E145W	0.318075	-5.33255	-4.02015	-8.04981	-5.76833
argT	E145Y	-0.58472	-5.40109	-5.06661	-5.41127	-5.35238
argT	E184C	1.1268	-5.07974	-5.51201	-5.98477	-4.9438
argT	E184D	-0.556706	-5.78812	-5.45363	-5.79829	-5.7394
argT	E184F	-0.601326	-5.64565	-6.08269	-6.55545	-6.11668
argT	E184L	-5.35135	-6.07801	-5.98542	-6.58628	-5.76763
argT	E184T	-0.244438	-5.77845	-5.68586	-6.28672	-5.46807
argT	E184V	-0.513637	-2.16009	-4.8256	-5.17026	-5.11137
argT	E184W	0.385077	-2.27608	-5.12924	-4.83327	-5.16323
argT	E184Y	1.79497	-5.78059	-5.50365	-6.69493	-4.01934
argT	F105A	-0.357181	-4.67259	-5.95117	-6.42393	-5.42204
argT	F105C	0.760239	-6.55864	-6.22415	-6.56881	-5.50992
argT	F105D	0.071729	-3.54171	-7.69543	-8.16819	-6.11166
argT	F105E	0.430202	-4.9468	-7.43044	-7.9032	-7.46443
argT	F105F	0.141746	-5.73254	-7.03786	-7.43213	-7.72062
argT	F105G	0.135412	-4.81008	-5.35799	-7.44104	-7.00227
argT	F105H	0.640778	-5.20946	-5.99592	-6.46868	-5.36802
argT	F105I	0.298856	-4.92086	-6.51101	-6.94108	-5.81981
argT	F105K	0.63385	-5.87058	-5.53609	-5.88076	-5.82186
argT	F105L	-0.446523	-6.09297	-5.75849	-6.10315	-6.04426
argT	F105M	0.189886	-6.68052	-6.56887	-6.85673	-7.19843
argT	F105N	0.62358	-3.24916	-5.79976	-6.27252	-5.83375
argT	F105P	0.924265	-3.63175	-5.29021	-5.76296	-5.32419
argT	F105Q	-0.206209	-5.02258	-4.6881	-5.03276	-4.97387
argT	F105R	0.731787	-7.01448	-6.80095	-6.70541	-5.94327
argT	F105S	-0.216795	-6.02273	-5.80919	-6.28195	-5.84318
argT	F105T	1.1186	-5.82101	-5.56716	-5.99722	-6.24819
argT	F105V	0.931561	-5.37604	-5.84444	-7.12274	-6.68397
argT	F105W	0.484477	-6.22565	-6.59011	-7.02017	-7.44359
argT	F105Y	1.10334	-5.40109	-5.06661	-5.41127	-5.35238
argT	F213C	-0.558075	-5.34278	-5.12924	-5.602	-5.16323
argT	F213W	-0.58472	-5.40109	-5.06661	-5.41127	-5.35238
argT	F39A	0.7895	-4.11913	-5.67297	-5.65507	-5.70696
argT	F39C	-4.67328	-5.39994	-5.30735	-5.90821	-5.08956
argT	F39F	-1.92867	-4.16009	-4.8256	-5.17026	-5.11137
argT	F39G	-0.194246	-5.86782	-6.44538	-6.91813	-6.47936
argT	F39I	0.112126	-5.03802	-5.51201	-5.98477	-5.546
argT	F39L	-0.206209	-5.02258	-4.6881	-5.03276	-4.97387
argT	F39N	-0.067767	-5.96674	-5.7532	-6.22596	-5.78719
argT	F39P	0.704491	-6.10456	-5.89102	-6.36378	-5.92501
argT	F39S	0.134843	-4.63526	-5.42172	-5.89448	-5.45571
argT	F39V	0.680598	-5.24971	-8.1835	-6.11645	-8.21749
argT	F39W	-0.639168	1.85189	-5.27306	-5.61772	-5.55883
argT	F74C	1.53131	-5.74646	-5.53292	-6.00568	-5.56691
argT	F74D	0.500779	-4.92903	-5.47946	-5.46587	-5.51345
argT	F74E	0.431221	-4.60755	-5.27306	-5.61772	-4.55883
argT	F74F	0.613291	-4.48149	-5.88472	-6.35748	-5.91871
argT	F74H	0.906071	-5.3682	-5.79976	-5.50127	-5.83375
argT	F74I	-0.691636	-4.50801	-5.17352	-2.93322	-5.45929
argT	F74K	1.26772	-5.70065	-5.36617	-5.71083	-5.65194
argT	F74L	0.587461	-5.76353	-4.50982	-6.73226	-4.62759
argT	F74M	0.534027	-6.43503	-5.23894	-7.33172	-6.29909
argT	F74N	-1.05421	-5.02258	-4.6881	-5.03276	-4.97387
argT	F74P	1.14507	-4.60399	-6.02948	-6.50224	-6.06347
argT	F74Q	0.652027	-6.61847	-7.15071	-5.73165	-7.1847
argT	F74R	0.489064	-5.8238	-6.07947	-6.55223	-6.11346
argT	F74T	0.308969	-3.76165	-6.7142	-7.18696	-6.74819
argT	F74V	0.530757	-5.02258	-4.6881	-4.03276	-4.97387
argT	F74W	-0.547717	-5.87797	-5.66444	-6.1372	-5.69843
argT	F74Y	1.02644	-5.81521	-3.498	-5.41734	-5.63566
argT	G141D	1.4778	-4.81521	-5.60167	-6.07443	-5.10519
argT	G141E	0.798967	-6.24646	-5.4463	-6.50568	-5.56422
argT	G141F	0.939392	-6.44479	-5.77194	-7.2447	-6.80593
argT	G141G	0.541886	-4.66704	-6.62181	-7.05187	-7.39295
argT	G141H	0.608759	-6.28562	-5.95113	-6.29579	-6.2369
argT	G141I	1.26386	-5.49522	-5.94924	-6.422	-5.98323
argT	G141K	0.381893	-5.78812	-5.45363	-5.79829	-5.7394
argT	G141L	0.119308	-6.81521	-6.60167	-6.07443	-6.63566
argT	G141M	0.910096	-4.00213	-6.74493	-5.6824	-6.77892
argT	G141N	1.01393	-5.08748	-4.30716	-6.7826	-7.08723
argT	G141P	1.36543	-5.8494	-6.3254	-6.79816	-4.87905
argT	G141Q	0.973187	-6.50059	-6.97389	-6.6768	-7.00788
argT	G141R	0.865548	-4.24339	-6.1232	-6.59596	-6.15719
argT	G141S	0.161523	-6.65485	-6.32037	-6.66503	-6.60613
argT	G141T	0.889211	-2.81613	-5.06661	-4.41127	-4.35238
argT	G141V	2.16112	-4.06148	-5.84794	-5.64271	-5.88193
argT	G141W	0.832604	-5.02906	-6.05324	-6.526	-6.08723
argT	G141Y	1.02671	-4.40109	-6.06661	-6.41127	-6.35238
argT	G214T	0.216302	-5.68182	-5.46828	-5.94104	-5.50227
argT	G216A	0.00629145	-6.45526	-6.24172	-6.71448	-6.27571
argT	G216C	0.217114	-5.08799	-5.16141	-6.1372	-5.69843
argT	G216D	0.58614	-6.4904	-6.27686	-6.05475	-6.31085
argT	G216E	0.788615	-6.05703	-5.10036	-6.31625	-5.87748
argT	G216F	0.423406	-4.88308	-5.46828	-5.94104	-5.50227
argT	G216G	0.463745	-5.4743	-5.26076	-5.73352	-5.29475
argT	G216H	0.37531	-6.64805	-7.21953	-7.69229	-7.25352
argT	G216I	0.0370412	-4.75553	-4.99393	-7.102	-6.66323
argT	G216K	-0.22544	-6.28583	-5.72217	-6.46203	-6.02911
argT	G216L	0.811674	-5.21771	-6.65797	-7.13073	-4.99029
argT	G216M	0.211495	-4.41102	-7.02894	-7.459	-6.78487
argT	G216N	0.232026	-6.94098	-5.18634	-7.2002	-6.76143
argT	G216P	-0.0874939	-6.14727	-7.6044	-8.07716	-6.92411
argT	G216Q	0.619259	-5.48055	-4.35799	-6.44104	-6.00227
argT	G216R	0.209433	-5.78259	-7.01992	-7.49268	-6.51371
argT	G216S	-0.0327892	-4.31811	-6.01201	-5.92261	-6.046
argT	G216T	-0.283674	-6.81802	-7.22184	-7.6946	-5.82308
argT	G216V	0.867845	-5.1398	-5.15497	-6.2002	-5.76143
argT	G216W	0.744765	-6.50374	-6.29021	-6.76296	-6.32419
argT	G216Y	-0.173516	-5.15173	-5.83566	-6.26572	-6.5822
argT	G218A	0.0391708	-4.9743	-5.76076	-6.23352	-5.79475
argT	G218D	0.308364	-6.50801	-6.17352	-6.51819	-6.45929
argT	G218G	0.407639	-5.77845	-5.68586	-6.28672	-5.46807
argT	G218H	-0.153741	-4.60755	-5.27306	-5.61772	-5.55883
argT	G218I	-0.295214	-5.40109	-5.06661	-5.41127	-5.35238
argT	G218K	0.198375	-3.55828	-5.60174	-6.69229	-6.25352
argT	G218L	0.685632	-6.24646	-6.03292	-6.50568	-6.06691
argT	G218N	-0.243447	-4.86197	-6.13523	-6.60799	-6.16922
argT	G218P	0.247999	-5.18629	-5.6232	-6.09596	-5.65719
argT	G218Q	-3.63917	-5.28562	-4.95113	-5.29579	-5.2369
argT	G218R	0.513547	-5.15927	-5.53292	-6.00568	-5.56691
argT	G218S	-0.274636	-4.40806	-5.56648	-6.03924	-5.60047
argT	G218T	0.293718	-4.16009	-4.8256	-5.17026	-5.11137
argT	G218V	-0.266321	-5.28279	-5.02894	-6.0713	-5.63253
argT	G218W	0.958885	-4.82868	-4.4072	-5.67075	-5.23198
argT	G218Y	-0.20865	-6.1522	-5.51223	-6.84471	-6.40594
argT	I78A	-0.630133	-4.55437	-7.03292	-7.50568	-6.39269
argT	I78C	0.0424119	-5.05791	-4.28835	-6.84897	-7.21749
argT	I78D	-0.0711781	-6.0725	-5.85896	-6.33172	-5.89295
argT	I78E	0.882749	-4.56542	-6.37195	-6.32841	-6.40594
argT	I78F	-0.888587	-3.87787	-5.57493	-4.36828	-6.30962
argT	I78G	-0.500298	-6.01802	-5.73191	-7.75328	-7.31451
argT	I78H	-0.286104	-4.40806	-5.56648	-5.41624	-5.60047
argT	I78I	-0.0218598	-5.56508	-7.35154	-7.14184	-7.38553
argT	I78K	-0.380003	-0.239347	-7.04821	-5.71055	-7.0822
argT	I78L	0.594136	-3.35066	-6.62924	-7.102	-6.66323
argT	I78M	-0.308681	-5.0549	-7.78387	-8.25663	-7.81786
argT	I78N	-0.66549	-5.54889	-7.33535	-7.17229	-6.86015
argT	I78Q	-0.446475	-5.995	-5.86537	-6.29543	-5.77184
argT	I78R	-0.555603	-5.31207	-6.76076	-7.23352	-6.13712
argT	I78S	0.267722	-6.50801	-6.17352	-6.51819	-6.45929
argT	I78T	-0.147536	-5.31172	-6.53976	-7.01252	-6.17578
argT	I78V	-0.816172	-5.00361	-5.74809	-7.64636	-7.02495
argT	I78W	-0.194967	-4.30026	-7.27102	-7.74378	-7.30501
argT	I78Y	-0.286433	-4.88454	-6.88204	-6.38575	-7.53126
argT	I90A	0.674767	-2.4087	-8.59392	-7.33131	-7.62791
argT	I90C	0.33012	-5.84664	-5.99554	-8.74616	-6.80623
argT	I90D	0.493351	-5.22767	-7.52581	-7.95587	-7.64373
argT	I90E	0.0534137	-5.47758	-6.38049	-5.53824	-6.41448
argT	I90F	0.997698	-4.32518	-8.00446	-6.7593	-7.31066
argT	I90G	0.482943	-7.09729	-5.84344	-8.06619	-7.62742
argT	I90H	0.415134	-7.12384	-5.96776	-7.39782	-7.08567
argT	I90I	0.801404	-6.09297	-4.75849	-6.10315	-6.04426
argT	I90K	0.290186	-4.62546	-6.38261	-3.65584	-6.4166
argT	I90L	0.514718	-5.55007	-5.43726	-6.96347	-6.12481
argT	I90M	1.13153	-5.27508	-6.06154	-6.05948	-6.09553
argT	I90N	0.72654	-4.62276	-5.72236	-8.46568	-6.9545
argT	I90P	0.974492	-4.47179	-4.60741	-7.73101	-7.29224
argT	I90Q	0.505657	-6.9904	-5.35989	-7.38809	-7.07594
argT	I90R	0.761242	-5.81653	-7.46114	-6.29713	-6.71548
argT	I90S	0.346049	-8.37259	-7.40261	-8.63181	-5.19304
argT	I90T	0.400258	-5.71126	-5.49772	-5.97048	-5.01243
argT	I90V	0.411759	-5.997	-5.14385	-6.91376	-4.48363
argT	I90W	0.751534	-3.79726	-6.21898	-7.65768	-5.78486
argT	I90Y	0.821115	-5.94081	-5.6547	-7.05519	-7.37216
argT	I95A	0.126099	-4.1447	-5.87195	-6.34471	-5.90594
argT	I95C	0.735903	-1.51704	-6.80272	-7.27548	-6.17827
argT	I95D	0.938315	-5.4575	-7.12595	-8.17222	-6.7629
argT	I95E	0.210824	-6.01803	-5.02087	-6.27725	-5.83848
argT	I95F	0.197412	-5.70713	-6.99048	-7.42054	-7.76176
argT	I95G	0.442015	-5.86362	-5.79272	-7.89337	-7.58123
argT	I95H	0.218813	-6.28562	-2.95113	-6.29579	-6.2369
argT	I95I	1.25169	-3.85091	-6.9593	-6.64417	-6.99329
argT	I95K	1.4264	-3.79573	-2.0174	-7.29126	-2.1319
argT	I95L	0.739698	-5.37285	-7.35701	-8.77577	-6.48325
argT	I95M	0.846142	-5.95543	-6.70158	-7.78778	-7.34901
argT	I95N	1.77658	-4.29857	-4.61039	-6.02707	-5.46168
argT	I95P	0.80753	-5.27593	-7.69242	-8.12248	-6.07022
argT	I95Q	0.597249	-5.26808	-6.21741	-8.11226	-5.84945
argT	I95R	0.286288	-6.03894	-6.8254	-6.89148	-6.85939
argT	I95S	0.690436	-4.35563	-6.90346	-7.37622	-5.13247
argT	I95T	0.408795	-6.20401	-4.99047	-6.46323	-3.93704
argT	I95V	0.684542	-5.87205	-7.57239	-6.54924	-7.12417
argT	I95W	0.442226	-5.37247	-7.29619	-8.76895	-6.28637
argT	I95Y	0.367323	-5.50864	-7.54331	-8.21607	-6.71312
argT	L139A	1.26788	-6.72555	-6.51201	-6.25594	-5.06204
argT	L139C	0.850704	-4.2759	-7.06237	-6.80831	-7.09636
argT	L139D	1.07197	-5.36956	-3.66312	-6.17075	-5.23362
argT	L139E	0.0949426	-5.58786	-5.51051	-6.602	-6.16323
argT	L139F	0.721954	-6.00031	-6.53292	-7.00568	-6.56691
argT	L139G	1.45811	-3.58901	-5.33516	-5.63145	-4.72396
argT	L139H	1.18752	-6.11141	-6.91376	-5.73204	-6.15571
argT	L139I	0.889842	-6.15544	-6.65869	-5.47224	-6.11974
argT	L139K	1.06112	-1.79243	-6.71754	-6.69872	-6.75153
argT	L139L	1.57856	-5.56318	-5.90346	-4.22447	-5.93745
argT	L139M	1.00895	-5.40692	-6.75049	-5.02341	-7.42108
argT	L139N	0.943666	-3.58487	-5.83676	-6.30952	-5.87075
argT	L139P	1.12889	-2.09929	-7.20918	-7.68194	-5.75725
argT	L139Q	1.35006	-6.40742	-5.62774	-6.0578	-6.22787
argT	L139R	0.443159	-1.27752	-6.2142	-6.68696	-6.24819
argT	L139S	1.2548	-6.23822	-6.60479	-6.2413	-6.63878
argT	L139T	1.56527	-4.55437	-5.27477	-5.70484	-6.06691
argT	L139V	0.95227	-7.67474	-7.4612	-7.93396	-6.97591
argT	L139W	0.619625	-0.504387	-6.67846	-7.91668	-6.47791
argT	L139Y	1.14628	-3.75397	-5.40203	-5.8321	-5.51995
argT	L181A	0.517734	-5.17067	-7.63836	-8.72501	-7.75627
argT	L181C	0.319992	-5.47433	-3.84256	-9.5069	-6.06842
argT	L181D	0.228967	-6.39423	-6.75957	-8.05419	-7.90942
argT	L181E	0.343757	-6.94441	-8.32826	-7.80102	-6.84336
argT	L181F	-0.0222699	-6.22082	-8.13928	-6.29989	-6.79263
argT	L181G	0.111335	-6.25128	-8.28915	-9.51871	-8.40707
argT	L181H	0.468335	-5.20688	-7.33139	-7.80415	-7.36538
argT	L181I	0.280582	-5.50892	-6.44811	-6.82937	-6.66194
argT	L181K	0.103148	-0.405311	-7.73457	-8.16463	-8.53632
argT	L181L	-0.0942757	-6.3999	-6.09997	-9.0484	-6.94231
argT	L181M	0.115217	-7.52907	-8.90781	-7.72253	-7.9418
argT	L181N	-0.172573	-6.67433	-8.59273	-9.06549	-7.8786
argT	L181P	0.114941	-6.02417	-7.90889	-9.97873	-7.0729
argT	L181Q	0.482392	-5.21966	-6.24242	0.920606	-8.30129
argT	L181R	0.323166	-5.50364	-8.44844	-9.06898	-6.6082
argT	L181S	-0.0747481	-5.96757	-7.71962	-5.60497	-7.76266
argT	L181T	0.30733	-5.30098	-7.26635	-7.02262	-7.45141
argT	L181V	-0.0919232	-6.94687	-8.91354	-7.62665	-7.94753
argT	L181W	0.149219	-5.55925	-6.38037	-1.55062	-2.33155
argT	L181Y	0.063632	-4.88883	-8.85598	-6.93775	-8.28324
argT	L77A	-0.545964	-5.48315	-7.85457	-6.8827	-6.36112
argT	L77C	-0.376134	-5.02258	-4.6881	-5.03276	-4.97387
argT	L77F	-0.519869	-6.55864	-6.22415	-6.56881	-5.50992
argT	L77G	-1.11452	-5.85507	-5.86268	-8.11429	-7.67552
argT	L77H	-0.797974	-6.34278	-5.4032	-6.602	-6.16323
argT	L77I	0.487975	-3.73262	-6.44246	-6.91522	-5.65615
argT	L77K	-0.198033	-6.67765	-6.50442	-6.16477	-7.27571
argT	L77L	-1.13818	-4.8269	-7.24749	-7.72025	-7.28148
argT	L77M	-0.20678	-5.99709	-5.80542	-6.95407	-6.5153
argT	L77N	-0.48517	-4.5725	-7.3363	-6.41668	-6.0686
argT	L77P	-0.698062	-3.02258	-6.01003	-6.35469	-6.29579
argT	L77Q	0.16255	-5.96544	-6.56237	-7.03513	-5.8295
argT	L77R	-0.769751	-5.82452	-5.61098	-6.08374	-5.64497
argT	L77S	-0.297298	-5.29115	-7.32375	-8.04134	-8.35774
argT	L77T	-0.212446	-5.21949	-6.44591	-7.5421	-7.10333
argT	L77V	-0.387453	-5.89149	-6.46072	-6.93348	-5.66833
argT	L77W	-0.573746	-3.88537	-5.79278	-6.39363	-5.57499
argT	L77Y	-0.17622	-5.90271	-6.12924	-6.602	-6.16323
argT	L93A	0.327152	-5.63526	-5.42172	-5.89448	-5.45571
argT	L93C	0.929162	-4.75133	-7.58249	-8.05525	-7.61648
argT	L93D	0.71955	-6.53636	-7.78003	-7.21009	-7.89795
argT	L93E	0.486084	-6.77168	-6.48557	-7.84329	-7.53115
argT	L93F	0.953258	-5.80828	-7.10167	-7.57443	-6.4609
argT	L93G	0.904878	-4.7021	-7.83605	-8.26611	-7.05959
argT	L93H	1.0329	0.116195	-5.07654	-6.00136	-5.45241
argT	L93I	0.622323	-5.76923	-7.41826	-7.84832	-7.12117
argT	L93K	0.857839	-2.39456	-6.2026	-3.79328	-6.41713
[truncated: 8,532 more rows]
