# Supplementary material for: Deep scanning lysine metabolism in Escherichia coli
Source: Mol Syst Biol. 2018 Nov 26;14(11):e8371. doi: 10.15252/msb.20188371 (PMC6254735; doi:10.15252/msb.20188371)
Supplement: Supplementary file 5 — Dataset EV3 [file MSB-14-e8371-s005.xls]

## Sheet: Description
Description of Dataset EV3
This table contains 3 tabs.
In the first tab ("Parent_Strain_SNPs"), we list all SNPs identified in the whole genome sequencing of our parent strain E. coli K-12 substr. MG1655. These SNPs were filtered out from the sequencing analyses for the selected strains (remaining two tabs in this Dataset).
In the second tab ("48hr_ALE_SNPs"), we list all SNPs identified in the 9 individual colonies sequenced under 48 hours of AEC selection.
In the third tab ("5days_ALE_SNPs"), we list all SNPs identified in the 6 individual colonies sequenced under 5 days of AEC selection.

## Sheet: Parent_Strain_SNPs
Strain ID	Mean Genome Coverage	Position	Reference	Mutation	QUAL	Depth	Frequency	Genomic Context
Parent_Strain	72.4X	258673	A	[AGGCCCGTATATT]	217	13	1	variation in mobile element inserted in RNA polymerase holoenzyme assembly factor (crl) gene
Parent_Strain	72.4X	258675	C	[G]	33.42	13	1	variation in mobile element inserted in RNA polymerase holoenzyme assembly factor (crl) gene
Parent_Strain	72.4X	258675	C	[CAGGCCCGTATATTCG]	225	13	1	variation in mobile element inserted in RNA polymerase holoenzyme assembly factor (crl) gene
Parent_Strain	72.4X	1299502	A	[ATAATCAATTGTTAAATT]	78	20	0.846154	variation in mobile element.
Parent_Strain	72.4X	1299503	G	[GAATCAATTGTTAAATTATT]	99	19	0.846154	variation in mobile element.
Parent_Strain	72.4X	1300691	T	[TTGGTAGAGGAAAG]	108	25	0.857143	variation in mobile element.
Parent_Strain	72.4X	1300692	C	[CGGTAGAGGAAAGT]	117	24	1	variation in mobile element.
Parent_Strain	72.4X	1300693	C	[CACTGCCTTTGGTAGAGGAAAGTG]	108	25	1	variation in mobile element.
Parent_Strain	72.4X	1979269	C	[CACAAAACACTCAATTACTTA, CTCAATTACTTA]	34.6591	17	1	variation in mobile element.
Parent_Strain	72.4X	1979270	CCA	[CAAACACTCAATTACTTAACA, CCAAAACACTCAATTACTTAACA]	97	20	1	variation in mobile element.
Parent_Strain	72.4X	2173358	CCAC	[CC]	84	54	0.947368	galactitol-specific PTS enzyme IIC component (gatC)
Parent_Strain	72.4X	2173360	ACCCC	[ACC]	225	53	1	galactitol-specific PTS enzyme IIC component (gatC)
Parent_Strain	72.4X	3560455	C	[CG]	225	64	1	transcriptional repressor (glpR)
Parent_Strain	72.4X	4296380	AC	[ACGC]	225	74	1	transcriptional repressor (glpR)

## Sheet: 48hr_ALE_SNPs
Strain ID	Mean Genome Coverage	Position	Reference	Mutation	QUAL	Depth	Frequency	Genomic Context
*POST FILTERING OF PARENT STRAIN SNPs
Strain IA	66.2X	354288	T	[G]	56	39	0.533333	propionyl-CoA synthetase (prpE)
Strain IA	66.2X	932321	C	[T]	225	63	1	Intergenetic region between trxB and lrp genes.
Strain IA	66.2X	2386862	G	[A]	33.1368	84	0.552239	intergenic between yfbL and yfbM
Strain IA	66.2X	3460777	A	[C]	64	46	0.525	Type II secretion system protein (GspF)
Strain IB	66.1X	932321	C	[T]	225	68	1	Intergenetic region between trxB and lrp genes.
Strain IB	66.1X	2386862	G	[A]	56	55	0.666667	intergenic between yfbL and yfbM
Strain IB	66.1X	3665702	C	[A]	52	65	0.528302	DNA-binding transcriptional dual regulator (gadX)
Strain IC	77X	932321	C	[T]	225	65	1	Intergenetic region between trxB and lrp genes.
Strain IC	77X	2386862	G	[A]	50	91	0.590361	intergenic between yfbL and yfbM
Strain IIA	58X	2247947	CG	[C]	225	61	1	lysine:H+ symporter (lysP)
Strain IIA	58X	2386862	G	[A]	61	61	0.518519	intergenic between yfbL and yfbM
Strain IIA	58X	3665702	C	[A]	58	70	0.538462	DNA-binding transcriptional dual regulator (gadX)
Strain IIA	58X	3813272	C	[T]	40.1609	39	0.540541	dfp
Strain IIB	59.2X	2247947	CG	[C]	225	65	1	lysine:H+ symporter (lysP)
Strain IIB	59.2X	4604344	C	[T]	50	69	0.568966	DNA-binding transcriptional regulator (bglJ)
Strain IIB	59.2X	4604350	C	[T]	60	69	0.509091	DNA-binding transcriptional regulator (bglJ)
Strain IIC	58.7X	2247947	CG	[C]	225	58	1	lysine:H+ symporter (lysP)
Strain IIC	58.7X	2386862	G	[A]	58	51	0.688889	intergenic between yfbL and yfbM
Strain IIC	58.7X	3665702	C	[A]	95	83	0.527027	DNA-binding transcriptional dual regulator (gadX)
Strain IIIA	51.5X	2247947	CG	[C]	225	63	1	lysine:H+ symporter (lysP)
Strain IIIA	51.5X	2386862	G	[A]	56	63	0.647059	intergenic between yfbL and yfbM
Strain IIIA	51.5X	2386883	C	[T]	77	65	0.538462	intergenic between yfbL and yfbM
Strain IIIA	51.5X	3665698	T	[C]	69	70	0.532258	DNA-binding transcriptional dual regulator (gadX)
Strain IIIB	67.9X	932321	C	[T]	225	61	1	Intergenetic region between trxB and lrp genes.
Strain IIIB	67.9X	993917	A	[C]	57	46	0.55	aliphatic sulfonate ABC transporter ATP binding subunit (ssuB)
Strain IIIB	67.9X	2386862	G	[A]	54	69	0.533333	intergenic between yfbL and yfbM
Strain IIIB	67.9X	3665702	C	[A]	114	100	0.544304	DNA-binding transcriptional dual regulator (gadX)
Strain IIIC	59X	327222	C	[T]	222	62	0.644068	choline dehydrogenase (betA)
Strain IIIC	59X	932321	C	[T]	225	56	1	Intergenetic region between trxB and lrp genes.
Strain IIIC	59X	1051242	T	[A]	222	101	0.604167	upstream of stress protein (cspH)
Strain IIIC	59X	2386862	G	[A]	60	60	0.555556	intergenic between yfbL and yfbM

## Sheet: 5days_ALE_SNPs
Strain ID	Mean Genome Coverage	Position	Reference	Mutation	QUAL	Depth	Frequency	Genomic Context
*POST FILTERING OF PARENT STRAIN SNPs
Strain 1A	95.5X	2117851	G	[T]	225	102	1	putative colanic acid biosynthesis pyruvyl transferase (wcaK)
Strain 1A	95.5X	2247778	A	[G]	225	106	1	lysine:H+ symporter (lysP)
Strain 1A	95.5X	2386862	G	[A]	30.3177	55	0.589744	intergenic between yfbL and yfbM
Strain 1B	82.1X	1331661	T	[TAGAGCG]	221	81	0.814815	DNA topoisomerase 1 (topA)
Strain 1B	82.1X	1331662	CGAGCGTGAGCGTGA	[CGAGCGTGAGCGTGAGCGTGA]	225	78	1	DNA topoisomerase 1 (topA)
Strain 1B	82.1X	1331664	AGCGTG	[AGCGTGGGCGTG]	228	78	0.967742	DNA topoisomerase 1 (topA)
Strain 1B	82.1X	2386862	G	[A]	33.3264	73	0.596774	intergenic between yfbL and yfbM
Strain 1B	82.1X	3204103	GC	[GCC]	225	79	1	undecaprenyl pyrophosphate phosphatase (bacA)
Strain 1B	82.1X	3665698	T	[C]	104	91	0.506849	DNA-binding transcriptional dual regulator (gadX)
Strain 1B	82.1X	3665702	C	[A]	87	92	0.616438	DNA-binding transcriptional dual regulator (gadX)
Strain 1C	87.7X	1331265	T	[G]	225	69	1	DNA topoisomerase 1 (topA)
Strain 1C	87.7X	2386862	G	[A]	55	64	0.666667	intergenic between yfbL and yfbM
Strain 1C	87.7X	3665702	C	[A]	66	128	0.504854	DNA-binding transcriptional dual regulator (gadX)
Strain 2A	94X	2247878	G	[A]	228	123	0.990196	lysine:H+ symporter (lysP)
Strain 2A	94X	2251365	G	[T]	228	85	0.986842	endonuclease IV (nfo)
Strain 2A	94X	3665698	T	[C]	104	81	0.549296	DNA-binding transcriptional dual regulator (gadX)
Strain 2A	94X	3665702	C	[A]	113	81	0.583333	DNA-binding transcriptional dual regulator (gadX)
Strain 2B	70.1X	993917	A	[C]	64	65	0.510638	aliphatic sulfonate ABC transporter ATP binding subunit (ssuB)
Strain 2B	70.1X	1331412	A	[T]	225	70	1	DNA topoisomerase 1 (topA)
Strain 2B	70.1X	2386862	G	[A]	39.3011	58	0.595745	intergenic between yfbL and yfbM
Strain 2B	70.1X	3665702	C	[A]	64	80	0.535714	DNA-binding transcriptional dual regulator (gadX)
Strain 2C	95.9X	2117851	G	[T]	222	103	0.505155	putative colanic acid biosynthesis pyruvyl transferase (wcaK)
Strain 2C	95.9X	2247609	CA	[C]	222	112	0.631579	lysine:H+ symporter (lysP)
Strain 2C	95.9X	2248396	G	[C]	210	83	0.54321	lysine:H+ symporter (lysP)
Strain 2C	95.9X	2386862	G	[A]	49.1981	79	0.544118	intergenic between yfbL and yfbM
