# Supplementary material for: Deep scanning lysine metabolism in Escherichia coli
Source: Mol Syst Biol. 2018 Nov 26;14(11):e8371. doi: 10.15252/msb.20188371 (PMC6254735; doi:10.15252/msb.20188371)
Supplement: Supplementary file 6 — Dataset EV4 [file MSB-14-e8371-s006.xls]

## Sheet: Description
Description of Dataset EV4
This table contains information on the sequencing runs performed in this study, as well as the metrics and number of reads obtained at each processing step used in the different analyses.

## Sheet: Sequencing Runs and Metrics
CREATE PLASMID-BARCODE SEQUENCING RUN - REPLICATE 1
Sequencing Technology	MiSeq
Reagent Kit	V2 300 cycle kit (2x150 paired-end)
Sample Description	Demultiplexed Reads	Mapped Reads*	Filtered Reads**
Cloned Library Plasmids (Pre-Cas9)	1843603	918044	726176
Recombineered Library (Post-Cas9, Pre-Selection)	1148581	535131	399508
0 µM AEC Selection (No Selection)	1683056	688067	509675
10 µM AEC Selection	1625311	1148024	843413
100 µM AEC Selection	1379202	1013809	790983
1,000 µM AEC Selection	1969519	1515458	1199618
10,000 µM AEC Selection	1086423	869702	680152
Total Reads	10735695	6688235	5149525
*Read mapping was performed with Usearch. Details on usearch version and parameters can be found in the manuscript Methods section
**Only reads with full alignment and an identity higher than 99%
CREATE PLASMID-BARCODE SEQUENCING RUN - REPLICATE 2
Sequencing Technology	MiSeq
Reagent Kit	V2 300 cycle kit (2x150 paired-end)
Sample Description	Demultiplexed Reads	Mapped Reads*	Filtered Reads**
Recombineered Library (Post-Cas9, Pre-Selection)	1411155	649914	473682
0 µM AEC Selection (No Selection)	1748327	686381	491818
10 µM AEC Selection	1615520	1110320	769848
100 µM AEC Selection	1445124	1135425	610541
1,000 µM AEC Selection	1659620	1235730	775298
10,000 µM AEC Selection	1401533	1095349	744286
Total Reads	9281279	5913119	3865473
*Read mapping was performed with Usearch. Details on usearch version and parameters can be found in the manuscript Methods section
**Only reads with full alignment and an identity higher than 99%
SEQUENCING OF GENOMIC WINDOWS
Sequencing Technology	NextSeq
Reagent Kit	Mid output 300 cycle kit (2x150 paired-end)
Sample Description	Demultiplexed Reads	Total Reads Mapped (WT + Edit)1	Reads Mapping to Genomic Edits2	Total Edits Designed in Window	Number of Edits Observed in Window	Fraction Covered3	Editing Efficiency4
lysP window, replicate I	5580592	4181461	1285	260	59	0.2269	0.01927
lysP window, replicate II	6827917	5206606	1293	260	65	0.25	0.01557
lysC window, replicate I	6413596	4823947	2977	380	132	0.3474	0.02647
lysC window, replicate II	7268728	5482497	2255	380	161	0.4237	0.01764
dapF window, replicate I	6734778	5074837	2179	320	103	0.3219	0.02187
dapF window, replicate II	6914873	5120889	2045	320	130	0.4063	0.02034
lysR window, replicate I	7433634	6149197	8732	820	358	0.4366	0.02823
lysR window, replicate II	5863903	4798217	8802	820	433	0.528	0.03646
argP window, replicate I	8650099	5793261	5751	560	265	0.4732	0.02889
argP window, replicate II	8296498	5604904	5184	560	345	0.6161	0.02692
Total Reads	51162513	52235816	40503	-	-	AVERAGE = 40.3%	AVERAGE = 2.42%
1 "Total Reads Mapped" refer to the sum of reads mapped to both wild-type and edited regions.
2 Reads mapping to any possible genomic edit within the sequenced window boundaries (defined in Supplementary Figure 2)
3 “Fraction Covered” is calculated by dividing the “Number of Edits Observed in Window” by the “Total Edits Designed in Window”.
4 Editing efficiency is an estimation that takes in consideration the fraction of the total library represented by the sequenced region, according to the equation:
Eff =	(edits/total)
	(w/16300)
, with “Eff” being the estimated editing efficiency, “edits” being the "Reads Mapping to Genomic Edits", “total” being the “Total Reads Mapped” and “w” being the “Total Edits Designed in Window”.
SEQUENCING OF ADAPTIVE LABORATORY EVOLUTION (ALE) SAMPLES
Sequencing Technology	MiSeq
Reagent Kit	V2 300 cycle kit (2x150 paired-end)
Sample Description	Demultiplexed Reads	Mapped Reads*
Parent Strain	1162406	1117033
48 hours ALE, Sample IA	1041473	1018873
48 hours ALE, Sample IB	1043334	1017170
48 hours ALE, Sample IC	1214977	1188729
48 hours ALE, Sample IIA	913584	895674
48 hours ALE, Sample IIB	933134	910678
48 hours ALE, Sample IIC	923647	904994
48 hours ALE, Sample IIIA	812022	795483
48 hours ALE, Sample IIIB	1068786	1047859
48 hours ALE, Sample IIIC	928586	912434
5 days ALE, Sample 1A	1503969	1472821
5 days ALE, Sample 1B	1298752	1265458
5 days ALE, Sample 1C	1391284	1356313
5 days ALE, Sample 2A	1484254	1446675
5 days ALE, Sample 2B	1110111	1080447
5 days ALE, Sample 2C	1543753	1476643
Total Reads	18374072	17907284
*Read mapping was performed with Bowtie2. Details on bowtie version and parameters can be found in the manuscript Methods section
Details on variant calling and respective description (filtering, quality, depth, etc) can be found in Supplementary Table 3.
